# Supplementary material for: Adaptive genome duplication affects patterns of molecular evolution in Saccharomyces cerevisiae
Source: PLoS Genet. 2018 May 25;14(5):e1007396. doi: 10.1371/journal.pgen.1007396 (PMC5991770; doi:10.1371/journal.pgen.1007396)
Supplement: S1 Dataset — (XLSX) [file pgen.1007396.s012.xlsx]

## Sheet: all_mutations_by_clone
Clone	Also Found in…	Shared or Unique	Chromosome	Position	Reference Allele	Alternate Allele	Reference Count	Alternate Count	Alt. Freq.	Zygosity	Mutation Type	Coding Effect	Putative Impact	Gene Name	Systematic Name	Protein Coding
B10b	B10a	shared	Chr. Mito	20832	T	C	4	520	0.992366	homozygous	snp	missense	moderate	COX1	Q0045	Phe189Leu
B10a	B10b	shared	Chr. Mito	20832	T	C	2	458	0.995652	homozygous	snp	missense	moderate	COX1	Q0045	Phe189Leu
D11b	D11a	shared	Chr. Mito	20832	T	C	0	124	1	homozygous	snp	missense	moderate	COX1	Q0045	Phe189Leu
D11a	D11b	shared	Chr. Mito	20832	T	C	2	323	0.993846	homozygous	snp	missense	moderate	COX1	Q0045	Phe189Leu
E10c	E10a, E10b	shared	Chr. Mito	20832	T	C	3	114	0.974359	homozygous	snp	missense	moderate	COX1	Q0045	Phe189Leu
E10b	E10a, E10c	shared	Chr. Mito	20832	T	C	3	171	0.982759	homozygous	snp	missense	moderate	COX1	Q0045	Phe189Leu
E10a	E10b, E10c	shared	Chr. Mito	20832	T	C	2	223	0.991111	homozygous	snp	missense	moderate	COX1	Q0045	Phe189Leu
E11b	E11a	shared	Chr. Mito	20832	T	C	2	373	0.994667	homozygous	snp	missense	moderate	COX1	Q0045	Phe189Leu
E11a	E11b	shared	Chr. Mito	20832	T	C	6	501	0.988166	homozygous	snp	missense	moderate	COX1	Q0045	Phe189Leu
F11b	F11a	shared	Chr. Mito	20832	T	C	22	4105	0.994669	homozygous	snp	missense	moderate	COX1	Q0045	Phe189Leu
F11a	F11b	shared	Chr. Mito	20832	T	C	11	1790	0.993892	homozygous	snp	missense	moderate	COX1	Q0045	Phe189Leu
G11b	G11a	shared	Chr. Mito	20832	T	C	0	10	1	homozygous	snp	missense	moderate	COX1	Q0045	Phe189Leu
G11a	G11b	shared	Chr. Mito	20832	T	C	1	149	0.993333	homozygous	snp	missense	moderate	COX1	Q0045	Phe189Leu
D10a		unique	Chr. Mito	20832	T	C	9	1353	0.993392	homozygous	snp	missense	moderate	COX1	Q0045	Phe189Leu
C12b		unique	Chr. Mito	25346	C	T	0	74	1	homozygous	snp	splice region & intron	low	COX1	Q0045
H03b	H03a	shared	Chr. Mito	14820	G	A	2	55	0.964912	homozygous	snp	missense	moderate	AI1	Q0050	Val335Ile
H03a	H03b	shared	Chr. Mito	14820	G	A	1	242	0.995885	homozygous	snp	missense	moderate	AI1	Q0050	Val335Ile
C10b	C10a	shared	Chr. Mito	19592	CAAAAAAAT	CAAAAAAAAT	0	161	1	homozygous	ins	frameshift	high	AI3	Q0060	Phe284fs
C10a	C10b	shared	Chr. Mito	19592	CAAAAAAAT	CAAAAAAAAT	0	64	1	homozygous	ins	frameshift	high	AI3	Q0060	Phe284fs
F02b	F02a	shared	Chr. Mito	22265	GATAAAAATAAAAATAAAAATAAAAA	GATAAAAATAAAAATAAAAATAAAAATAAAAA	2	68	0.971429	homozygous	ins	disruptive inframe insertion	moderate	AI5_ALPHA	Q0070	Asn336_Lys337dup
F02a	F02b	shared	Chr. Mito	22265	GATAAAAATAAAAATAAAAATAAAAA	GATAAAAATAAAAATAAAAATAAAAATAAAAA	4	51	0.927273	homozygous	ins	disruptive inframe insertion	moderate	AI5_ALPHA	Q0070	Asn336_Lys337dup
A02c	A02b	shared	Chr. Mito	24601	TAAAAAAAAAAG	TAAAAAAAAAAAG					ins	frameshift	high	AI5_BETA	Q0075	Glu153fs
A02b	A02c	shared	Chr. Mito	24601	TAAAAAAAAAAG	TAAAAAAAAAAAG	0	9	1	Inconclusive	ins	frameshift	high	AI5_BETA	Q0075	Glu153fs
D11b	D11a	shared	Chr. Mito	65928	G	C	2	31	0.939394	homozygous	snp	synonymous	low	Q0182	Q0182	Ala53Ala
D11a	D11b	shared	Chr. Mito	65928	G	C	1	54	0.981818	homozygous	snp	synonymous	low	Q0182	Q0182	Ala53Ala
D12b	D12a	shared	Chr. Mito	65917	CGGGGGGGGGC	CGGGGGGGGGGC	9	72	0.888889	heterozygous	ins	frameshift	high	Q0182	Q0182	Ala53fs
D12a	D12b	shared	Chr. Mito	65917	CGGGGGGGGGC	CGGGGGGGGGGC	8	96	0.923077	homozygous	ins	frameshift	high	Q0182	Q0182	Ala53fs
G10b	G10a	shared	Chr. Mito	65917	CGGGGGGGGGC	CGGGGGGGGC	10	594	0.983444	homozygous	del	frameshift	high	Q0182	Q0182	Ala53fs
G10a	G10b	shared	Chr. Mito	65917	CGGGGGGGGGC	CGGGGGGGGC	0	51	1	homozygous	del	frameshift	high	Q0182	Q0182	Ala53fs
A03b		unique	Chr. Mito	65917	CGGGGGGGGGC	CGGGGGGGGGGC	47	606	0.928025	homozygous	ins	frameshift	high	Q0182	Q0182	Ala53fs
E11b	E11a	shared	Chr. XII	489466	ATCTT	GTTG	0	19	1	homozygous	complex	splice region & non coding transcript exon	low	RDN5-6	RDN5-6
E11a	E11b	shared	Chr. XII	489466	ATCTT	GTTG	0	10	1	homozygous	complex	splice region & non coding transcript exon	low	RDN5-6	RDN5-6
E12b	E12a	shared	Chr. XI	219940	GT	AG	0	16	1	homozygous	mnp	tRNA		tA(AGC)K1	tA(AGC)K1
E12a	E12b	shared	Chr. XI	219940	GT	AG	6	4	0.4	heterozygous	mnp	tRNA		tA(AGC)K1	tA(AGC)K1
G01c	G01a	shared	Chr. XI	518051	GACT	GACACT	2	5	0.714286	heterozygous	ins	tRNA		tA(AGC)K2	tA(AGC)K2
G01a	G01c	shared	Chr. XI	518051	GACT	GACACT	5	6	0.545455	heterozygous	ins	tRNA		tA(AGC)K2	tA(AGC)K2
A11b	A11a	shared	Chr. XII	656984	G	C	0	5	1	Inconclusive	snp	tRNA		tA(AGC)L	tA(AGC)L
A11a	A11b	shared	Chr. XII	656984	G	C	0	3	1	Inconclusive	snp	tRNA		tA(AGC)L	tA(AGC)L
H12b	H12a	shared	Chr. XIII	321157	C	A	4	5	0.555556	heterozygous	snp	tRNA		tA(AGC)M1	tA(AGC)M1
H12a	H12b	shared	Chr. XIII	321157	C	A	6	6	0.5	heterozygous	snp	tRNA		tA(AGC)M1	tA(AGC)M1
F10a		unique	Chr. XVI	856940	G	T	4	6	0.6	heterozygous	snp	tRNA		tA(AGC)P	tA(AGC)P
D02b		unique	Chr. XVI	775816	C	A	7	7	0.5	heterozygous	snp	tRNA		tC(GCA)P2	tC(GCA)P2
B01b	B01a	shared	Chr. VII	544583	G	A	9	8	0.470588	heterozygous	snp	tRNA		tD(GUC)G2	tD(GUC)G2
B01a	B01b	shared	Chr. VII	544583	G	A	7	5	0.416667	heterozygous	snp	tRNA		tD(GUC)G2	tD(GUC)G2
B03b	B03a	shared	Chr. XI	513335	C	G	17	13	0.433333	heterozygous	snp	tRNA		tD(GUC)K	tD(GUC)K
B03a	B03b	shared	Chr. XI	513335	C	G					snp	tRNA		tD(GUC)K	tD(GUC)K
F12b	F12a	shared	Chr. XII	427182	G	T	3	4	0.571429	heterozygous	snp	tRNA		tD(GUC)L1	tD(GUC)L1
F12a	F12b	shared	Chr. XII	427182	G	T	11	14	0.56	heterozygous	snp	tRNA		tD(GUC)L1	tD(GUC)L1
E12a		unique	Chr. XII	793945	G	T	5	3	0.375	heterozygous	snp	tRNA		tD(GUC)L2	tD(GUC)L2
F10a		unique	Chr. XIV	519114	T	A	6	9	0.6	heterozygous	snp	tRNA		tD(GUC)N	tD(GUC)N
C10b	C10a	shared	Chr. XV	571985	G	A	12	7	0.368421	heterozygous	snp	tRNA		tD(GUC)O	tD(GUC)O
C10b	C10a	shared	Chr. XV	572002	G	A	12	6	0.333333	heterozygous	snp	tRNA		tD(GUC)O	tD(GUC)O
C10a	C10b	shared	Chr. XV	571985	G	A	5	4	0.444444	heterozygous	snp	tRNA		tD(GUC)O	tD(GUC)O
C10a	C10b	shared	Chr. XV	572002	G	A	4	3	0.428571	heterozygous	snp	tRNA		tD(GUC)O	tD(GUC)O
E12a		unique	Chr. IX	197625	C	T	11	6	0.352941	heterozygous	snp	tRNA		tE(CUC)I	tE(CUC)I
D12b	D12a	shared	Chr. VII	541901	G	C	36	32	0.470588	heterozygous	snp	tRNA		tE(UUC)G3	tE(UUC)G3
D12a	D12b	shared	Chr. VII	541901	G	C	37	28	0.430769	heterozygous	snp	tRNA		tE(UUC)G3	tE(UUC)G3
G11a		unique	Chr. XII	797240	C	A	4	4	0.5	heterozygous	snp	tRNA		tE(UUC)L	tE(UUC)L
D02b	D02a	shared	Chr. II	36423	G	C	5	7	0.583333	heterozygous	snp	tRNA		tF(GAA)B	tF(GAA)B
D02a	D02b	shared	Chr. II	36423	G	C	12	11	0.478261	heterozygous	snp	tRNA		tF(GAA)B	tF(GAA)B
E10c	E10a, E10b	shared	Chr. VIII	358540	C	A	8	3	0.272727	heterozygous	snp	tRNA		tF(GAA)H2	tF(GAA)H2
E10b	E10a, E10c	shared	Chr. VIII	358540	C	A	2	8	0.8	heterozygous	snp	tRNA		tF(GAA)H2	tF(GAA)H2
E10a	E10b, E10c	shared	Chr. VIII	358540	C	A	7	4	0.363636	heterozygous	snp	tRNA		tF(GAA)H2	tF(GAA)H2
F02b	F02a	shared	Chr. XVI	622571	C	A	10	9	0.473684	heterozygous	snp	tRNA		tF(GAA)P2	tF(GAA)P2
F02a	F02b	shared	Chr. XVI	622571	C	A	19	14	0.424242	heterozygous	snp	tRNA		tF(GAA)P2	tF(GAA)P2
C01b	C01a	shared	Chr. IV	1257053	G	A	7	3	0.3	heterozygous	snp	tRNA		SUF3	tG(CCC)D
C01a	C01b	shared	Chr. IV	1257053	G	A	11	8	0.421053	heterozygous	snp	tRNA		SUF3	tG(CCC)D
G11b	G11a	shared	Chr. IV	83618	AA	TT					mnp	tRNA		tG(GCC)D1	tG(GCC)D1
G11a	G11b	shared	Chr. IV	83618	AA	TT	10	6	0.375	heterozygous	mnp	tRNA		tG(GCC)D1	tG(GCC)D1
G01c	G01a, G01b	shared	Chr. IV	992833	C	A	9	8	0.470588	heterozygous	snp	tRNA		tG(GCC)D2	tG(GCC)D2
G01b	G01a, G01c	shared	Chr. IV	992833	C	A	11	9	0.45	heterozygous	snp	tRNA		tG(GCC)D2	tG(GCC)D2
G01a	G01b, G01c	shared	Chr. IV	992833	C	A	8	13	0.619048	heterozygous	snp	tRNA		tG(GCC)D2	tG(GCC)D2
E10c	E10a, E10b	shared	Chr. VII	930998	G	T	7	8	0.533333	heterozygous	snp	tRNA		tG(GCC)G2	tG(GCC)G2
E10b	E10a, E10c	shared	Chr. VII	930998	G	T	7	7	0.5	heterozygous	snp	tRNA		tG(GCC)G2	tG(GCC)G2
E10a	E10b, E10c	shared	Chr. VII	930998	G	T	5	6	0.545455	heterozygous	snp	tRNA		tG(GCC)G2	tG(GCC)G2
G02b	G02a	shared	Chr. VII	930955	C	A	12	9	0.428571	heterozygous	snp	tRNA		tG(GCC)G2	tG(GCC)G2
G02a	G02b	shared	Chr. VII	930955	C	A	19	19	0.5	heterozygous	snp	tRNA		tG(GCC)G2	tG(GCC)G2
B10a		unique	Chr. XIII	183905	G	T	17	13	0.433333	heterozygous	snp	tRNA		tG(GCC)M	tG(GCC)M
C12b		unique	Chr. VII	110648	G	T	21	22	0.511628	heterozygous	snp	tRNA		tH(GUG)G1	tH(GUG)G1
B02a		unique	Chr. V	551318	C	G	7	11	0.611111	heterozygous	snp	tRNA		tI(AAU)E2	tI(AAU)E2
F10a		unique	Chr. XII	734854	G	C	4	3	0.428571	heterozygous	snp	tRNA		tI(AAU)L1	tI(AAU)L1
F11b	F11a	shared	Chr. XVI	819554	C	A	4	10	0.714286	heterozygous	snp	tRNA		tI(AAU)P1	tI(AAU)P1
F11a	F11b	shared	Chr. XVI	819554	C	A	5	9	0.642857	heterozygous	snp	tRNA		tI(AAU)P1	tI(AAU)P1
C12b		unique	Chr. XVI	880327	C	G	7	7	0.5	heterozygous	snp	tRNA		tI(AAU)P2	tI(AAU)P2
A02a		unique	Chr. IV	1201811	C	T	6	3	0.333333	heterozygous	snp	tRNA		tK(CUU)D1	tK(CUU)D1
H12a		unique	Chr. IV	1352490	T	C	5	10	0.666667	heterozygous	snp	tRNA		tK(CUU)D2	tK(CUU)D2
D01b	D01a	shared	Chr. VI	226689	G	A	20	10	0.333333	heterozygous	snp	tRNA		tK(CUU)F	tK(CUU)F
D01a	D01b	shared	Chr. VI	226689	G	A	16	9	0.36	heterozygous	snp	tRNA		tK(CUU)F	tK(CUU)F
D02a		unique	Chr. XII	875448	G	A	16	15	0.483871	heterozygous	snp	tRNA		tK(UUU)L	tK(UUU)L
A12b	A12a	shared	Chr. III	90923	G	T	22	17	0.435897	heterozygous	snp	tRNA		SUP53	tL(CAA)C
A12a	A12b	shared	Chr. III	90923	G	T	20	17	0.459459	heterozygous	snp	tRNA		SUP53	tL(CAA)C
F03a		unique	Chr. III	90930	T	C	51	18	0.26087	heterozygous	snp	tRNA		SUP53	tL(CAA)C
F12b	F12a	shared	Chr. VII	205547	G	T	4	6	0.6	heterozygous	snp	tRNA		tL(CAA)G1	tL(CAA)G1
F12a	F12b	shared	Chr. VII	205547	G	T	13	8	0.380952	heterozygous	snp	tRNA		tL(CAA)G1	tL(CAA)G1
B02b	B02a	shared	Chr. XIV	443069	G	T	3	6	0.666667	heterozygous	snp	tRNA		tL(CAA)N	tL(CAA)N
B02a	B02b	shared	Chr. XIV	443069	G	T	10	8	0.444444	heterozygous	snp	tRNA		tL(CAA)N	tL(CAA)N
A02c	A02a, A02b	shared	Chr. VII	700748	CGG	CG	5	5	0.5	heterozygous	del	tRNA		tL(GAG)G	tL(GAG)G
A02b	A02a, A02c	shared	Chr. VII	700748	CGG	CG	15	11	0.423077	heterozygous	del	tRNA		tL(GAG)G	tL(GAG)G
A02a	A02b, A02c	shared	Chr. VII	700748	CGG	CG	3	2	0.4	heterozygous	del	tRNA		tL(GAG)G	tL(GAG)G
D12b	D12a	shared	Chr. VII	700744	C	A	10	12	0.545455	heterozygous	snp	tRNA		tL(GAG)G	tL(GAG)G
D12a	D12b	shared	Chr. VII	700744	C	A	9	4	0.307692	heterozygous	snp	tRNA		tL(GAG)G	tL(GAG)G
E10c	E10a, E10b	shared	Chr. VII	700734	G	T	6	2	0.25	heterozygous	snp	tRNA		tL(GAG)G	tL(GAG)G
E10b	E10a, E10c	shared	Chr. VII	700734	G	T					snp	tRNA		tL(GAG)G	tL(GAG)G
E10a	E10b, E10c	shared	Chr. VII	700734	G	T	5	2	0.285714	heterozygous	snp	tRNA		tL(GAG)G	tL(GAG)G
H03b	H03a	shared	Chr. VII	700692	G	C	11	8	0.421053	heterozygous	snp	tRNA		tL(GAG)G	tL(GAG)G
H03a	H03b	shared	Chr. VII	700692	G	C	10	14	0.583333	heterozygous	snp	tRNA		tL(GAG)G	tL(GAG)G
E03a		unique	Chr. VII	700691	G	T	12	7	0.368421	heterozygous	snp	tRNA		tL(GAG)G	tL(GAG)G
H10b	H10a	shared	Chr. XI	84266	C	T	9	5	0.357143	heterozygous	snp	tRNA		tL(UAA)K	tL(UAA)K
H10a	H10b	shared	Chr. XI	84266	C	T	17	5	0.227273	heterozygous	snp	tRNA		tL(UAA)K	tL(UAA)K
B12a	B12b	shared	Chr. IV	1175846	G	T	8	7	0.466667	heterozygous	snp	tRNA		EMT1	tM(CAU)D
B12b	B12b	shared	Chr. IV	1175846	G	T	22	15	0.405405	heterozygous	snp	tRNA		EMT1	tM(CAU)D
A02c	A02a, A02b	shared	Chr. X	517822	T	C	7	8	0.533333	heterozygous	snp	tRNA		IMT3	tM(CAU)J3
A02b	A02a, A02c	shared	Chr. X	517822	T	C	10	11	0.52381	heterozygous	snp	tRNA		IMT3	tM(CAU)J3
A02a	A02b, A02c	shared	Chr. X	517822	T	C	6	6	0.5	heterozygous	snp	tRNA		IMT3	tM(CAU)J3
G02b	G02a	shared	Chr. XIII	572929	A	G	10	21	0.677419	heterozygous	snp	tRNA		EMT4	tM(CAU)M
G02a	G02b	shared	Chr. XIII	572929	A	G	26	16	0.380952	heterozygous	snp	tRNA		EMT4	tM(CAU)M
E10c	E10b	shared	Chr. XV	710225	G	T	6	10	0.625	heterozygous	snp	tRNA		IMT1	tM(CAU)O1
E10b	E10c	shared	Chr. XV	710225	G	T	6	6	0.5	heterozygous	snp	tRNA		IMT1	tM(CAU)O1
C10b	C10a	shared	Chr. XII	976016	G	A	1	22	0.956522	homozygous	snp	tRNA		tN(GUU)L	tN(GUU)L
C10a	C10b	shared	Chr. XII	976016	G	A	0	7	1	Inconclusive	snp	tRNA		tN(GUU)L	tN(GUU)L
C12b		unique	Chr. XV	487458	T	G	7	4	0.363636	heterozygous	snp	tRNA		tN(GUU)O2	tN(GUU)O2
E12b	E12a	shared	Chr. XIV	547127	G	T	6	3	0.333333	heterozygous	snp	tRNA		tP(UGG)N1	tP(UGG)N1
E12a	E12b	shared	Chr. XIV	547127	G	T	0	9	1	Inconclusive	snp	tRNA		tP(UGG)N1	tP(UGG)N1
C10b	C10a	shared	Chr. XIV	568185	GAG	GG	11	15	0.576923	heterozygous	del	tRNA		tP(UGG)N2	tP(UGG)N2
C10a	C10b	shared	Chr. XIV	568185	GAG	GG	6	5	0.454545	heterozygous	del	tRNA		tP(UGG)N2	tP(UGG)N2
D01b	D01a	shared	Chr. XIV	568216	C	T	16	16	0.5	heterozygous	snp	tRNA		tP(UGG)N2	tP(UGG)N2
D01a	D01b	shared	Chr. XIV	568216	C	T	26	25	0.490196	heterozygous	snp	tRNA		tP(UGG)N2	tP(UGG)N2
H10b	H10a	shared	Chr. XV	301191	C	A	11	6	0.352941	heterozygous	snp	tRNA		tP(UGG)O1	tP(UGG)O1
H10a	H10b	shared	Chr. XV	301191	C	A	10	7	0.411765	heterozygous	snp	tRNA		tP(UGG)O1	tP(UGG)O1
D11b	D11a	shared	Chr. XV	980781	T	C	6	2	0.25	heterozygous	snp	tRNA		tP(UGG)O3	tP(UGG)O3
D11a	D11b	shared	Chr. XV	980781	T	C	23	29	0.557692	heterozygous	snp	tRNA		tP(UGG)O3	tP(UGG)O3
F10b		unique	Chr. IV	645177	G	A	20	14	0.411765	heterozygous	snp	tRNA		tQ(UUG)D2	tQ(UUG)D2
A02c	A02b	shared	Chr. XII	374427	G	T	7	3	0.3	heterozygous	snp	tRNA		tR(ACG)L	tR(ACG)L
A02b	A02c	shared	Chr. XII	374427	G	T	9	5	0.357143	heterozygous	snp	tRNA		tR(ACG)L	tR(ACG)L
F11b	F11a	shared	Chr. VII	405498	G	A	6	8	0.571429	heterozygous	snp	tRNA		tR(UCU)G1	tR(UCU)G1
F11a	F11b	shared	Chr. VII	405498	G	A	5	11	0.6875	heterozygous	snp	tRNA		tR(UCU)G1	tR(UCU)G1
F03b		unique	Chr. VII	828750	TCT	TT	6	8	0.571429	heterozygous	del	tRNA		tR(UCU)G2	tR(UCU)G2
C01a		unique	Chr. VII	736342	T	C	1	2	0.666667	heterozygous	snp	tRNA		tR(UCU)G3	tR(UCU)G3
H03b	H03a	shared	Chr. XI	162508	C	G	9	13	0.590909	heterozygous	snp	tRNA		tR(UCU)K	tR(UCU)K
H03a	H03b	shared	Chr. XI	162508	C	G	23	15	0.394737	heterozygous	snp	tRNA		tR(UCU)K	tR(UCU)K
B03b	B03a	shared	Chr. XIII	131846	C	T	16	10	0.384615	heterozygous	snp	tRNA		tR(UCU)M2	tR(UCU)M2
B03a	B03b	shared	Chr. XIII	131846	C	T	12	11	0.478261	heterozygous	snp	tRNA		tR(UCU)M2	tR(UCU)M2
A02c	A02a, A02b	shared	Chr. I	182522	C	A					snp	tRNA		tS(AGA)A	tS(AGA)A
A02b	A02a, A02c	shared	Chr. I	182522	C	A	7	9	0.5625	heterozygous	snp	tRNA		tS(AGA)A	tS(AGA)A
A02a	A02b, A02c	shared	Chr. I	182522	C	A	3	4	0.571429	heterozygous	snp	tRNA		tS(AGA)A	tS(AGA)A
C03a		unique	Chr. II	227147	G	A	25	22	0.468085	heterozygous	snp	tRNA		tS(AGA)B	tS(AGA)B
H11b	H11a	shared	Chr. X	524038	C	G	8	6	0.428571	heterozygous	snp	tRNA		tS(AGA)J	tS(AGA)J
H11a	H11b	shared	Chr. X	524038	C	G	5	5	0.5	heterozygous	snp	tRNA		tS(AGA)J	tS(AGA)J
C11c	C11a, C11b	shared	Chr. III	227945	A	T	22	17	0.435897	heterozygous	snp	tRNA		SUP61	tS(CGA)C
C11b	C11a, C11c	shared	Chr. III	227945	A	T	11	7	0.388889	heterozygous	snp	tRNA		SUP61	tS(CGA)C
C11a	C11b, C11c	shared	Chr. III	227945	A	T	4	2	0.333333	heterozygous	snp	tRNA		SUP61	tS(CGA)C
E10c	E10a, E10b	shared	Chr. III	228021	G	T	5	3	0.375	heterozygous	snp	tRNA		SUP61	tS(CGA)C
E10b	E10a, E10c	shared	Chr. III	228021	G	T	5	4	0.444444	heterozygous	snp	tRNA		SUP61	tS(CGA)C
E10a	E10b, E10c	shared	Chr. III	228021	G	T	12	4	0.25	heterozygous	snp	tRNA		SUP61	tS(CGA)C
D11a		unique	Chr. III	227954	G	T	31	34	0.523077	heterozygous	snp	tRNA		SUP61	tS(CGA)C
B02a		unique	Chr. VI	191533	C	G	15	16	0.516129	heterozygous	snp	tRNA		tS(GCU)F	tS(GCU)F
B10a		unique	Chr. XII	784432	G	T	0	17	1	homozygous	snp	tRNA		tS(GCU)L	tS(GCU)L
G12b	G12a	shared	Chr. IX	248862	G	C	10	9	0.473684	heterozygous	snp	tRNA		SUP17	tS(UGA)I
G12a	G12b	shared	Chr. IX	248862	G	C	12	3	0.2	heterozygous	snp	tRNA		SUP17	tS(UGA)I
D11b	D11a	shared	Chr. III	295546	G	A	8	14	0.636364	heterozygous	snp	tRNA		tT(AGU)C	tT(AGU)C
D11a	D11b	shared	Chr. III	295546	G	A	35	33	0.485294	heterozygous	snp	tRNA		tT(AGU)C	tT(AGU)C
C11c	C11a, C11b	shared	Chr. X	59172	C	T	13	9	0.409091	heterozygous	snp	tRNA		tT(AGU)J	tT(AGU)J
C11b	C11a, C11c	shared	Chr. X	59172	C	T	8	7	0.466667	heterozygous	snp	tRNA		tT(AGU)J	tT(AGU)J
C11a	C11b, C11c	shared	Chr. X	59172	C	T	3	4	0.571429	heterozygous	snp	tRNA		tT(AGU)J	tT(AGU)J
H11b	H11a	shared	Chr. VIII	467033	G	A	9	9	0.5	heterozygous	snp	tRNA		tT(UGU)H	tT(UGU)H
H11a	H11b	shared	Chr. VIII	467033	G	A	6	9	0.6	heterozygous	snp	tRNA		tT(UGU)H	tT(UGU)H
H12b	H12a	shared	Chr. VII	73874	G	T	5	13	0.722222	heterozygous	snp	tRNA		tV(AAC)G3	tV(AAC)G3
H12a	H12b	shared	Chr. VII	73874	G	T	8	8	0.5	heterozygous	snp	tRNA		tV(AAC)G3	tV(AAC)G3
H10b	H10a	shared	Chr. XI	308187	C	T	6	4	0.4	heterozygous	snp	tRNA		tV(AAC)K1	tV(AAC)K1
H10a	H10b	shared	Chr. XI	308187	C	T					snp	tRNA		tV(AAC)K1	tV(AAC)K1
A11b	A11a	shared	Chr. VII	878782	G	A	7	2	0.222222	heterozygous	snp	tRNA		tW(CCA)G2	tW(CCA)G2
A11a	A11b	shared	Chr. VII	878782	G	A	3	4	0.571429	heterozygous	snp	tRNA		tW(CCA)G2	tW(CCA)G2
E10c	E10a, E10b	shared	Chr. XIII	379375	G	A	4	5	0.555556	heterozygous	snp	tRNA		tW(CCA)M	tW(CCA)M
E10b	E10a, E10c	shared	Chr. XIII	379375	G	A					snp	tRNA		tW(CCA)M	tW(CCA)M
E10a	E10b, E10c	shared	Chr. XIII	379375	G	A	5	6	0.545455	heterozygous	snp	tRNA		tW(CCA)M	tW(CCA)M
G01c	G01a, G01b	shared	Chr. XVI	56241	G	A	14	13	0.481481	heterozygous	snp	tRNA		tW(CCA)P	tW(CCA)P
G01b	G01a, G01c	shared	Chr. XVI	56241	G	A	30	18	0.375	heterozygous	snp	tRNA		tW(CCA)P	tW(CCA)P
G01a	G01b, G01c	shared	Chr. XVI	56241	G	A	13	18	0.580645	heterozygous	snp	tRNA		tW(CCA)P	tW(CCA)P
E01b	E01a	shared	Chr. IV	1150917	G	T	16	10	0.384615	heterozygous	snp	tRNA		tX(XXX)D	tX(XXX)D
E01a	E01b	shared	Chr. IV	1150917	G	T	10	10	0.5	heterozygous	snp	tRNA		tX(XXX)D	tX(XXX)D
B10b		unique	Chr. IV	1150854	G	T	6	3	0.333333	heterozygous	snp	tRNA		tX(XXX)D	tX(XXX)D
D03b	D03a	shared	Chr. IV	946362	G	T	11	9	0.45	heterozygous	snp	tRNA		SUP2	tY(GUA)D
D03a	D03b	shared	Chr. IV	946362	G	T	16	10	0.384615	heterozygous	snp	tRNA		SUP2	tY(GUA)D
F01b		unique	Chr. IV	946374	T	A	24	19	0.44186	heterozygous	snp	tRNA		SUP2	tY(GUA)D
C10b	C10a	shared	Chr. VI	210624	C	T	15	13	0.464286	heterozygous	snp	tRNA		SUP6	tY(GUA)F2
C10a	C10b	shared	Chr. VI	210624	C	T	8	9	0.529412	heterozygous	snp	tRNA		SUP6	tY(GUA)F2
D02a		unique	Chr. I	147215	A	C	16	12	0.428571	heterozygous	snp	missense	moderate	VPS8	YAL002W	Lys1170Thr
G12b		unique	Chr. I	142880	C	T	0	8	1	Inconclusive	snp	nonsense	high	EFB1	YAL003W	Gln114*
F12b	F12a	shared	Chr. I	140147	C	A	1	2	0.666667	heterozygous	snp	missense	moderate	SSA1	YAL005C	Ala429Ser
F12a	F12b	shared	Chr. I	140147	C	A	6	10	0.625	heterozygous	snp	missense	moderate	SSA1	YAL005C	Ala429Ser
F03b		unique	Chr. I	140146	G	A	2	2	0.5	heterozygous	snp	missense	moderate	SSA1	YAL005C	Ala429Val
F10a		unique	Chr. I	135658	G	T	4	9	0.692308	heterozygous	snp	missense	moderate	MDM10	YAL010C	Pro3His
B02b	B02a	shared	Chr. I	131871	C	T	8	4	0.333333	heterozygous	snp	missense	moderate	CYS3	YAL012W	Ala358Val
B02a	B02b	shared	Chr. I	131871	C	T	3	8	0.727273	heterozygous	snp	missense	moderate	CYS3	YAL012W	Ala358Val
H11b	H11a	shared	Chr. I	129700	G	T	4	10	0.714286	heterozygous	snp	missense	moderate	DEP1	YAL013W	Gly144Val
H11a	H11b	shared	Chr. I	129700	G	T	5	9	0.642857	heterozygous	snp	missense	moderate	DEP1	YAL013W	Gly144Val
G10b	G10a	shared	Chr. I	123068	T	C	5	2	0.285714	heterozygous	snp	synonymous	low	PSK1	YAL017W	Asp948Asp
G10a	G10b	shared	Chr. I	123068	T	C					snp	synonymous	low	PSK1	YAL017W	Asp948Asp
A02b		unique	Chr. I	121842	A	T	15	14	0.482759	heterozygous	snp	nonsense	high	PSK1	YAL017W	Lys540*
G01c		unique	Chr. I	117078	G	A	14	5	0.263158	heterozygous	snp	missense	moderate	FUN30	YAL019W	Met720Ile
A11b	A11a	shared	Chr. I	107829	A	T	6	2	0.25	heterozygous	snp	synonymous	low	PMT2	YAL023C	Ile241Ile
A11a	A11b	shared	Chr. I	107829	A	T	15	20	0.571429	heterozygous	snp	synonymous	low	PMT2	YAL023C	Ile241Ile
B03b	B03a	shared	Chr. I	105319	G	T	10	15	0.6	heterozygous	snp	nonsense	high	LTE1	YAL024C	Ser185*
B03a	B03b	shared	Chr. I	105319	G	T	12	12	0.5	heterozygous	snp	nonsense	high	LTE1	YAL024C	Ser185*
C02b	C02a	shared	Chr. I	102461	T	A	13	5	0.277778	heterozygous	snp	nonsense	high	LTE1	YAL024C	Lys1138*
C02a	C02b	shared	Chr. I	102461	T	A	1	5	0.833333	heterozygous	snp	nonsense	high	LTE1	YAL024C	Lys1138*
C03b	C03a	shared	Chr. I	101770	GCT	GT	6	11	0.647059	heterozygous	del	frameshift	high	LTE1	YAL024C	Ala1368fs
C03b	C03a	shared	Chr. I	103631	C	A	13	4	0.235294	heterozygous	snp	missense	moderate	LTE1	YAL024C	Ala748Ser
C03a	C03b	shared	Chr. I	101770	GCT	GT	23	39	0.629032	heterozygous	del	frameshift	high	LTE1	YAL024C	Ala1368fs
C03a	C03b	shared	Chr. I	103631	C	A	29	33	0.532258	heterozygous	snp	missense	moderate	LTE1	YAL024C	Ala748Ser
C11c	C11a, C11b	shared	Chr. I	103630	G	A	17	20	0.540541	heterozygous	snp	missense	moderate	LTE1	YAL024C	Ala748Val
C11b	C11a, C11c	shared	Chr. I	103630	G	A	7	7	0.5	heterozygous	snp	missense	moderate	LTE1	YAL024C	Ala748Val
C11a	C11b, C11c	shared	Chr. I	103630	G	A	4	5	0.555556	heterozygous	snp	missense	moderate	LTE1	YAL024C	Ala748Val
D12b	D12a	shared	Chr. I	103916	C	A	17	17	0.5	heterozygous	snp	nonsense	high	LTE1	YAL024C	Glu653*
D12a	D12b	shared	Chr. I	103916	C	A	14	20	0.588235	heterozygous	snp	nonsense	high	LTE1	YAL024C	Glu653*
F02b	F02a	shared	Chr. I	103280	C	A	10	12	0.545455	heterozygous	snp	nonsense	high	LTE1	YAL024C	Glu865*
F02a	F02b	shared	Chr. I	103280	C	A	17	14	0.451613	heterozygous	snp	nonsense	high	LTE1	YAL024C	Glu865*
F03b	F03a	shared	Chr. I	102687	C	G	6	3	0.333333	heterozygous	snp	missense	moderate	LTE1	YAL024C	Met1062Ile
F03b	F03a	shared	Chr. I	103127	G	T	2	5	0.714286	heterozygous	snp	missense	moderate	LTE1	YAL024C	Gln916Lys
F03a	F03b	shared	Chr. I	102687	C	G	14	14	0.5	heterozygous	snp	missense	moderate	LTE1	YAL024C	Met1062Ile
F03a	F03b	shared	Chr. I	103127	G	T	15	16	0.516129	heterozygous	snp	missense	moderate	LTE1	YAL024C	Gln916Lys
F10b	F10a	shared	Chr. I	104733	C	T	11	16	0.592593	heterozygous	snp	nonsense	high	LTE1	YAL024C	Trp380*
F10a	F10b	shared	Chr. I	104733	C	T	5	6	0.545455	heterozygous	snp	nonsense	high	LTE1	YAL024C	Trp380*
G12b		unique	Chr. I	101664	C	T	15	7	0.318182	heterozygous	snp	nonsense	high	LTE1	YAL024C	Trp1403*
G02a		unique	Chr. I	104733	C	T	15	16	0.516129	heterozygous	snp	nonsense	high	LTE1	YAL024C	Trp380*
F12a		unique	Chr. I	97684	G	T	13	9	0.409091	heterozygous	snp	missense	moderate	DRS2	YAL026C	Arg672Ser
G01c	G01a, G01b	shared	Chr. I	89588	C	A	11	19	0.633333	heterozygous	snp	missense	moderate	MYO4	YAL029C	Asp895Tyr
G01b	G01a, G01c	shared	Chr. I	89588	C	A	22	22	0.5	heterozygous	snp	missense	moderate	MYO4	YAL029C	Asp895Tyr
G01a	G01b, G01c	shared	Chr. I	89588	C	A	20	14	0.411765	heterozygous	snp	missense	moderate	MYO4	YAL029C	Asp895Tyr
C01b		unique	Chr. I	88483	T	C	7	9	0.5625	heterozygous	snp	missense	moderate	MYO4	YAL029C	Lys1263Arg
G11a		unique	Chr. I	89297	C	A	0	10	1	homozygous	snp	missense	moderate	MYO4	YAL029C	Asp992Tyr
F03b		unique	Chr. I	89355	C	T	5	2	0.285714	heterozygous	snp	synonymous	low	MYO4	YAL029C	Leu972Leu
B10b	B10a	shared	Chr. I	84026	T	A	10	5	0.333333	heterozygous	snp	missense	moderate	PRP45	YAL032C	Asp150Val
B10a	B10b	shared	Chr. I	84026	T	A	7	16	0.695652	heterozygous	snp	missense	moderate	PRP45	YAL032C	Asp150Val
H01b	H01a	shared	Chr. I	84130	C	T	6	6	0.5	heterozygous	snp	synonymous	low	PRP45	YAL032C	Val115Val
H01a	H01b	shared	Chr. I	84130	C	T	4	4	0.5	heterozygous	snp	synonymous	low	PRP45	YAL032C	Val115Val
E01b	E01a	shared	Chr. I	80812	G	A	33	26	0.440678	heterozygous	snp	synonymous	low	FUN19	YAL034C	Ala380Ala
E01a	E01b	shared	Chr. I	80812	G	A	23	21	0.477273	heterozygous	snp	synonymous	low	FUN19	YAL034C	Ala380Ala
C11c	C11a, C11b	shared	Chr. I	78763	G	T	24	18	0.428571	heterozygous	snp	synonymous	low	FUN12	YAL035W	Val779Val
C11b	C11a, C11c	shared	Chr. I	78763	G	T	8	10	0.555556	heterozygous	snp	synonymous	low	FUN12	YAL035W	Val779Val
C11a	C11b, C11c	shared	Chr. I	78763	G	T	3	6	0.666667	heterozygous	snp	synonymous	low	FUN12	YAL035W	Val779Val
E01b	E01a	shared	Chr. I	78947	G	A	21	17	0.447368	heterozygous	snp	missense	moderate	FUN12	YAL035W	Asp841Asn
E01a	E01b	shared	Chr. I	78947	G	A	22	15	0.405405	heterozygous	snp	missense	moderate	FUN12	YAL035W	Asp841Asn
F11b	F11a	shared	Chr. I	78618	A	T	15	7	0.318182	heterozygous	snp	missense	moderate	FUN12	YAL035W	Asp731Val
F11a	F11b	shared	Chr. I	78618	A	T	12	11	0.478261	heterozygous	snp	missense	moderate	FUN12	YAL035W	Asp731Val
G03b		unique	Chr. I	78563	G	A	12	21	0.636364	heterozygous	snp	missense	moderate	FUN12	YAL035W	Glu713Lys
A10b	A10a	shared	Chr. I	74049	C	A	11	8	0.421053	heterozygous	snp	synonymous	low	YAL037W	YAL037W	Pro10Pro
A10a	A10b	shared	Chr. I	74049	C	A	11	12	0.521739	heterozygous	snp	synonymous	low	YAL037W	YAL037W	Pro10Pro
B02b	B02a	shared	Chr. I	72104	C	A	16	7	0.304348	heterozygous	snp	missense	moderate	CDC19	YAL038W	His107Asn
B02a	B02b	shared	Chr. I	72104	C	A	9	15	0.625	heterozygous	snp	missense	moderate	CDC19	YAL038W	His107Asn
B11b	B11a	shared	Chr. I	73180	A	G	25	18	0.418605	heterozygous	snp	synonymous	low	CDC19	YAL038W	Glu465Glu
B11a	B11b	shared	Chr. I	73180	A	G					snp	synonymous	low	CDC19	YAL038W	Glu465Glu
G02b		unique	Chr. I	69524	A	T	8	7	0.466667	heterozygous	snp	start lost	high	CYC3	YAL039C	Met1?
H11b	H11a	shared	Chr. I	62528	G	T	7	10	0.588235	heterozygous	snp	missense	moderate	ERV46	YAL042W	Ala405Ser
H11a	H11b	shared	Chr. I	62528	G	T	8	11	0.578947	heterozygous	snp	missense	moderate	ERV46	YAL042W	Ala405Ser
C03b		unique	Chr. I	62122	G	T	10	7	0.411765	heterozygous	snp	missense	moderate	ERV46	YAL042W	Leu269Phe
B02b	B02a	shared	Chr. I	58852	T	A	7	7	0.5	heterozygous	snp	missense	moderate	PTA1	YAL043C	Asp734Val
B02a	B02b	shared	Chr. I	58852	T	A	11	10	0.47619	heterozygous	snp	missense	moderate	PTA1	YAL043C	Asp734Val
C02b		unique	Chr. I	58718	A	T	6	10	0.625	heterozygous	snp	missense	moderate	PTA1	YAL043C	Ser779Thr
G11b	G11a	shared	Chr. I	50435	A	C					snp	synonymous	low	OAF1	YAL051W	Ser624Ser
G11a	G11b	shared	Chr. I	50435	A	C	8	6	0.428571	heterozygous	snp	synonymous	low	OAF1	YAL051W	Ser624Ser
A12b	A12a	shared	Chr. I	46181	G	C	7	15	0.681818	heterozygous	snp	missense	moderate	FLC2	YAL053W	Val95Leu
A12a	A12b	shared	Chr. I	46181	G	C	20	9	0.310345	heterozygous	snp	missense	moderate	FLC2	YAL053W	Val95Leu
B01b	B01a	shared	Chr. I	47207	G	A	6	11	0.647059	heterozygous	snp	missense	moderate	FLC2	YAL053W	Val437Ile
B01a	B01b	shared	Chr. I	47207	G	A	11	3	0.214286	heterozygous	snp	missense	moderate	FLC2	YAL053W	Val437Ile
C03b		unique	Chr. I	44221	C	A	13	11	0.458333	heterozygous	snp	missense	moderate	ACS1	YAL054C	Gly268Cys
G02a		unique	Chr. I	44443	C	T	16	14	0.466667	heterozygous	snp	missense	moderate	ACS1	YAL054C	Val194Met
C11c	C11a, C11b	shared	Chr. I	39398	T	C	26	18	0.409091	heterozygous	snp	missense	moderate	GPB2	YAL056W	Phe47Ser
C11b	C11a, C11c	shared	Chr. I	39398	T	C	13	14	0.518519	heterozygous	snp	missense	moderate	GPB2	YAL056W	Phe47Ser
C11a	C11b, C11c	shared	Chr. I	39398	T	C	6	4	0.4	heterozygous	snp	missense	moderate	GPB2	YAL056W	Phe47Ser
H11a		unique	Chr. I	40620	G	A	16	12	0.428571	heterozygous	snp	synonymous	low	GPB2	YAL056W	Arg454Arg
A02c	A02a, A02b	shared	Chr. I	38880	G	A	0	23	1	homozygous	snp	missense	moderate	CNE1	YAL058W	Asp473Asn
A02b	A02a, A02c	shared	Chr. I	38880	G	A	25	17	0.404762	heterozygous	snp	missense	moderate	CNE1	YAL058W	Asp473Asn
A02a	A02b, A02c	shared	Chr. I	38880	G	A	17	10	0.37037	heterozygous	snp	missense	moderate	CNE1	YAL058W	Asp473Asn
F03b	F03a	shared	Chr. I	32266	G	A	4	6	0.6	heterozygous	snp	missense	moderate	GDH3	YAL062W	Ala234Thr
F03a	F03b	shared	Chr. I	32266	G	A	15	16	0.516129	heterozygous	snp	missense	moderate	GDH3	YAL062W	Ala234Thr
G10b	G10a	shared	Chr. I	27703	C	T	7	5	0.416667	heterozygous	snp	missense	moderate	FLO9	YAL063C	Ser89Asn
G10a	G10b	shared	Chr. I	27703	C	T	0	2	1	Inconclusive	snp	missense	moderate	FLO9	YAL063C	Ser89Asn
H03b	H03a	shared	Chr. I	27957	T	G	13	9	0.409091	heterozygous	snp	synonymous	low	FLO9	YAL063C	Ala4Ala
H03a	H03b	shared	Chr. I	27957	T	G	23	10	0.30303	heterozygous	snp	synonymous	low	FLO9	YAL063C	Ala4Ala
F01b		unique	Chr. I	13637	C	T	37	15	0.288462	heterozygous	snp	missense	moderate	TDA8	YAL064C-A	Cys36Tyr
H12b	H12a	shared	Chr. I	12190	A	G	31	15	0.326087	heterozygous	snp	missense	moderate	YAL064W-B	YAL064W-B	Ile49Val
H12a	H12b	shared	Chr. I	12190	A	G	17	9	0.346154	heterozygous	snp	missense	moderate	YAL064W-B	YAL064W-B	Ile49Val
D01a		unique	Chr. I	7521	G	C	14	16	0.533333	heterozygous	snp	missense	moderate	SEO1	YAL067C	Ala499Gly
D03b		unique	Chr. I	1844	G	C	27	17	0.386364	heterozygous	snp	missense	moderate	PAU8	YAL068C	Ala109Gly
B10a		unique	Chr. I	457	CAA	CA	15	4	0.210526	heterozygous	del	frameshift	high	YAL069W	YAL069W	Lys42fs
D11b	D11a	shared	Chr. I	167333	C	T	4	2	0.333333	heterozygous	snp	synonymous	low	BUD14	YAR014C	Leu513Leu
D11a	D11b	shared	Chr. I	167333	C	T					snp	synonymous	low	BUD14	YAR014C	Leu513Leu
D11a		unique	Chr. I	167326	CTTTTTTC	CTTTTTTTT	23	20	0.465116	heterozygous	complex	frameshift & synonymous	high	BUD14	YAR014C	Lys514fs
B10a		unique	Chr. I	167718	T	A	10	8	0.444444	heterozygous	snp	missense	moderate	BUD14	YAR014C	Tyr385Phe
B11b	B11a	shared	Chr. I	172572	A	G	25	18	0.418605	heterozygous	snp	missense	moderate	CDC15	YAR019C	Leu855Ser
B11a	B11b	shared	Chr. I	172572	A	G	4	2	0.333333	heterozygous	snp	missense	moderate	CDC15	YAR019C	Leu855Ser
F01b		unique	Chr. I	174182	A	T	8	11	0.578947	heterozygous	snp	synonymous	low	CDC15	YAR019C	Ala318Ala
E11b	E11a	shared	Chr. I	191891	C	A	11	8	0.421053	heterozygous	snp	missense	moderate	YAT1	YAR035W	Pro567Thr
E11a	E11b	shared	Chr. I	191891	C	A	8	9	0.529412	heterozygous	snp	missense	moderate	YAT1	YAR035W	Pro567Thr
F12b	F12a	shared	Chr. I	193812	C	T	4	5	0.555556	heterozygous	snp	synonymous	low	SWH1	YAR042W	Ala398Ala
F12a	F12b	shared	Chr. I	193812	C	T	7	5	0.416667	heterozygous	snp	synonymous	low	SWH1	YAR042W	Ala398Ala
H12b	H12a	shared	Chr. I	195975	A	C	10	14	0.583333	heterozygous	snp	missense	moderate	SWH1	YAR042W	Glu1119Asp
H12a	H12b	shared	Chr. I	195975	A	C	10	10	0.5	heterozygous	snp	missense	moderate	SWH1	YAR042W	Glu1119Asp
F12a		unique	Chr. I	206284	C	T	8	3	0.272727	heterozygous	snp	missense	moderate	FLO1	YAR050W	Thr961Ile
E10c	E10b	shared	Chr. II	229960	A	G	4	7	0.636364	heterozygous	snp	synonymous	low	UTP20	YBL004W	Arg775Arg
E10b	E10c	shared	Chr. II	229960	A	G	7	8	0.533333	heterozygous	snp	synonymous	low	UTP20	YBL004W	Arg775Arg
E01b	E01a	shared	Chr. II	222659	G	A	31	10	0.243902	heterozygous	snp	synonymous	low	YBL005W-B	YBL005W-B	Thr443Thr
E01b	E01a	shared	Chr. II	222668	C	T	33	10	0.232558	heterozygous	snp	synonymous	low	YBL005W-B	YBL005W-B	His446His
E01a	E01b	shared	Chr. II	222659	G	A	35	12	0.255319	heterozygous	snp	synonymous	low	YBL005W-B	YBL005W-B	Thr443Thr
E01a	E01b	shared	Chr. II	222668	C	T	37	11	0.229167	heterozygous	snp	synonymous	low	YBL005W-B	YBL005W-B	His446His
B12a	B12b	shared	Chr. II	212790	G	C	9	10	0.526316	heterozygous	snp	missense	moderate	SLA1	YBL007C	Gln1193Glu
B12b	B12b	shared	Chr. II	212790	G	C	14	15	0.517241	heterozygous	snp	missense	moderate	SLA1	YBL007C	Gln1193Glu
G01b		unique	Chr. II	216095	G	C	17	10	0.37037	heterozygous	snp	missense	moderate	SLA1	YBL007C	Thr91Arg
F03a		unique	Chr. II	211930	G	A	22	19	0.463415	heterozygous	snp	missense	moderate	HIR1	YBL008W	Val760Ile
H03b		unique	Chr. II	206715	T	C	17	8	0.32	heterozygous	snp	missense	moderate	YBL010C	YBL010C	Ser79Gly
D12b		unique	Chr. II	184074	C	T	22	33	0.6	heterozygous	snp	synonymous	low	RFT1	YBL020W	Thr558Thr
D11b	D11a	shared	Chr. II	181783	T	A	3	9	0.75	heterozygous	snp	synonymous	low	HAP3	YBL021C	Ser104Ser
D11a	D11b	shared	Chr. II	181783	T	A	22	34	0.607143	heterozygous	snp	synonymous	low	HAP3	YBL021C	Ser104Ser
B03b	B03a	shared	Chr. II	176284	C	T	10	10	0.5	heterozygous	snp	missense	moderate	MCM2	YBL023C	Val415Ile
B03a	B03b	shared	Chr. II	176284	C	T	10	11	0.52381	heterozygous	snp	missense	moderate	MCM2	YBL023C	Val415Ile
A02a		unique	Chr. II	175000	C	T	4	6	0.6	heterozygous	snp	missense	moderate	MCM2	YBL023C	Asp843Asn
E01b	E01a	shared	Chr. II	172976	C	T	16	13	0.448276	heterozygous	snp	missense	moderate	NCL1	YBL024W	Ser148Leu
E01a	E01b	shared	Chr. II	172976	C	T	20	16	0.444444	heterozygous	snp	missense	moderate	NCL1	YBL024W	Ser148Leu
D10a		unique	Chr. II	171659	G	A	12	8	0.4	heterozygous	snp	missense	moderate	RRN10	YBL025W	Gly60Asp
H01b	H01a	shared	Chr. II	164497	C	A	6	14	0.7	heterozygous	snp	missense	moderate	YBL029C-A	YBL029C-A	Gln92His
H01a	H01b	shared	Chr. II	164497	C	A	10	7	0.411765	heterozygous	snp	missense	moderate	YBL029C-A	YBL029C-A	Gln92His
A02a		unique	Chr. II	163694	C	A	11	6	0.352941	heterozygous	snp	missense	moderate	PET9	YBL030C	Ala102Ser
B01b	B01a	shared	Chr. II	160773	T	C	7	2	0.222222	heterozygous	snp	missense	moderate	HEK2	YBL032W	Leu197Ser
B01a	B01b	shared	Chr. II	160773	T	C	8	10	0.555556	heterozygous	snp	missense	moderate	HEK2	YBL032W	Leu197Ser
C10b	C10a	shared	Chr. II	156741	G	C	7	11	0.611111	heterozygous	snp	missense	moderate	STU1	YBL034C	Ser550Cys
C10a	C10b	shared	Chr. II	156741	G	C	4	3	0.428571	heterozygous	snp	missense	moderate	STU1	YBL034C	Ser550Cys
B02b	B02a	shared	Chr. II	138609	C	A	8	10	0.555556	heterozygous	snp	missense	moderate	FUI1	YBL042C	Gly551Val
B02a	B02b	shared	Chr. II	138609	C	A	18	19	0.513514	heterozygous	snp	missense	moderate	FUI1	YBL042C	Gly551Val
E01b	E01a	shared	Chr. II	139932	G	A	11	18	0.62069	heterozygous	snp	missense	moderate	FUI1	YBL042C	Thr110Met
E01b	E01a	shared	Chr. II	140082	A	T	21	27	0.5625	heterozygous	snp	missense	moderate	FUI1	YBL042C	Ile60Lys
E01a	E01b	shared	Chr. II	139932	G	A	16	8	0.333333	heterozygous	snp	missense	moderate	FUI1	YBL042C	Thr110Met
E01a	E01b	shared	Chr. II	140082	A	T	35	18	0.339623	heterozygous	snp	missense	moderate	FUI1	YBL042C	Ile60Lys
E03b		unique	Chr. II	139758	ACC	AC	15	14	0.482759	heterozygous	del	frameshift	high	FUI1	YBL042C	Val168fs
E03b		unique	Chr. II	139762	A	T	16	17	0.515152	heterozygous	snp	missense	moderate	FUI1	YBL042C	Trp167Arg
G11a		unique	Chr. II	137445	G	C	4	3	0.428571	heterozygous	snp	missense	moderate	ECM13	YBL043W	Cys253Ser
F10b		unique	Chr. II	134426	T	A	7	9	0.5625	heterozygous	snp	missense	moderate	COR1	YBL045C	Glu364Val
B02b		unique	Chr. II	135232	G	A	10	9	0.473684	heterozygous	snp	synonymous	low	COR1	YBL045C	Ser95Ser
F10a		unique	Chr. II	135475	G	C	4	3	0.428571	heterozygous	snp	missense	moderate	COR1	YBL045C	Phe14Leu
D11b	D11a	shared	Chr. II	125673	G	C	4	3	0.428571	heterozygous	snp	missense	moderate	SEC17	YBL050W	Gly145Arg
D11a	D11b	shared	Chr. II	125673	G	C	25	21	0.456522	heterozygous	snp	missense	moderate	SEC17	YBL050W	Gly145Arg
E11b	E11a	shared	Chr. II	123831	G	A	7	8	0.533333	heterozygous	snp	missense	moderate	PIN4	YBL051C	Ser310Phe
E11a	E11b	shared	Chr. II	123831	G	A	9	6	0.4	heterozygous	snp	missense	moderate	PIN4	YBL051C	Ser310Phe
G11a		unique	Chr. II	123874	G	A	8	5	0.384615	heterozygous	snp	nonsense	high	PIN4	YBL051C	Gln296*
B03b	B03a	shared	Chr. II	121159	G	A	11	6	0.352941	heterozygous	snp	missense	moderate	SAS3	YBL052C	Ser239Leu
B03a	B03b	shared	Chr. II	121159	G	A	3	6	0.666667	heterozygous	snp	missense	moderate	SAS3	YBL052C	Ser239Leu
F11b		unique	Chr. II	120100	G	A	8	8	0.5	heterozygous	snp	missense	moderate	SAS3	YBL052C	Ala592Val
H10b	H10a	shared	Chr. II	118608	G	T	10	13	0.565217	heterozygous	snp	missense	moderate	TOD6	YBL054W	Met340Ile
H10a	H10b	shared	Chr. II	118608	G	T	15	7	0.318182	heterozygous	snp	missense	moderate	TOD6	YBL054W	Met340Ile
G02a		unique	Chr. II	116773	T	C	12	16	0.571429	heterozygous	snp	synonymous	low	YBL055C	YBL055C	Pro19Pro
A11b	A11a	shared	Chr. II	114987	G	A	5	9	0.642857	heterozygous	snp	missense	moderate	PTC3	YBL056W	Ser409Asn
A11a	A11b	shared	Chr. II	114987	G	A	2	11	0.846154	heterozygous	snp	missense	moderate	PTC3	YBL056W	Ser409Asn
B11b	B11a	shared	Chr. II	114790	C	A	31	28	0.474576	heterozygous	snp	synonymous	low	PTC3	YBL056W	Thr343Thr
B11a	B11b	shared	Chr. II	114790	C	A	7	4	0.363636	heterozygous	snp	synonymous	low	PTC3	YBL056W	Thr343Thr
F01b		unique	Chr. II	113824	G	C	12	15	0.555556	heterozygous	snp	missense	moderate	PTC3	YBL056W	Leu21Phe
A10b	A10a	shared	Chr. II	113037	G	A	8	8	0.5	heterozygous	snp	missense	moderate	PTH2	YBL057C	Pro131Ser
A10a	A10b	shared	Chr. II	113037	G	A	10	6	0.375	heterozygous	snp	missense	moderate	PTH2	YBL057C	Pro131Ser
D02b		unique	Chr. II	110334	C	T	20	18	0.473684	heterozygous	snp	missense	moderate	CMC2	YBL059C-A	Gly40Glu
B11b	B11a	shared	Chr. II	109869	C	A	45	40	0.470588	heterozygous	snp	missense	moderate	YEL1	YBL060W	Asp646Glu
B11a	B11b	shared	Chr. II	109869	C	A	7	5	0.416667	heterozygous	snp	missense	moderate	YEL1	YBL060W	Asp646Glu
D12b	D12a	shared	Chr. II	108731	C	T	25	30	0.545455	heterozygous	snp	missense	moderate	YEL1	YBL060W	Pro267Leu
D12a	D12b	shared	Chr. II	108731	C	T	20	25	0.555556	heterozygous	snp	missense	moderate	YEL1	YBL060W	Pro267Leu
F11b	F11a	shared	Chr. II	107021	C	T	13	17	0.566667	heterozygous	snp	missense	moderate	SKT5	YBL061C	Arg129Lys
F11a	F11b	shared	Chr. II	107021	C	T	15	10	0.4	heterozygous	snp	missense	moderate	SKT5	YBL061C	Arg129Lys
C01a		unique	Chr. II	106741	C	T	20	15	0.428571	heterozygous	snp	missense	moderate	SKT5	YBL061C	Met222Ile
E10c	E10a, E10b	shared	Chr. II	104106	G	C	7	11	0.611111	heterozygous	snp	missense	moderate	KIP1	YBL063W	Ala741Pro
E10b	E10a, E10c	shared	Chr. II	104106	G	C	7	6	0.461538	heterozygous	snp	missense	moderate	KIP1	YBL063W	Ala741Pro
E10a	E10b, E10c	shared	Chr. II	104106	G	C	5	6	0.545455	heterozygous	snp	missense	moderate	KIP1	YBL063W	Ala741Pro
G11b	G11a	shared	Chr. II	100517	C	T	4	3	0.428571	heterozygous	snp	missense	moderate	PRX1	YBL064C	Asp214Asn
G11a	G11b	shared	Chr. II	100517	C	T	4	5	0.555556	heterozygous	snp	missense	moderate	PRX1	YBL064C	Asp214Asn
B01b	B01a	shared	Chr. II	99310	T	C	4	6	0.6	heterozygous	snp	missense	moderate	SEF1	YBL066C	Asn269Ser
B01a	B01b	shared	Chr. II	99310	T	C	10	7	0.411765	heterozygous	snp	missense	moderate	SEF1	YBL066C	Asn269Ser
D10a		unique	Chr. II	99440	C	G	10	3	0.230769	heterozygous	snp	missense	moderate	SEF1	YBL066C	Val226Leu
E10c	E10b	shared	Chr. II	88841	A	T	2	2	0.5	heterozygous	snp	synonymous	low	RPS8A	YBL072C	Thr95Thr
E10b	E10c	shared	Chr. II	88841	A	T	2	3	0.6	heterozygous	snp	synonymous	low	RPS8A	YBL072C	Thr95Thr
D10a		unique	Chr. II	87220	C	A	6	7	0.538462	heterozygous	snp	missense	moderate	AAR2	YBL074C	Arg190Ser
C01b	C01a	shared	Chr. II	86363	T	G	6	5	0.454545	heterozygous	snp	missense	moderate	SSA3	YBL075C	Asn29Thr
C01a	C01b	shared	Chr. II	86363	T	G	10	7	0.411765	heterozygous	snp	missense	moderate	SSA3	YBL075C	Asn29Thr
A11b	A11a	shared	Chr. II	81650	T	C	5	4	0.444444	heterozygous	snp	missense	moderate	ILS1	YBL076C	Tyr871Cys
A11a	A11b	shared	Chr. II	81650	T	C	12	16	0.571429	heterozygous	snp	missense	moderate	ILS1	YBL076C	Tyr871Cys
E11b	E11a	shared	Chr. II	76082	C	G	25	33	0.568966	heterozygous	snp	missense	moderate	NUP170	YBL079W	Ser275Cys
E11a	E11b	shared	Chr. II	76082	C	G	27	35	0.564516	heterozygous	snp	missense	moderate	NUP170	YBL079W	Ser275Cys
G12a		unique	Chr. II	78934	G	A	5	10	0.666667	heterozygous	snp	missense	moderate	NUP170	YBL079W	Asp1226Asn
F03b		unique	Chr. II	73678	G	C	3	5	0.625	heterozygous	snp	missense	moderate	PET112	YBL080C	Gln340Glu
G10b	G10a	shared	Chr. II	62015	C	A	5	5	0.5	heterozygous	snp	missense	moderate	YBL086C	YBL086C	Gln196His
G10a	G10b	shared	Chr. II	62015	C	A	2	2	0.5	heterozygous	snp	missense	moderate	YBL086C	YBL086C	Gln196His
B03b	B03a	shared	Chr. II	56637	A	T	16	17	0.515152	heterozygous	snp	missense	moderate	TEL1	YBL088C	Leu916Ile
B03a	B03b	shared	Chr. II	56637	A	T	19	15	0.441176	heterozygous	snp	missense	moderate	TEL1	YBL088C	Leu916Ile
H03b		unique	Chr. II	51321	T	C	10	8	0.444444	heterozygous	snp	missense	moderate	TEL1	YBL088C	Met2688Val
E03a		unique	Chr. II	52924	T	G	4	7	0.636364	heterozygous	snp	synonymous	low	TEL1	YBL088C	Ala2153Ala
B01a		unique	Chr. II	56626	G	C	7	10	0.588235	heterozygous	snp	synonymous	low	TEL1	YBL088C	Pro919Pro
F10a		unique	Chr. II	57535	G	A	8	8	0.5	heterozygous	snp	synonymous	low	TEL1	YBL088C	Gly616Gly
B10b	B10a	shared	Chr. II	49633	C	T	14	15	0.517241	heterozygous	snp	synonymous	low	AVT5	YBL089W	Gly20Gly
B10a	B10b	shared	Chr. II	49633	C	T	24	24	0.5	heterozygous	snp	synonymous	low	AVT5	YBL089W	Gly20Gly
H01b		unique	Chr. II	43426	G	C	8	8	0.5	heterozygous	snp	synonymous	low	YBL095W	YBL095W	Ala50Ala
H03a		unique	Chr. II	39253	C	T	27	25	0.480769	heterozygous	snp	missense	moderate	BNA4	YBL098W	Pro37Ser
H10b		unique	Chr. II	39642	T	C	15	10	0.4	heterozygous	snp	synonymous	low	BNA4	YBL098W	Gly166Gly
B02b	B02a	shared	Chr. II	38667	G	A					snp	missense	moderate	ATP1	YBL099W	Glu539Lys
B02a	B02b	shared	Chr. II	38667	G	A	6	11	0.647059	heterozygous	snp	missense	moderate	ATP1	YBL099W	Glu539Lys
B10b	B10a	shared	Chr. II	25646	A	C	15	12	0.444444	heterozygous	snp	nonsense	high	ECM21	YBL101C	Leu885*
B10a	B10b	shared	Chr. II	25646	A	C	15	13	0.464286	heterozygous	snp	nonsense	high	ECM21	YBL101C	Leu885*
C02b	C02a	shared	Chr. II	25030	C	T	10	12	0.545455	heterozygous	snp	synonymous	low	ECM21	YBL101C	Ser1090Ser
C02a	C02b	shared	Chr. II	25030	C	T	7	9	0.5625	heterozygous	snp	synonymous	low	ECM21	YBL101C	Ser1090Ser
H12b	H12a	shared	Chr. II	28062	C	T	7	8	0.533333	heterozygous	snp	missense	moderate	ECM21	YBL101C	Gly80Ser
H12a	H12b	shared	Chr. II	28062	C	T	15	14	0.482759	heterozygous	snp	missense	moderate	ECM21	YBL101C	Gly80Ser
G12a		unique	Chr. II	17437	C	A	24	17	0.414634	heterozygous	snp	missense	moderate	PKC1	YBL105C	Gly87Val
H01b	H01a	shared	Chr. II	6036	C	T	11	12	0.521739	heterozygous	snp	missense	moderate	YBL109W	YBL109W	His83Tyr
H01a	H01b	shared	Chr. II	6036	C	T	9	13	0.590909	heterozygous	snp	missense	moderate	YBL109W	YBL109W	His83Tyr
B03b	B03a	shared	Chr. II	401	C	T	23	14	0.378378	heterozygous	snp	missense	moderate	YBL113C	YBL113C	Arg753Lys
B03a	B03b	shared	Chr. II	401	C	T	21	9	0.3	heterozygous	snp	missense	moderate	YBL113C	YBL113C	Arg753Lys
B10b	B10a	shared	Chr. II	246278	T	G	15	9	0.375	heterozygous	snp	missense	moderate	RCR1	YBR005W	Phe125Val
B10a	B10b	shared	Chr. II	246278	T	G	8	4	0.333333	heterozygous	snp	missense	moderate	RCR1	YBR005W	Phe125Val
E03b	E03a	shared	Chr. II	250336	C	T	14	11	0.44	heterozygous	snp	synonymous	low	DSF2	YBR007C	Thr227Thr
E03a	E03b	shared	Chr. II	250336	C	T	7	6	0.461538	heterozygous	snp	synonymous	low	DSF2	YBR007C	Thr227Thr
A03b		unique	Chr. II	253482	G	A	11	7	0.388889	heterozygous	snp	missense	moderate	FLR1	YBR008C	Pro243Leu
A03b		unique	Chr. II	271857	G	T	10	9	0.473684	heterozygous	snp	missense	moderate	KAP104	YBR017C	Ala616Glu
C03b	C03a	shared	Chr. II	289505	A	T	4	5	0.555556	heterozygous	snp	missense	moderate	SCO2	YBR024W	Ile21Leu
C03a	C03b	shared	Chr. II	289505	A	T	19	23	0.547619	heterozygous	snp	missense	moderate	SCO2	YBR024W	Ile21Leu
D11b	D11a	shared	Chr. II	291257	A	G	3	7	0.7	heterozygous	snp	synonymous	low	OLA1	YBR025C	Val203Val
D11a	D11b	shared	Chr. II	291257	A	G	34	28	0.451613	heterozygous	snp	synonymous	low	OLA1	YBR025C	Val203Val
B11b	B11a	shared	Chr. II	296463	A	G	58	52	0.472727	heterozygous	snp	missense	moderate	CDS1	YBR029C	Phe427Ser
B11a	B11b	shared	Chr. II	296463	A	G	2	2	0.5	heterozygous	snp	missense	moderate	CDS1	YBR029C	Phe427Ser
B02a		unique	Chr. II	296416	C	T	16	29	0.644444	heterozygous	snp	missense	moderate	CDS1	YBR029C	Ala443Thr
A02c		unique	Chr. II	297234	C	T	3	4	0.571429	heterozygous	snp	missense	moderate	CDS1	YBR029C	Gly170Glu
E12b		unique	Chr. II	297286	T	C	3	9	0.75	heterozygous	snp	missense	moderate	CDS1	YBR029C	Asn153Asp
G12b		unique	Chr. II	299191	A	G	6	3	0.333333	heterozygous	snp			RKM3	YBR030W
C03a		unique	Chr. II	299225	C	A	11	17	0.607143	heterozygous	snp	missense	moderate	RKM3	YBR030W	Pro312Thr
A02b		unique	Chr. II	303765	G	C	10	16	0.615385	heterozygous	snp	missense	moderate	EDS1	YBR033W	Asp608His
B01b	B01a	shared	Chr. II	306621	C	T	5	6	0.545455	heterozygous	snp	nonsense	high	PDX3	YBR035C	Trp112*
B01a	B01b	shared	Chr. II	306621	C	T	15	6	0.285714	heterozygous	snp	nonsense	high	PDX3	YBR035C	Trp112*
E12b		unique	Chr. II	314162	C	A	2	8	0.8	heterozygous	snp	synonymous	low	CHS2	YBR038W	Thr755Thr
A03b		unique	Chr. II	322459	G	A	12	8	0.4	heterozygous	snp	missense	moderate	QDR3	YBR043C	Thr496Ile
B01b	B01a	shared	Chr. II	331501	G	A	7	6	0.461538	heterozygous	snp	missense	moderate	ZTA1	YBR046C	Thr4Ile
B01a	B01b	shared	Chr. II	331501	G	A	14	5	0.263158	heterozygous	snp	missense	moderate	ZTA1	YBR046C	Thr4Ile
F03b		unique	Chr. II	337219	A	G	6	9	0.6	heterozygous	snp	synonymous	low	REG2	YBR050C	Ala327Ala
G11a		unique	Chr. II	338066	G	A	2	5	0.714286	heterozygous	snp	missense	moderate	REG2	YBR050C	Ala45Val
A02c	A02a, A02b	shared	Chr. II	354303	T	G	10	15	0.6	heterozygous	snp	missense	moderate	UBP14	YBR058C	Asn572Thr
A02b	A02a, A02c	shared	Chr. II	354303	T	G	8	13	0.619048	heterozygous	snp	missense	moderate	UBP14	YBR058C	Asn572Thr
A02a	A02b, A02c	shared	Chr. II	354303	T	G	7	10	0.588235	heterozygous	snp	missense	moderate	UBP14	YBR058C	Asn572Thr
B10b	B10a	shared	Chr. II	355052	G	T	11	10	0.47619	heterozygous	snp	synonymous	low	UBP14	YBR058C	Gly322Gly
B10a	B10b	shared	Chr. II	355052	G	T	10	12	0.545455	heterozygous	snp	synonymous	low	UBP14	YBR058C	Gly322Gly
F11a		unique	Chr. II	359311	T	A	2	4	0.666667	heterozygous	snp	missense	moderate	AKL1	YBR059C	Ile293Phe
C11a		unique	Chr. II	359864	T	C	4	2	0.333333	heterozygous	snp	synonymous	low	AKL1	YBR059C	Val108Val
D02b	D02a	shared	Chr. II	361590	T	C	6	9	0.6	heterozygous	snp	missense	moderate	ORC2	YBR060C	Thr309Ala
D02a	D02b	shared	Chr. II	361590	T	C	17	6	0.26087	heterozygous	snp	missense	moderate	ORC2	YBR060C	Thr309Ala
H03a		unique	Chr. II	361574	A	C	17	16	0.484848	heterozygous	snp	nonsense	high	ORC2	YBR060C	Leu314*
G10a		unique	Chr. II	368731	C	A	1	2	0.666667	heterozygous	snp	missense	moderate	ECM2	YBR065C	Leu316Phe
G02b	G02a	shared	Chr. II	372610	G	C	4	8	0.666667	heterozygous	snp	missense	moderate	TIP1	YBR067C	Asp42Glu
G02a	G02b	shared	Chr. II	372610	G	C	10	8	0.444444	heterozygous	snp	missense	moderate	TIP1	YBR067C	Asp42Glu
D11b	D11a	shared	Chr. II	374362	A	C	2	4	0.666667	heterozygous	snp	missense	moderate	BAP2	YBR068C	Phe443Leu
D11a	D11b	shared	Chr. II	374362	A	C	15	10	0.4	heterozygous	snp	missense	moderate	BAP2	YBR068C	Phe443Leu
F03b	F03a	shared	Chr. II	374926	A	G	6	7	0.538462	heterozygous	snp	synonymous	low	BAP2	YBR068C	Val255Val
F03a	F03b	shared	Chr. II	374926	A	G	17	14	0.451613	heterozygous	snp	synonymous	low	BAP2	YBR068C	Val255Val
C11c	C11b	shared	Chr. II	384674	A	G	5	6	0.545455	heterozygous	snp	synonymous	low	RDH54	YBR073W	Gly521Gly
C11b	C11c	shared	Chr. II	384674	A	G	2	5	0.714286	heterozygous	snp	synonymous	low	RDH54	YBR073W	Gly521Gly
E01b	E01a	shared	Chr. II	385002	G	T	21	15	0.416667	heterozygous	snp	missense	moderate	RDH54	YBR073W	Val631Phe
E01a	E01b	shared	Chr. II	385002	G	T	21	14	0.4	heterozygous	snp	missense	moderate	RDH54	YBR073W	Val631Phe
E12b	E12a	shared	Chr. II	385968	A	G	8	7	0.466667	heterozygous	snp	missense	moderate	RDH54	YBR073W	Ile953Val
E12a	E12b	shared	Chr. II	385968	A	G	5	6	0.545455	heterozygous	snp	missense	moderate	RDH54	YBR073W	Ile953Val
H10b	H10a	shared	Chr. II	387040	T	A	12	11	0.478261	heterozygous	snp	missense	moderate	PFF1	YBR074W	Val252Asp
H10a	H10b	shared	Chr. II	387040	T	A	9	7	0.4375	heterozygous	snp	missense	moderate	PFF1	YBR074W	Val252Asp
B11b	B11a	shared	Chr. II	393858	A	G	30	27	0.473684	heterozygous	snp	missense	moderate	ECM33	YBR078W	His135Arg
B11a	B11b	shared	Chr. II	393858	A	G	5	8	0.615385	heterozygous	snp	missense	moderate	ECM33	YBR078W	His135Arg
C12b		unique	Chr. II	396471	C	T	8	8	0.5	heterozygous	snp	missense	moderate	RPG1	YBR079C	Glu603Lys
B10b		unique	Chr. II	402591	G	A	8	17	0.68	heterozygous	snp	synonymous	low	SPT7	YBR081C	Ile887Ile
B02b	B02a	shared	Chr. II	409310	TC	AA	6	5	0.454545	heterozygous	mnp	missense	moderate	TEC1	YBR083W	Ser48Lys
B02a	B02b	shared	Chr. II	409310	TC	AA	16	10	0.384615	heterozygous	mnp	missense	moderate	TEC1	YBR083W	Ser48Lys
G02b		unique	Chr. II	409377	T	A	11	7	0.388889	heterozygous	snp	missense	moderate	TEC1	YBR083W	Phe70Tyr
G12b	G12a	shared	Chr. II	421935	A	C	9	6	0.4	heterozygous	snp	synonymous	low	IST2	YBR086C	Val369Val
G12a	G12b	shared	Chr. II	421935	A	C	8	4	0.333333	heterozygous	snp	synonymous	low	IST2	YBR086C	Val369Val
A03b		unique	Chr. II	420834	A	T	11	10	0.47619	heterozygous	snp	synonymous	low	IST2	YBR086C	Thr736Thr
H10b	H10a	shared	Chr. II	423985	A	G	18	11	0.37931	heterozygous	snp	missense	moderate	RFC5	YBR087W	Gln74Arg
H10a	H10b	shared	Chr. II	423985	A	G	21	18	0.461538	heterozygous	snp	missense	moderate	RFC5	YBR087W	Gln74Arg
H01b	H01a	shared	Chr. II	428805	T	A	11	3	0.214286	heterozygous	snp	synonymous	low	PHO3	YBR092C	Thr99Thr
H01a	H01b	shared	Chr. II	428805	T	A	12	4	0.25	heterozygous	snp	synonymous	low	PHO3	YBR092C	Thr99Thr
F03a		unique	Chr. II	433141	A	G	32	22	0.407407	heterozygous	snp	missense	moderate	PBY1	YBR094W	Glu369Gly
H11b	H11a	shared	Chr. II	436998	CAT	CAAT	5	3	0.375	heterozygous	ins	frameshift	high	VPS15	YBR097W	Ile17fs
H11a	H11b	shared	Chr. II	436998	CAT	CAAT	7	7	0.5	heterozygous	ins	frameshift	high	VPS15	YBR097W	Ile17fs
F11b	F11a	shared	Chr. II	441749	G	A	8	12	0.6	heterozygous	snp	missense	moderate	MMS4	YBR098W	Ala79Thr
F11a	F11b	shared	Chr. II	441749	G	A	0	22	1	homozygous	snp	missense	moderate	MMS4	YBR098W	Ala79Thr
H10b	H10a	shared	Chr. II	445076	C	T	11	12	0.521739	heterozygous	snp	missense	moderate	EXO84	YBR102C	Asp750Asn
H10a	H10b	shared	Chr. II	445076	C	T	19	7	0.269231	heterozygous	snp	missense	moderate	EXO84	YBR102C	Asp750Asn
B01a		unique	Chr. II	448197	C	T	4	2	0.333333	heterozygous	snp	synonymous	low	SIF2	YBR103W	Ser163Ser
A02b		unique	Chr. II	449726	T	C	15	6	0.285714	heterozygous	snp	synonymous	low	YMC2	YBR104W	Val20Val
C03b	C03a	shared	Chr. II	458360	C	G	7	12	0.631579	heterozygous	snp	start lost	high	CMD1	YBR109C	Met1?
C03a	C03b	shared	Chr. II	458360	C	G	24	23	0.489362	heterozygous	snp	start lost	high	CMD1	YBR109C	Met1?
G10b		unique	Chr. II	458040	TGT	TT	5	3	0.375	heterozygous	del	frameshift	high	CMD1	YBR109C	His108fs
F10b		unique	Chr. II	458632	T	A	20	12	0.375	heterozygous	snp	missense	moderate	YBR109W-A	YBR109W-A	Leu9Ile
G11a		unique	Chr. II	459486	A	T	4	2	0.333333	heterozygous	snp	synonymous	low	ALG1	YBR110W	Ala205Ala
C10b	C10a	shared	Chr. II	464443	G	C	11	8	0.421053	heterozygous	snp	missense	moderate	CYC8	YBR112C	Pro443Arg
C10a	C10b	shared	Chr. II	464443	G	C	3	4	0.571429	heterozygous	snp	missense	moderate	CYC8	YBR112C	Pro443Arg
G02b	G02a	shared	Chr. II	464217	C	T	3	3	0.5	heterozygous	snp	synonymous	low	CYC8	YBR112C	Ala518Ala
G02a	G02b	shared	Chr. II	464217	C	T	2	4	0.666667	heterozygous	snp	synonymous	low	CYC8	YBR112C	Ala518Ala
B02b	B02a	shared	Chr. II	472865	C	A	7	9	0.5625	heterozygous	snp	missense	moderate	LYS2	YBR115C	Leu354Phe
B02a	B02b	shared	Chr. II	472865	C	A	22	11	0.333333	heterozygous	snp	missense	moderate	LYS2	YBR115C	Leu354Phe
C11c	C11a, C11b	shared	Chr. II	470671	C	A	13	12	0.48	heterozygous	snp	missense	moderate	LYS2	YBR115C	Val1086Phe
C11b	C11a, C11c	shared	Chr. II	470671	C	A	5	13	0.722222	heterozygous	snp	missense	moderate	LYS2	YBR115C	Val1086Phe
C11a	C11b, C11c	shared	Chr. II	470671	C	A					snp	missense	moderate	LYS2	YBR115C	Val1086Phe
A10b	A10a	shared	Chr. II	475669	G	C	14	5	0.263158	heterozygous	snp	missense	moderate	TKL2	YBR117C	Gln257Glu
A10a	A10b	shared	Chr. II	475669	G	C	8	8	0.5	heterozygous	snp	missense	moderate	TKL2	YBR117C	Gln257Glu
C12b		unique	Chr. II	484485	C	A	9	11	0.55	heterozygous	snp	missense	moderate	MRPL36	YBR122C	Ala7Ser
B12b		unique	Chr. II	486833	C	T	14	4	0.222222	heterozygous	snp	synonymous	low	YBR124W	YBR124W	Ser109Ser
H03b		unique	Chr. II	491687	A	G	2	9	0.818182	heterozygous	snp	missense	moderate	VMA2	YBR127C	Leu379Ser
D10a		unique	Chr. II	492462	C	A	5	12	0.705882	heterozygous	snp	missense	moderate	VMA2	YBR127C	Asp121Tyr
B10b	B10a	shared	Chr. II	494575	C	T	8	7	0.466667	heterozygous	snp	synonymous	low	OPY1	YBR129C	Lys255Lys
B10a	B10b	shared	Chr. II	494575	C	T	8	9	0.529412	heterozygous	snp	synonymous	low	OPY1	YBR129C	Lys255Lys
A10b	A10a	shared	Chr. II	498641	A	T	5	8	0.615385	heterozygous	snp	missense	moderate	CCZ1	YBR131W	Leu493Phe
A10a	A10b	shared	Chr. II	498641	A	T	8	8	0.5	heterozygous	snp	missense	moderate	CCZ1	YBR131W	Leu493Phe
H01b	H01a	shared	Chr. II	498512	G	A	4	10	0.714286	heterozygous	snp	nonsense	high	CCZ1	YBR131W	Trp450*
H01a	H01b	shared	Chr. II	498512	G	A	8	9	0.529412	heterozygous	snp	nonsense	high	CCZ1	YBR131W	Trp450*
G11a		unique	Chr. II	499863	G	A	1	2	0.666667	heterozygous	snp	missense	moderate	AGP2	YBR132C	Pro527Leu
G10a		unique	Chr. II	509907	G	T	3	3	0.5	heterozygous	snp	missense	moderate	MEC1	YBR136W	Ala1414Ser
C10b	C10a	shared	Chr. II	524764	G	C	8	9	0.529412	heterozygous	snp	nonsense	high	IRA1	YBR140C	Ser622*
C10a	C10b	shared	Chr. II	524764	G	C	4	5	0.555556	heterozygous	snp	nonsense	high	IRA1	YBR140C	Ser622*
F03b	F03a	shared	Chr. II	521371	C	A	3	2	0.4	heterozygous	snp	missense	moderate	IRA1	YBR140C	Ser1753Ile
F03a	F03b	shared	Chr. II	521371	C	A	18	13	0.419355	heterozygous	snp	missense	moderate	IRA1	YBR140C	Ser1753Ile
G02b	G02a	shared	Chr. II	526218	G	T	13	8	0.380952	heterozygous	snp	missense	moderate	IRA1	YBR140C	Asn137Lys
G02a	G02b	shared	Chr. II	526218	G	T	17	21	0.552632	heterozygous	snp	missense	moderate	IRA1	YBR140C	Asn137Lys
G12b	G12a	shared	Chr. II	523708	A	T	0	15	1	homozygous	snp	nonsense	high	IRA1	YBR140C	Leu974*
G12a	G12b	shared	Chr. II	523708	A	T	0	17	1	homozygous	snp	nonsense	high	IRA1	YBR140C	Leu974*
H11b	H11a	shared	Chr. II	524981	G	A	1	4	0.8	heterozygous	snp	nonsense	high	IRA1	YBR140C	Gln550*
H11a	H11b	shared	Chr. II	524981	G	A	5	4	0.444444	heterozygous	snp	nonsense	high	IRA1	YBR140C	Gln550*
H12b	H12a	shared	Chr. II	526513	GTT	GTTT	5	5	0.5	heterozygous	ins	frameshift	high	IRA1	YBR140C	Thr39fs
H12b	H12a	shared	Chr. II	526518	C	G	6	5	0.454545	heterozygous	snp	missense	moderate	IRA1	YBR140C	Leu37Phe
H12a	H12b	shared	Chr. II	526513	GTT	GTTT	10	9	0.473684	heterozygous	ins	frameshift	high	IRA1	YBR140C	Thr39fs
H12a	H12b	shared	Chr. II	526518	C	G	7	9	0.5625	heterozygous	snp	missense	moderate	IRA1	YBR140C	Leu37Phe
F10a		unique	Chr. II	520428	G	T	4	3	0.428571	heterozygous	snp	nonsense	high	IRA1	YBR140C	Cys2067*
F03a		unique	Chr. II	521366	CAC	CC	23	13	0.361111	heterozygous	del	frameshift	high	IRA1	YBR140C	Cys1754fs
D10a		unique	Chr. II	521822	T	C	17	7	0.291667	heterozygous	snp	missense	moderate	IRA1	YBR140C	Ser1603Gly
G10b		unique	Chr. II	522162	A	G	4	2	0.333333	heterozygous	snp	synonymous	low	IRA1	YBR140C	Phe1489Phe
H11b		unique	Chr. II	522318	T	A	0	2	1	Inconclusive	snp	synonymous	low	IRA1	YBR140C	Ile1437Ile
F01b		unique	Chr. II	524170	G	A	19	14	0.424242	heterozygous	snp	missense	moderate	IRA1	YBR140C	Thr820Met
F02b	F02a	shared	Chr. II	528474	A	T	7	9	0.5625	heterozygous	snp	missense	moderate	MAK5	YBR142W	Asp53Val
F02a	F02b	shared	Chr. II	528474	A	T	8	13	0.619048	heterozygous	snp	missense	moderate	MAK5	YBR142W	Asp53Val
F03a		unique	Chr. II	529493	C	A	11	14	0.56	heterozygous	snp	missense	moderate	MAK5	YBR142W	Arg393Ser
F01b		unique	Chr. II	529583	A	T	3	4	0.571429	heterozygous	snp	nonsense	high	MAK5	YBR142W	Lys423*
D10a		unique	Chr. II	530235	A	G	5	4	0.444444	heterozygous	snp	missense	moderate	MAK5	YBR142W	Glu640Gly
B01b	B01a	shared	Chr. II	531965	G	A	3	12	0.8	heterozygous	snp	missense	moderate	SUP45	YBR143C	Thr73Ile
B01a	B01b	shared	Chr. II	531965	G	A	8	7	0.466667	heterozygous	snp	missense	moderate	SUP45	YBR143C	Thr73Ile
B01a		unique	Chr. II	537413	A	G	2	4	0.666667	heterozygous	snp	missense	moderate	RTC2	YBR147W	Gln280Arg
E12a		unique	Chr. II	540274	C	A	8	4	0.333333	heterozygous	snp	missense	moderate	ARA1	YBR149W	Phe96Leu
E01a		unique	Chr. II	541458	GTCATCATCATCATCATCATCATCATCATCATCATCATCATCATCATCATCATCATCATCATCAT	GTCATCATCATCATCATCATCATCATCATCATCATCATCATCATCATCATCATCATCATCATCATCAT	1	7	0.875	heterozygous	ins	conservative inframe insertion	moderate	TBS1	YBR150C	Asn991_Asp992insAsp
B12a		unique	Chr. II	542304	A	C	5	11	0.6875	heterozygous	snp	missense	moderate	TBS1	YBR150C	Asp730Glu
H11b		unique	Chr. II	545863	G	A	1	2	0.666667	heterozygous	snp	missense	moderate	APD1	YBR151W	Gly279Glu
C12b		unique	Chr. II	550660	T	A	5	10	0.666667	heterozygous	snp	missense	moderate	CNS1	YBR155W	Leu297Gln
H10b	H10a	shared	Chr. II	552014	G	A	15	6	0.285714	heterozygous	snp	missense	moderate	SLI15	YBR156C	Thr396Ile
H10a	H10b	shared	Chr. II	552014	G	A	13	8	0.380952	heterozygous	snp	missense	moderate	SLI15	YBR156C	Thr396Ile
D12b	D12a	shared	Chr. II	556817	T	G	16	13	0.448276	heterozygous	snp	missense	moderate	AMN1	YBR158W	Val90Gly
D12a	D12b	shared	Chr. II	556817	T	G	18	14	0.4375	heterozygous	snp	missense	moderate	AMN1	YBR158W	Val90Gly
C03b	C03a	shared	Chr. II	560224	G	C	9	16	0.64	heterozygous	snp	missense	moderate	CDC28	YBR160W	Glu49Asp
C03a	C03b	shared	Chr. II	560224	G	C	17	22	0.564103	heterozygous	snp	missense	moderate	CDC28	YBR160W	Glu49Asp
D11b	D11a	shared	Chr. II	560583	C	A	5	6	0.545455	heterozygous	snp	missense	moderate	CDC28	YBR160W	Thr169Lys
D11a	D11b	shared	Chr. II	560583	C	A	37	37	0.5	heterozygous	snp	missense	moderate	CDC28	YBR160W	Thr169Lys
G01c	G01a, G01b	shared	Chr. II	560526	T	A	22	12	0.352941	heterozygous	snp	missense	moderate	CDC28	YBR160W	Leu150Gln
G01b	G01a, G01c	shared	Chr. II	560526	T	A	17	16	0.484848	heterozygous	snp	missense	moderate	CDC28	YBR160W	Leu150Gln
G01a	G01b, G01c	shared	Chr. II	560526	T	A	12	18	0.6	heterozygous	snp	missense	moderate	CDC28	YBR160W	Leu150Gln
F01b		unique	Chr. II	560506	G	C	16	15	0.483871	heterozygous	snp	missense	moderate	CDC28	YBR160W	Leu143Phe
G10a		unique	Chr. II	563943	A	C	1	3	0.75	heterozygous	snp	missense	moderate	TOS1	YBR162C	Ser210Ala
D12b	D12a	shared	Chr. II	567213	A	G	16	13	0.448276	heterozygous	snp	missense	moderate	EXO5	YBR163W	Ile497Met
D12a	D12b	shared	Chr. II	567213	A	G	12	9	0.428571	heterozygous	snp	missense	moderate	EXO5	YBR163W	Ile497Met
B12a	B12b	shared	Chr. II	570396	C	A	4	9	0.692308	heterozygous	snp	missense	moderate	TYR1	YBR166C	Asp269Tyr
B12b	B12b	shared	Chr. II	570396	C	A	14	19	0.575758	heterozygous	snp	missense	moderate	TYR1	YBR166C	Asp269Tyr
A03b		unique	Chr. II	573129	G	T	9	8	0.470588	heterozygous	snp	missense	moderate	PEX32	YBR168W	Lys253Asn
C02a		unique	Chr. II	581553	GAAAAAT	GAAAAAAT	2	5	0.714286	heterozygous	ins			NPL4	YBR170C
C03b	C03a	shared	Chr. II	578680	G	A	8	3	0.272727	heterozygous	snp	missense	moderate	SEC66	YBR171W	Arg106Gln
C03a	C03b	shared	Chr. II	578680	G	A	14	14	0.5	heterozygous	snp	missense	moderate	SEC66	YBR171W	Arg106Gln
G12b	G12a	shared	Chr. II	581224	G	A	0	16	1	homozygous	snp	missense	moderate	SMY2	YBR172C	Thr50Ile
G12a	G12b	shared	Chr. II	581224	G	A	0	14	1	homozygous	snp	missense	moderate	SMY2	YBR172C	Thr50Ile
F03a		unique	Chr. II	579364	G	C	3	10	0.769231	heterozygous	snp	missense	moderate	SMY2	YBR172C	Pro670Arg
H12b		unique	Chr. II	581892	G	T	7	8	0.533333	heterozygous	snp	missense	moderate	UMP1	YBR173C	Thr94Asn
A11b	A11a	shared	Chr. II	582477	G	A	3	2	0.4	heterozygous	snp	missense	moderate	SWD3	YBR175W	Asp24Asn
A11a	A11b	shared	Chr. II	582477	G	A	9	10	0.526316	heterozygous	snp	missense	moderate	SWD3	YBR175W	Asp24Asn
G02b		unique	Chr. II	588331	G	A	3	8	0.727273	heterozygous	snp	missense	moderate	FZO1	YBR179C	Pro262Ser
B11b		unique	Chr. II	588547	C	A	61	50	0.45045	heterozygous	snp	missense	moderate	FZO1	YBR179C	Val190Leu
A02b		unique	Chr. II	589911	T	G	16	13	0.448276	heterozygous	snp	missense	moderate	DTR1	YBR180W	Phe57Leu
A03b		unique	Chr. II	591141	G	C	17	12	0.413793	heterozygous	snp	missense	moderate	DTR1	YBR180W	Trp467Cys
F03b		unique	Chr. II	591284	G	C	7	6	0.461538	heterozygous	snp	missense	moderate	DTR1	YBR180W	Ser515Thr
H11b		unique	Chr. II	591332	T	C	6	5	0.454545	heterozygous	snp	missense	moderate	DTR1	YBR180W	Leu531Ser
G01c		unique	Chr. II	599811	T	C	7	7	0.5	heterozygous	snp	missense	moderate	MBA1	YBR185C	Asp50Gly
H03b	H03a	shared	Chr. II	601213	G	C	3	8	0.727273	heterozygous	snp	missense	moderate	PCH2	YBR186W	Gly221Arg
H03a	H03b	shared	Chr. II	601213	G	C	14	12	0.461538	heterozygous	snp	missense	moderate	PCH2	YBR186W	Gly221Arg
D02b		unique	Chr. II	603121	C	G	8	5	0.384615	heterozygous	snp	missense	moderate	GDT1	YBR187W	Ala163Gly
A03b		unique	Chr. II	603213	G	A	15	14	0.482759	heterozygous	snp	missense	moderate	GDT1	YBR187W	Val194Ile
F03b	F03a	shared	Chr. II	606041	C	T	7	4	0.363636	heterozygous	snp	missense	moderate	YBR190W	YBR190W	Pro26Ser
F03a	F03b	shared	Chr. II	606041	C	T	21	15	0.416667	heterozygous	snp	missense	moderate	YBR190W	YBR190W	Pro26Ser
B10b	B10a	shared	Chr. II	606893	T	C	6	2	0.25	heterozygous	snp	missense	moderate	RPL21A	YBR191W	Trp79Arg
B10a	B10b	shared	Chr. II	606893	T	C	8	9	0.529412	heterozygous	snp	missense	moderate	RPL21A	YBR191W	Trp79Arg
G01c	G01a	shared	Chr. II	607678	G	C	20	8	0.285714	heterozygous	snp	missense	moderate	RIM2	YBR192W	Trp9Cys
G01a	G01c	shared	Chr. II	607678	G	C	15	15	0.5	heterozygous	snp	missense	moderate	RIM2	YBR192W	Trp9Cys
H12b	H12a	shared	Chr. II	609431	C	G	12	10	0.454545	heterozygous	snp	missense	moderate	MED8	YBR193C	Ser108Thr
H12a	H12b	shared	Chr. II	609431	C	G	5	6	0.545455	heterozygous	snp	missense	moderate	MED8	YBR193C	Ser108Thr
F12b	F12a	shared	Chr. II	611196	G	A	10	7	0.411765	heterozygous	snp	synonymous	low	MSI1	YBR195C	Asp229Asp
F12a	F12b	shared	Chr. II	611196	G	A	9	12	0.571429	heterozygous	snp	synonymous	low	MSI1	YBR195C	Asp229Asp
H01b	H01a	shared	Chr. II	613682	G	C	6	5	0.454545	heterozygous	snp	missense	moderate	PGI1	YBR196C	Ile73Met
H01a	H01b	shared	Chr. II	613682	G	C	7	6	0.461538	heterozygous	snp	missense	moderate	PGI1	YBR196C	Ile73Met
E12a		unique	Chr. II	618279	G	A	5	2	0.285714	heterozygous	snp	missense	moderate	TAF5	YBR198C	Ala82Val
B02b	B02a	shared	Chr. II	619312	G	A	8	6	0.428571	heterozygous	snp	missense	moderate	KTR4	YBR199W	Gly135Glu
B02a	B02b	shared	Chr. II	619312	G	A	29	15	0.340909	heterozygous	snp	missense	moderate	KTR4	YBR199W	Gly135Glu
A02c		unique	Chr. II	619810	C	G	8	7	0.466667	heterozygous	snp	missense	moderate	KTR4	YBR199W	Thr301Arg
H03b		unique	Chr. II	621690	A	T	9	9	0.5	heterozygous	snp	missense	moderate	BEM1	YBR200W	Lys273Asn
A02c	A02a, A02b	shared	Chr. II	625892	G	A	6	2	0.25	heterozygous	snp	missense	moderate	MCM7	YBR202W	Glu41Lys
A02b	A02a, A02c	shared	Chr. II	625892	G	A	13	13	0.5	heterozygous	snp	missense	moderate	MCM7	YBR202W	Glu41Lys
A02a	A02b, A02c	shared	Chr. II	625892	G	A	4	4	0.5	heterozygous	snp	missense	moderate	MCM7	YBR202W	Glu41Lys
E10c		unique	Chr. II	631840	C	T	5	2	0.285714	heterozygous	snp	synonymous	low	COS111	YBR203W	Asp891Asp
H01b	H01a	shared	Chr. II	634657	TT	TCT	5	5	0.5	heterozygous	ins	frameshift	high	KTR3	YBR205W	Phe346fs
H01a	H01b	shared	Chr. II	634657	TT	TCT	10	7	0.411765	heterozygous	ins	frameshift	high	KTR3	YBR205W	Phe346fs
C02b	C02a	shared	Chr. II	640481	G	T	9	5	0.357143	heterozygous	snp	missense	moderate	DUR1%2C2	YBR208C	Pro577Gln
C02a	C02b	shared	Chr. II	640481	G	T	5	5	0.5	heterozygous	snp	missense	moderate	DUR1%2C2	YBR208C	Pro577Gln
C12b		unique	Chr. II	637116	C	G	10	5	0.333333	heterozygous	snp	missense	moderate	DUR1%2C2	YBR208C	Glu1699Gln
C03b		unique	Chr. II	641432	GA	GG	0	4	1	Inconclusive	snp	missense	moderate	DUR1%2C2	YBR208C	Ser260Pro
H03b		unique	Chr. II	653525	A	C	4	3	0.428571	heterozygous	snp	missense	moderate	HPC2	YBR215W	Arg28Ser
A12a		unique	Chr. II	654933	T	C	2	2	0.5	heterozygous	snp	stop lost	high	HPC2	YBR215W	Ter498Glnext*?
B02b	B02a	shared	Chr. II	659976	C	T	6	9	0.6	heterozygous	snp	synonymous	low	PYC2	YBR218C	Pro758Pro
B02a	B02b	shared	Chr. II	659976	C	T	21	16	0.432432	heterozygous	snp	synonymous	low	PYC2	YBR218C	Pro758Pro
G02b		unique	Chr. II	660249	A	C	15	15	0.5	heterozygous	snp	missense	moderate	PYC2	YBR218C	Asp667Glu
C03b		unique	Chr. II	664392	C	G	6	5	0.454545	heterozygous	snp	missense	moderate	YBR220C	YBR220C	Val96Leu
D11b	D11a	shared	Chr. II	665319	A	G	5	13	0.722222	heterozygous	snp	missense	moderate	PDB1	YBR221C	Val312Ala
D11a	D11b	shared	Chr. II	665319	A	G	36	42	0.538462	heterozygous	snp	missense	moderate	PDB1	YBR221C	Val312Ala
A11b	A11a	shared	Chr. II	669008	G	C					snp	synonymous	low	TDP1	YBR223C	Pro430Pro
A11a	A11b	shared	Chr. II	669008	G	C	5	5	0.5	heterozygous	snp	synonymous	low	TDP1	YBR223C	Pro430Pro
F11b	F11a	shared	Chr. II	676155	A	T	14	10	0.416667	heterozygous	snp	missense	moderate	SLX1	YBR228W	Lys281Asn
F11a	F11b	shared	Chr. II	676155	A	T	0	16	1	homozygous	snp	missense	moderate	SLX1	YBR228W	Lys281Asn
B01b	B01a	shared	Chr. II	676781	T	A	3	2	0.4	heterozygous	snp	missense	moderate	ROT2	YBR229C	Lys814Met
B01a	B01b	shared	Chr. II	676781	T	A	4	4	0.5	heterozygous	snp	missense	moderate	ROT2	YBR229C	Lys814Met
G02b	G02a	shared	Chr. II	678757	T	G	22	13	0.371429	heterozygous	snp	missense	moderate	ROT2	YBR229C	Lys155Asn
G02a	G02b	shared	Chr. II	678757	T	G	23	17	0.425	heterozygous	snp	missense	moderate	ROT2	YBR229C	Lys155Asn
B10b		unique	Chr. II	680455	G	T	7	11	0.611111	heterozygous	snp	nonsense	high	YBR230W-A	YBR230W-A	Glu32*
B10b	B10a	shared	Chr. II	689320	A	G	3	4	0.571429	heterozygous	snp	missense	moderate	VHC1	YBR235W	Lys807Arg
B10a	B10b	shared	Chr. II	689320	A	G	7	6	0.461538	heterozygous	snp	missense	moderate	VHC1	YBR235W	Lys807Arg
F12b	F12a	shared	Chr. II	688994	G	A	6	6	0.5	heterozygous	snp	nonsense	high	VHC1	YBR235W	Trp698*
F12a	F12b	shared	Chr. II	688994	G	A	8	9	0.529412	heterozygous	snp	nonsense	high	VHC1	YBR235W	Trp698*
H12b	H12a	shared	Chr. II	689179	A	C	12	15	0.555556	heterozygous	snp	missense	moderate	VHC1	YBR235W	Asn760Thr
H12a	H12b	shared	Chr. II	689179	A	C	8	6	0.428571	heterozygous	snp	missense	moderate	VHC1	YBR235W	Asn760Thr
C12b		unique	Chr. II	691681	GTT	GT	11	10	0.47619	heterozygous	del	frameshift	high	ABD1	YBR236C	Lys4fs
B10b		unique	Chr. II	691986	G	A	5	5	0.5	heterozygous	snp	synonymous	low	PRP5	YBR237W	Ser6Ser
A11b	A11a	shared	Chr. II	703992	C	T	4	7	0.636364	heterozygous	snp	missense	moderate	YBR241C	YBR241C	Gly22Ser
A11a	A11b	shared	Chr. II	703992	C	T	11	5	0.3125	heterozygous	snp	missense	moderate	YBR241C	YBR241C	Gly22Ser
H10a		unique	Chr. II	703387	T	A	4	7	0.636364	heterozygous	snp	missense	moderate	YBR241C	YBR241C	Lys223Asn
D02b	D02a	shared	Chr. II	711386	ATTTTTTTTTTTC	ATTTTTTTTTTC	8	14	0.636364	heterozygous	del	frameshift	high	ISW1	YBR245C	Lys51fs
D02a	D02b	shared	Chr. II	711386	ATTTTTTTTTTTC	ATTTTTTTTTTC	10	14	0.583333	heterozygous	del	frameshift	high	ISW1	YBR245C	Lys51fs
G11a		unique	Chr. II	708322	T	A	4	4	0.5	heterozygous	snp	missense	moderate	ISW1	YBR245C	Lys1073Ile
H03b	H03a	shared	Chr. II	712590	G	C	12	8	0.4	heterozygous	snp	missense	moderate	RRT2	YBR246W	Gly334Arg
H03a	H03b	shared	Chr. II	712590	G	C	27	19	0.413043	heterozygous	snp	missense	moderate	RRT2	YBR246W	Gly334Arg
E12a		unique	Chr. II	713249	C	A	12	7	0.368421	heterozygous	snp	missense	moderate	ENP1	YBR247C	Gly403Cys
E10c	E10a, E10b	shared	Chr. II	716270	C	T	7	8	0.533333	heterozygous	snp	missense	moderate	HIS7	YBR248C	Glu66Lys
E10b	E10a, E10c	shared	Chr. II	716270	C	T	5	3	0.375	heterozygous	snp	missense	moderate	HIS7	YBR248C	Glu66Lys
E10a	E10b, E10c	shared	Chr. II	716270	C	T	7	8	0.533333	heterozygous	snp	missense	moderate	HIS7	YBR248C	Glu66Lys
H02b	H02a	shared	Chr. II	723518	G	A	20	9	0.310345	heterozygous	snp	nonsense	high	SRB6	YBR253W	Trp83*
H02a	H02b	shared	Chr. II	723518	G	A	2	5	0.714286	heterozygous	snp	nonsense	high	SRB6	YBR253W	Trp83*
B12a	B12b	shared	Chr. II	725655	C	T	9	12	0.571429	heterozygous	snp	synonymous	low	MTC4	YBR255W	Pro400Pro
B12b	B12b	shared	Chr. II	725655	C	T	13	8	0.380952	heterozygous	snp	synonymous	low	MTC4	YBR255W	Pro400Pro
E03a		unique	Chr. II	726424	C	G	17	10	0.37037	heterozygous	snp	missense	moderate	MTC4	YBR255W	Leu657Val
G01c	G01a, G01b	shared	Chr. II	730587	T	C	9	9	0.5	heterozygous	snp	synonymous	low	YBR259W	YBR259W	Ser67Ser
G01b	G01a, G01c	shared	Chr. II	730587	T	C	14	12	0.461538	heterozygous	snp	synonymous	low	YBR259W	YBR259W	Ser67Ser
G01a	G01b, G01c	shared	Chr. II	730587	T	C	14	9	0.391304	heterozygous	snp	synonymous	low	YBR259W	YBR259W	Ser67Ser
G12b		unique	Chr. II	731717	C	A	11	6	0.352941	heterozygous	snp	nonsense	high	YBR259W	YBR259W	Ser444*
B03b	B03a	shared	Chr. II	733164	G	T	23	15	0.394737	heterozygous	snp	nonsense	high	RGD1	YBR260C	Cys492*
B03a	B03b	shared	Chr. II	733164	G	T	17	18	0.514286	heterozygous	snp	nonsense	high	RGD1	YBR260C	Cys492*
H02b	H02a	shared	Chr. II	734315	C	A	0	24	1	homozygous	snp	missense	moderate	RGD1	YBR260C	Asp109Tyr
H02a	H02b	shared	Chr. II	734315	C	A	0	13	1	homozygous	snp	missense	moderate	RGD1	YBR260C	Asp109Tyr
F10a		unique	Chr. II	737456	G	T	7	7	0.5	heterozygous	snp	missense	moderate	SHM1	YBR263W	Gly398Val
C10b	C10a	shared	Chr. II	738349	C	A	5	11	0.6875	heterozygous	snp	synonymous	low	YPT10	YBR264C	Val7Val
C10a	C10b	shared	Chr. II	738349	C	A	6	2	0.25	heterozygous	snp	synonymous	low	YPT10	YBR264C	Val7Val
A11b	A11a	shared	Chr. II	739087	C	A	8	10	0.555556	heterozygous	snp	missense	moderate	TSC10	YBR265W	Thr169Asn
A11a	A11b	shared	Chr. II	739087	C	A	17	8	0.32	heterozygous	snp	missense	moderate	TSC10	YBR265W	Thr169Asn
C02b	C02a	shared	Chr. II	739031	G	C	2	3	0.6	heterozygous	snp	missense	moderate	TSC10	YBR265W	Gln150His
C02a	C02b	shared	Chr. II	739031	G	C	3	2	0.4	heterozygous	snp	missense	moderate	TSC10	YBR265W	Gln150His
C10b	C10a	shared	Chr. II	743612	A	G	5	8	0.615385	heterozygous	snp	missense	moderate	BIT2	YBR270C	Ser263Pro
C10a	C10b	shared	Chr. II	743612	A	G	3	7	0.7	heterozygous	snp	missense	moderate	BIT2	YBR270C	Ser263Pro
A11b	A11a	shared	Chr. II	747371	C	G	6	3	0.333333	heterozygous	snp	missense	moderate	HSM3	YBR272C	Glu145Gln
A11a	A11b	shared	Chr. II	747371	C	G	12	18	0.6	heterozygous	snp	missense	moderate	HSM3	YBR272C	Glu145Gln
F03b	F03a	shared	Chr. II	749214	T	C	7	6	0.461538	heterozygous	snp	missense	moderate	UBX7	YBR273C	His53Arg
F03a	F03b	shared	Chr. II	749214	T	C	14	7	0.333333	heterozygous	snp	missense	moderate	UBX7	YBR273C	His53Arg
G01c	G01a, G01b	shared	Chr. II	748175	C	A	8	5	0.384615	heterozygous	snp	synonymous	low	UBX7	YBR273C	Ser399Ser
G01b	G01a, G01c	shared	Chr. II	748175	C	A	10	7	0.411765	heterozygous	snp	synonymous	low	UBX7	YBR273C	Ser399Ser
G01a	G01b, G01c	shared	Chr. II	748175	C	A	12	18	0.6	heterozygous	snp	synonymous	low	UBX7	YBR273C	Ser399Ser
D11b	D11a	shared	Chr. II	751073	A	G	4	3	0.428571	heterozygous	snp	missense	moderate	CHK1	YBR274W	Lys494Glu
D11a	D11b	shared	Chr. II	751073	A	G	30	22	0.423077	heterozygous	snp	missense	moderate	CHK1	YBR274W	Lys494Glu
E10c	E10a, E10b	shared	Chr. II	749819	C	T	5	11	0.6875	heterozygous	snp	missense	moderate	CHK1	YBR274W	Pro76Ser
E10b	E10a, E10c	shared	Chr. II	749819	C	T	8	6	0.428571	heterozygous	snp	missense	moderate	CHK1	YBR274W	Pro76Ser
E10a	E10b, E10c	shared	Chr. II	749819	C	T	7	7	0.5	heterozygous	snp	missense	moderate	CHK1	YBR274W	Pro76Ser
A02c		unique	Chr. II	751538	G	T	9	6	0.4	heterozygous	snp	missense	moderate	RIF1	YBR275C	Pro1857Thr
C02b	C02a	shared	Chr. II	760809	G	C	7	5	0.416667	heterozygous	snp	synonymous	low	DPB3	YBR278W	Ser172Ser
C02a	C02b	shared	Chr. II	760809	G	C	1	11	0.916667	homozygous	snp	synonymous	low	DPB3	YBR278W	Ser172Ser
C10b	C10a	shared	Chr. II	760867	G	A	18	8	0.307692	heterozygous	snp	missense	moderate	DPB3	YBR278W	Glu192Lys
C10a	C10b	shared	Chr. II	760867	G	A	7	10	0.588235	heterozygous	snp	missense	moderate	DPB3	YBR278W	Glu192Lys
D02b	D02a	shared	Chr. II	760813	T	A	18	14	0.4375	heterozygous	snp	missense	moderate	DPB3	YBR278W	Phe174Ile
D02a	D02b	shared	Chr. II	760813	T	A	24	11	0.314286	heterozygous	snp	missense	moderate	DPB3	YBR278W	Phe174Ile
H03a		unique	Chr. II	761486	A	T	19	16	0.457143	heterozygous	snp	missense	moderate	PAF1	YBR279W	Lys77Ile
G02b	G02a	shared	Chr. II	767000	C	T	5	7	0.583333	heterozygous	snp	missense	moderate	DUG2	YBR281C	Glu203Lys
G02a	G02b	shared	Chr. II	767000	C	T	14	10	0.416667	heterozygous	snp	missense	moderate	DUG2	YBR281C	Glu203Lys
B01b	B01a	shared	Chr. II	769942	G	A	3	4	0.571429	heterozygous	snp	synonymous	low	SSH1	YBR283C	Val158Val
B01a	B01b	shared	Chr. II	769942	G	A	6	7	0.538462	heterozygous	snp	synonymous	low	SSH1	YBR283C	Val158Val
A12b	A12a	shared	Chr. II	773067	C	G	17	10	0.37037	heterozygous	snp	missense	moderate	YBR284W	YBR284W	Ala610Gly
A12a	A12b	shared	Chr. II	773067	C	G	5	15	0.75	heterozygous	snp	missense	moderate	YBR284W	YBR284W	Ala610Gly
A02c		unique	Chr. II	778347	C	G	10	12	0.545455	heterozygous	snp	missense	moderate	APM3	YBR288C	Ala373Pro
F11b		unique	Chr. II	779207	G	C	11	22	0.666667	heterozygous	snp	missense	moderate	APM3	YBR288C	Pro86Arg
A12b	A12a	shared	Chr. II	781647	G	A	10	12	0.545455	heterozygous	snp	missense	moderate	SNF5	YBR289W	Glu661Lys
A12a	A12b	shared	Chr. II	781647	G	A	17	12	0.413793	heterozygous	snp	missense	moderate	SNF5	YBR289W	Glu661Lys
C03b	C03a	shared	Chr. II	781319	C	T	11	6	0.352941	heterozygous	snp	synonymous	low	SNF5	YBR289W	Val551Val
C03a	C03b	shared	Chr. II	781319	C	T	38	34	0.472222	heterozygous	snp	synonymous	low	SNF5	YBR289W	Val551Val
F03b	F03a	shared	Chr. II	780446	G	A	3	2	0.4	heterozygous	snp	synonymous	low	SNF5	YBR289W	Gln260Gln
F03a	F03b	shared	Chr. II	780446	G	A	4	8	0.666667	heterozygous	snp	synonymous	low	SNF5	YBR289W	Gln260Gln
D11b	D11a	shared	Chr. II	782951	G	C	7	2	0.222222	heterozygous	snp	missense	moderate	BSD2	YBR290W	Ala121Pro
D11a	D11b	shared	Chr. II	782951	G	C	26	19	0.422222	heterozygous	snp	missense	moderate	BSD2	YBR290W	Ala121Pro
E01b		unique	Chr. II	787164	A	G	8	15	0.652174	heterozygous	snp	synonymous	low	VBA2	YBR293W	Lys53Lys
F11b	F11a	shared	Chr. II	790228	T	G	27	16	0.372093	heterozygous	snp	missense	moderate	SUL1	YBR294W	Phe332Val
F11a	F11b	shared	Chr. II	790228	T	G	0	22	1	homozygous	snp	missense	moderate	SUL1	YBR294W	Phe332Val
H01a		unique	Chr. II	790972	G	A	6	9	0.6	heterozygous	snp	missense	moderate	SUL1	YBR294W	Asp580Asn
F11a		unique	Chr. II	791726	G	A	33	16	0.326531	heterozygous	snp	missense	moderate	SUL1	YBR294W	Ser831Asn
D11b	D11a	shared	Chr. II	794217	G	C	5	3	0.375	heterozygous	snp	missense	moderate	PCA1	YBR295W	Ala457Pro
D11a	D11b	shared	Chr. II	794217	G	C	36	35	0.492958	heterozygous	snp	missense	moderate	PCA1	YBR295W	Ala457Pro
D12b	D12a	shared	Chr. II	793029	C	T	21	25	0.543478	heterozygous	snp	missense	moderate	PCA1	YBR295W	Arg61Trp
D12a	D12b	shared	Chr. II	793029	C	T	22	11	0.333333	heterozygous	snp	missense	moderate	PCA1	YBR295W	Arg61Trp
F03b		unique	Chr. II	796174	C	A	3	3	0.5	heterozygous	snp	missense	moderate	PCA1	YBR295W	Thr1109Lys
D12b	D12a	shared	Chr. II	803513	G	A	26	19	0.422222	heterozygous	snp	synonymous	low	MAL31	YBR298C	Pro321Pro
D12a	D12b	shared	Chr. II	803513	G	A	9	14	0.608696	heterozygous	snp	synonymous	low	MAL31	YBR298C	Pro321Pro
E01b	E01a	shared	Chr. II	803803	A	G	1	31	0.96875	homozygous	snp	missense	moderate	MAL31	YBR298C	Tyr225His
E01a	E01b	shared	Chr. II	803803	A	G	0	26	1	homozygous	snp	missense	moderate	MAL31	YBR298C	Tyr225His
H01b	H01a	shared	Chr. III	111975	G	C	6	9	0.6	heterozygous	snp	missense	moderate	RER1	YCL001W	Lys20Asn
H01a	H01b	shared	Chr. III	111975	G	C	8	8	0.5	heterozygous	snp	missense	moderate	RER1	YCL001W	Lys20Asn
C12b		unique	Chr. III	104957	C	T	5	2	0.285714	heterozygous	snp	missense	moderate	ILV6	YCL009C	Glu198Lys
H03b	H03a	shared	Chr. III	97909	G	A	16	8	0.333333	heterozygous	snp	synonymous	low	BUD3	YCL014W	Pro543Pro
H03a	H03b	shared	Chr. III	97909	G	A	22	27	0.55102	heterozygous	snp	synonymous	low	BUD3	YCL014W	Pro543Pro
A02c		unique	Chr. III	98462	G	C	7	10	0.588235	heterozygous	snp	missense	moderate	BUD3	YCL014W	Asp728His
E03b	E03a	shared	Chr. III	94992	C	G	16	16	0.5	heterozygous	snp	missense	moderate	DCC1	YCL016C	Ala258Pro
E03a	E03b	shared	Chr. III	94992	C	G	14	9	0.391304	heterozygous	snp	missense	moderate	DCC1	YCL016C	Ala258Pro
A03b		unique	Chr. III	95264	T	C	10	13	0.565217	heterozygous	snp	missense	moderate	DCC1	YCL016C	Lys167Arg
D01b	D01a	shared	Chr. III	71914	G	C	35	13	0.270833	heterozygous	snp	missense	moderate	FUS1	YCL027W	Val38Leu
D01a	D01b	shared	Chr. III	71914	G	C	16	13	0.448276	heterozygous	snp	missense	moderate	FUS1	YCL027W	Val38Leu
A03b		unique	Chr. III	70559	G	T	10	11	0.52381	heterozygous	snp	missense	moderate	RNQ1	YCL028W	Gly137Val
E10c	E10a, E10b	shared	Chr. III	66344	C	G	10	12	0.545455	heterozygous	snp	missense	moderate	HIS4	YCL030C	Ala664Pro
E10b	E10a, E10c	shared	Chr. III	66344	C	G	3	4	0.571429	heterozygous	snp	missense	moderate	HIS4	YCL030C	Ala664Pro
E10a	E10b, E10c	shared	Chr. III	66344	C	G	9	6	0.4	heterozygous	snp	missense	moderate	HIS4	YCL030C	Ala664Pro
C12b		unique	Chr. III	66011	C	T	13	7	0.35	heterozygous	snp	missense	moderate	HIS4	YCL030C	Glu775Lys
D01a		unique	Chr. III	68147	C	T	54	28	0.341463	heterozygous	snp	missense	moderate	HIS4	YCL030C	Asp63Asn
B11a		unique	Chr. III	64021	G	C	12	9	0.428571	heterozygous	snp	missense	moderate	STE50	YCL032W	Arg194Pro
D12b	D12a	shared	Chr. III	62071	C	T	20	13	0.393939	heterozygous	snp	synonymous	low	LSB5	YCL034W	Asn138Asn
D12a	D12b	shared	Chr. III	62071	C	T	15	12	0.444444	heterozygous	snp	synonymous	low	LSB5	YCL034W	Asn138Asn
E12a		unique	Chr. III	58009	T	C	11	5	0.3125	heterozygous	snp	missense	moderate	SRO9	YCL037C	Asn224Asp
B01b	B01a	shared	Chr. III	50832	C	T	9	4	0.307692	heterozygous	snp	synonymous	low	YCL042W	YCL042W	Tyr83Tyr
B01a	B01b	shared	Chr. III	50832	C	T	13	9	0.409091	heterozygous	snp	synonymous	low	YCL042W	YCL042W	Tyr83Tyr
G02a		unique	Chr. III	50072	G	T	12	8	0.4	heterozygous	snp	missense	moderate	PDI1	YCL043C	Asp50Glu
C03b	C03a	shared	Chr. III	45408	C	T	16	9	0.36	heterozygous	snp	missense	moderate	EMC1	YCL045C	Glu500Lys
C03a	C03b	shared	Chr. III	45408	C	T	41	37	0.474359	heterozygous	snp	missense	moderate	EMC1	YCL045C	Glu500Lys
D12b	D12a	shared	Chr. III	45487	A	G	41	27	0.397059	heterozygous	snp	synonymous	low	EMC1	YCL045C	Thr473Thr
D12a	D12b	shared	Chr. III	45487	A	G	20	17	0.459459	heterozygous	snp	synonymous	low	EMC1	YCL045C	Thr473Thr
D10a		unique	Chr. III	38515	G	T	6	11	0.647059	heterozygous	snp	missense	moderate	APA1	YCL050C	Pro96His
G02b	G02a	shared	Chr. III	34791	G	C	10	12	0.545455	heterozygous	snp	synonymous	low	PBN1	YCL052C	Ser201Ser
G02a	G02b	shared	Chr. III	34791	G	C	26	16	0.380952	heterozygous	snp	synonymous	low	PBN1	YCL052C	Ser201Ser
E03b	E03a	shared	Chr. III	25280	G	C	12	17	0.586207	heterozygous	snp	missense	moderate	PRD1	YCL057W	Leu171Phe
E03a	E03b	shared	Chr. III	25280	G	C	26	20	0.434783	heterozygous	snp	missense	moderate	PRD1	YCL057W	Leu171Phe
C12b		unique	Chr. III	24927	A	C	14	6	0.3	heterozygous	snp	missense	moderate	PRD1	YCL057W	Thr54Pro
A10b	A10a	shared	Chr. III	22465	A	G	17	26	0.604651	heterozygous	snp	synonymous	low	KRR1	YCL059C	Ala305Ala
A10b	A10a	shared	Chr. III	23292	C	T	10	14	0.583333	heterozygous	snp	missense	moderate	KRR1	YCL059C	Ala30Thr
A10a	A10b	shared	Chr. III	22465	A	G	30	24	0.444444	heterozygous	snp	synonymous	low	KRR1	YCL059C	Ala305Ala
A10a	A10b	shared	Chr. III	23292	C	T	21	15	0.416667	heterozygous	snp	missense	moderate	KRR1	YCL059C	Ala30Thr
E10c	E10a, E10b	shared	Chr. III	22832	A	C	11	8	0.421053	heterozygous	snp	missense	moderate	KRR1	YCL059C	Val183Gly
E10b	E10a, E10c	shared	Chr. III	22832	A	C	9	14	0.608696	heterozygous	snp	missense	moderate	KRR1	YCL059C	Val183Gly
E10a	E10b, E10c	shared	Chr. III	22832	A	C	7	10	0.588235	heterozygous	snp	missense	moderate	KRR1	YCL059C	Val183Gly
D10a		unique	Chr. III	23203	A	C	14	15	0.517241	heterozygous	snp	missense	moderate	KRR1	YCL059C	Asp59Glu
A03b		unique	Chr. III	17847	T	C	13	13	0.5	heterozygous	snp	synonymous	low	VAC17	YCL063W	Asn186Asn
H12b	H12a	shared	Chr. III	117529	ATT	AT	7	16	0.695652	heterozygous	del	frameshift	high	CDC10	YCR002C	Glu273fs
H12b	H12a	shared	Chr. III	117535	T	C	8	16	0.666667	heterozygous	snp	missense	moderate	CDC10	YCR002C	Arg272Gly
H12a	H12b	shared	Chr. III	117529	ATT	AT	6	6	0.5	heterozygous	del	frameshift	high	CDC10	YCR002C	Glu273fs
H12a	H12b	shared	Chr. III	117535	T	C	6	8	0.571429	heterozygous	snp	missense	moderate	CDC10	YCR002C	Arg272Gly
F11b	F11a	shared	Chr. III	119976	T	C	6	7	0.538462	heterozygous	snp	missense	moderate	YCP4	YCR004C	Thr115Ala
F11a	F11b	shared	Chr. III	119976	T	C	4	8	0.666667	heterozygous	snp	missense	moderate	YCP4	YCR004C	Thr115Ala
B03b	B03a	shared	Chr. III	121916	G	A	8	5	0.384615	heterozygous	snp	missense	moderate	CIT2	YCR005C	Ser138Leu
B03a	B03b	shared	Chr. III	121916	G	A	10	11	0.52381	heterozygous	snp	missense	moderate	CIT2	YCR005C	Ser138Leu
A03b		unique	Chr. III	122226	G	T	16	11	0.407407	heterozygous	snp	missense	moderate	CIT2	YCR005C	Pro35Thr
A11b		unique	Chr. III	135757	AATTATTC	AATTC	5	3	0.375	heterozygous	del	conservative inframe deletion	moderate	ADP1	YCR011C	Asn371del
C11c	C11a, C11b	shared	Chr. III	175539	TCC	TC	24	11	0.314286	heterozygous	del	frameshift	high	SYP1	YCR030C	Gly300fs
C11b	C11a, C11c	shared	Chr. III	175539	TCC	TC	10	8	0.444444	heterozygous	del	frameshift	high	SYP1	YCR030C	Gly300fs
C11a	C11b, C11c	shared	Chr. III	175539	TCC	TC					del	frameshift	high	SYP1	YCR030C	Gly300fs
D01b	D01a	shared	Chr. III	174180	G	A	12	12	0.5	heterozygous	snp	synonymous	low	SYP1	YCR030C	Ile753Ile
D01a	D01b	shared	Chr. III	174180	G	A	11	14	0.56	heterozygous	snp	synonymous	low	SYP1	YCR030C	Ile753Ile
A03b		unique	Chr. III	175901	G	C	12	11	0.478261	heterozygous	snp	missense	moderate	SYP1	YCR030C	Gln180Glu
D12b		unique	Chr. III	176063	C	G	23	22	0.488889	heterozygous	snp	missense	moderate	SYP1	YCR030C	Val126Leu
C02b	C02a	shared	Chr. III	184486	C	G	3	4	0.571429	heterozygous	snp	missense	moderate	BPH1	YCR032W	Ala1656Gly
C02a	C02b	shared	Chr. III	184486	C	G	5	4	0.444444	heterozygous	snp	missense	moderate	BPH1	YCR032W	Ala1656Gly
G02b	G02a	shared	Chr. III	183802	C	A	13	12	0.48	heterozygous	snp	missense	moderate	BPH1	YCR032W	Thr1428Lys
G02a	G02b	shared	Chr. III	183802	C	A	16	10	0.384615	heterozygous	snp	missense	moderate	BPH1	YCR032W	Thr1428Lys
C01b	C01a	shared	Chr. III	186532	G	A					snp	missense	moderate	SNT1	YCR033W	Arg15Lys
C01a	C01b	shared	Chr. III	186532	G	A	35	11	0.23913	heterozygous	snp	missense	moderate	SNT1	YCR033W	Arg15Lys
B02b		unique	Chr. III	187365	G	A	5	5	0.5	heterozygous	snp	missense	moderate	SNT1	YCR033W	Val293Ile
G02a		unique	Chr. III	191278	G	A	25	14	0.358974	heterozygous	snp	nonsense	high	ELO2	YCR034W	Trp229*
E03b	E03a	shared	Chr. III	194107	CAA	CAAA	7	9	0.5625	heterozygous	ins	frameshift	high	RBK1	YCR036W	Asn272fs
E03a	E03b	shared	Chr. III	194107	CAA	CAAA	13	8	0.380952	heterozygous	ins	frameshift	high	RBK1	YCR036W	Asn272fs
B11b	B11a	shared	Chr. III	194667	T	C	1	48	0.979592	homozygous	snp	missense	moderate	PHO87	YCR037C	Asp840Gly
B11a	B11b	shared	Chr. III	194667	T	C	5	7	0.583333	heterozygous	snp	missense	moderate	PHO87	YCR037C	Asp840Gly
F03b		unique	Chr. III	198138	G	C	11	6	0.352941	heterozygous	snp	missense	moderate	BUD5	YCR038C	Thr471Ser
C10b	C10a	shared	Chr. III	210876	T	A	5	8	0.615385	heterozygous	snp	missense	moderate	BUD23	YCR047C	Asn224Tyr
C10a	C10b	shared	Chr. III	210876	T	A	5	2	0.285714	heterozygous	snp	missense	moderate	BUD23	YCR047C	Asn224Tyr
B11b	B11a	shared	Chr. III	212742	G	C	0	43	1	homozygous	snp	missense	moderate	ARE1	YCR048W	Glu272Gln
B11a	B11b	shared	Chr. III	212742	G	C	11	11	0.5	heterozygous	snp	missense	moderate	ARE1	YCR048W	Glu272Gln
F10a		unique	Chr. III	212728	C	G	2	4	0.666667	heterozygous	snp	missense	moderate	ARE1	YCR048W	Ala267Gly
F03b		unique	Chr. III	214257	G	T	1	2	0.666667	heterozygous	snp	missense	moderate	YCR051W	YCR051W	Asp63Tyr
G12b	G12a	shared	Chr. III	218474	C	T	28	13	0.317073	heterozygous	snp	missense	moderate	CTR86	YCR054C	Glu532Lys
G12a	G12b	shared	Chr. III	218474	C	T	17	17	0.5	heterozygous	snp	missense	moderate	CTR86	YCR054C	Glu532Lys
F10a		unique	Chr. III	218973	C	T	5	5	0.5	heterozygous	snp	synonymous	low	CTR86	YCR054C	Leu365Leu
F10b	F10a	shared	Chr. III	222208	G	T	5	7	0.583333	heterozygous	snp	missense	moderate	PWP2	YCR057C	Gln341Lys
F10a	F10b	shared	Chr. III	222208	G	T	5	6	0.545455	heterozygous	snp	missense	moderate	PWP2	YCR057C	Gln341Lys
G10b	G10a	shared	Chr. III	220654	C	T	4	2	0.333333	heterozygous	snp	missense	moderate	PWP2	YCR057C	Gly859Ser
G10a	G10b	shared	Chr. III	220654	C	T	1	4	0.8	heterozygous	snp	missense	moderate	PWP2	YCR057C	Gly859Ser
F11a		unique	Chr. III	234078	A	G	19	12	0.387097	heterozygous	snp	missense	moderate	SED4	YCR067C	Ser749Pro
F11b	F11a	shared	Chr. III	241214	T	C	20	11	0.354839	heterozygous	snp	missense	moderate	RSA4	YCR072C	Asp380Gly
F11a	F11b	shared	Chr. III	241214	T	C	27	24	0.470588	heterozygous	snp	missense	moderate	RSA4	YCR072C	Asp380Gly
D11b	D11a	shared	Chr. III	244189	A	C	8	10	0.555556	heterozygous	snp	missense	moderate	SSK22	YCR073C	Phe799Val
D11a	D11b	shared	Chr. III	244189	A	C	26	35	0.57377	heterozygous	snp	missense	moderate	SSK22	YCR073C	Phe799Val
E10a		unique	Chr. III	242949	G	T	6	6	0.5	heterozygous	snp	missense	moderate	SSK22	YCR073C	Thr1212Lys
D12b	D12a	shared	Chr. III	247020	G	A	22	9	0.290323	heterozygous	snp	missense	moderate	SOL2	YCR073W-A	Ala20Thr
D12a	D12b	shared	Chr. III	247020	G	A	18	16	0.470588	heterozygous	snp	missense	moderate	SOL2	YCR073W-A	Ala20Thr
B10b	B10a	shared	Chr. III	256241	G	A	11	17	0.607143	heterozygous	snp	missense	moderate	SRB8	YCR081W	Arg624Lys
B10a	B10b	shared	Chr. III	256241	G	A	22	10	0.3125	heterozygous	snp	missense	moderate	SRB8	YCR081W	Arg624Lys
D11b	D11a	shared	Chr. III	257133	G	T	4	8	0.666667	heterozygous	snp	synonymous	low	SRB8	YCR081W	Val921Val
D11a	D11b	shared	Chr. III	257133	G	T	31	32	0.507937	heterozygous	snp	synonymous	low	SRB8	YCR081W	Val921Val
A11a		unique	Chr. III	255195	C	A	11	15	0.576923	heterozygous	snp	missense	moderate	SRB8	YCR081W	Phe275Leu
A02b		unique	Chr. III	256090	G	A	12	15	0.555556	heterozygous	snp	missense	moderate	SRB8	YCR081W	Gly574Ser
G12b		unique	Chr. III	258600	C	T	7	9	0.5625	heterozygous	snp	synonymous	low	SRB8	YCR081W	Ser1410Ser
D03b	D03a	shared	Chr. III	262114	T	C	7	19	0.730769	heterozygous	snp	synonymous	low	TUP1	YCR084C	Gln113Gln
D03a	D03b	shared	Chr. III	262114	T	C	7	17	0.708333	heterozygous	snp	synonymous	low	TUP1	YCR084C	Gln113Gln
H10b		unique	Chr. III	263002	G	C	10	14	0.583333	heterozygous	snp	synonymous	low	YCR085W	YCR085W	Thr29Thr
G11b	G11a	shared	Chr. III	263725	G	A	2	3	0.6	heterozygous	snp	missense	moderate	CSM1	YCR086W	Asp112Asn
G11a	G11b	shared	Chr. III	263725	G	A	5	5	0.5	heterozygous	snp	missense	moderate	CSM1	YCR086W	Asp112Asn
E10c	E10a, E10b	shared	Chr. III	267450	C	G	5	3	0.375	heterozygous	snp	nonsense	high	FIG2	YCR089W	Ser6*
E10b	E10a, E10c	shared	Chr. III	267450	C	G	8	8	0.5	heterozygous	snp	nonsense	high	FIG2	YCR089W	Ser6*
E10a	E10b, E10c	shared	Chr. III	267450	C	G	5	8	0.615385	heterozygous	snp	nonsense	high	FIG2	YCR089W	Ser6*
C10b	C10a	shared	Chr. III	275560	C	T	15	22	0.594595	heterozygous	snp	missense	moderate	KIN82	YCR091W	Thr386Ile
C10a	C10b	shared	Chr. III	275560	C	T	11	13	0.541667	heterozygous	snp	missense	moderate	KIN82	YCR091W	Thr386Ile
F11b	F11a	shared	Chr. III	279338	A	G	21	14	0.4	heterozygous	snp	synonymous	low	MSH3	YCR092C	Cys161Cys
F11a	F11b	shared	Chr. III	279338	A	G	5	9	0.642857	heterozygous	snp	synonymous	low	MSH3	YCR092C	Cys161Cys
A12b	A12a	shared	Chr. III	285967	A	T	13	9	0.409091	heterozygous	snp	nonsense	high	CDC39	YCR093W	Lys1951*
A12a	A12b	shared	Chr. III	285967	A	T	3	5	0.625	heterozygous	snp	nonsense	high	CDC39	YCR093W	Lys1951*
G12b	G12a	shared	Chr. III	285830	T	A	13	15	0.535714	heterozygous	snp	nonsense	high	CDC39	YCR093W	Leu1905*
G12a	G12b	shared	Chr. III	285830	T	A	9	12	0.571429	heterozygous	snp	nonsense	high	CDC39	YCR093W	Leu1905*
G01a		unique	Chr. III	282803	A	G	8	7	0.466667	heterozygous	snp	missense	moderate	CDC39	YCR093W	Lys896Arg
B10b		unique	Chr. III	283330	C	T	20	15	0.428571	heterozygous	snp	missense	moderate	CDC39	YCR093W	Pro1072Ser
C03b		unique	Chr. III	283655	C	A	6	2	0.25	heterozygous	snp	missense	moderate	CDC39	YCR093W	Ser1180Tyr
B02b	B02a	shared	Chr. III	288782	C	T					snp	synonymous	low	OCA4	YCR095C	Lys159Lys
B02a	B02b	shared	Chr. III	288782	C	T	16	9	0.36	heterozygous	snp	synonymous	low	OCA4	YCR095C	Lys159Lys
C02b	C02a	shared	Chr. III	288459	T	C	8	12	0.6	heterozygous	snp	missense	moderate	OCA4	YCR095C	Glu267Gly
C02a	C02b	shared	Chr. III	288459	T	C	4	6	0.6	heterozygous	snp	missense	moderate	OCA4	YCR095C	Glu267Gly
A11b	A11a	shared	Chr. III	297357	C	T	11	4	0.266667	heterozygous	snp	missense	moderate	GIT1	YCR098C	Val417Ile
A11a	A11b	shared	Chr. III	297357	C	T	14	10	0.416667	heterozygous	snp	missense	moderate	GIT1	YCR098C	Val417Ile
F11b		unique	Chr. III	303795	C	A	17	19	0.527778	heterozygous	snp			YCR099C	YCR099C
H03a		unique	Chr. III	301862	T	A	22	20	0.47619	heterozygous	snp	synonymous	low	YCR100C	YCR100C	Gly120Gly
E12b		unique	Chr. III	305068	C	A	6	4	0.4	heterozygous	snp	missense	moderate	YCR102C	YCR102C	Gly134Trp
D01b		unique	Chr. III	311408	G	A	36	34	0.485714	heterozygous	snp	missense	moderate	RDS1	YCR106W	Gly151Ser
D10a		unique	Chr. III	313327	C	A	16	17	0.515152	heterozygous	snp	synonymous	low	RDS1	YCR106W	Ser790Ser
E01b	E01a	shared	Chr. IV	441820	A	G	14	14	0.5	heterozygous	snp	missense	moderate	MED2	YDL005C	Ser164Pro
E01a	E01b	shared	Chr. IV	441820	A	G	18	11	0.37931	heterozygous	snp	missense	moderate	MED2	YDL005C	Ser164Pro
C02b		unique	Chr. IV	418705	T	G	11	10	0.47619	heterozygous	snp	missense	moderate	OSH2	YDL019C	Glu937Ala
G01c	G01a, G01b	shared	Chr. IV	408670	A	G	8	5	0.384615	heterozygous	snp	synonymous	low	DIA3	YDL024C	Arg396Arg
G01b	G01a, G01c	shared	Chr. IV	408670	A	G	6	9	0.6	heterozygous	snp	synonymous	low	DIA3	YDL024C	Arg396Arg
G01a	G01b, G01c	shared	Chr. IV	408670	A	G	20	8	0.285714	heterozygous	snp	synonymous	low	DIA3	YDL024C	Arg396Arg
F10b		unique	Chr. IV	392021	A	C	3	8	0.727273	heterozygous	snp	missense	moderate	GPR1	YDL035C	Leu13Val
D11b	D11a	shared	Chr. IV	385035	T	A	0	2	1	Inconclusive	snp	missense	moderate	BSC1	YDL037C	Thr185Ser
D11a	D11b	shared	Chr. IV	385035	T	A	0	2	1	Inconclusive	snp	missense	moderate	BSC1	YDL037C	Thr185Ser
D11b	D11a	shared	Chr. IV	383273	C	A	5	5	0.5	heterozygous	snp			PRM7	YDL039C
D11a	D11b	shared	Chr. IV	383273	C	A	19	20	0.512821	heterozygous	snp			PRM7	YDL039C
G11b	G11a	shared	Chr. IV	382302	T	A					snp	missense	moderate	PRM7	YDL039C	Ser594Cys
G11a	G11b	shared	Chr. IV	382302	T	A	5	7	0.583333	heterozygous	snp	missense	moderate	PRM7	YDL039C	Ser594Cys
C02b	C02a	shared	Chr. IV	379639	G	C	6	5	0.454545	heterozygous	snp	synonymous	low	NAT1	YDL040C	Thr600Thr
C02a	C02b	shared	Chr. IV	379639	G	C	6	4	0.4	heterozygous	snp	synonymous	low	NAT1	YDL040C	Thr600Thr
D12a		unique	Chr. IV	377262	A	G	11	18	0.62069	heterozygous	snp	missense	moderate	SIR2	YDL042C	Leu395Pro
A12b		unique	Chr. IV	372409	A	G	5	2	0.285714	heterozygous	snp	synonymous	low	MRP10	YDL045W-A	Leu54Leu
G10b		unique	Chr. IV	367510	C	A	4	2	0.333333	heterozygous	snp	missense	moderate	STP4	YDL048C	Gln234His
C02b	C02a	shared	Chr. IV	362839	G	A	10	16	0.615385	heterozygous	snp	missense	moderate	SLC1	YDL052C	Pro249Ser
C02a	C02b	shared	Chr. IV	362839	G	A	7	8	0.533333	heterozygous	snp	missense	moderate	SLC1	YDL052C	Pro249Ser
A11b	A11a	shared	Chr. IV	360734	C	A	3	3	0.5	heterozygous	snp	synonymous	low	MCH1	YDL054C	Leu184Leu
A11a	A11b	shared	Chr. IV	360734	C	A	6	6	0.5	heterozygous	snp	synonymous	low	MCH1	YDL054C	Leu184Leu
C11c	C11a, C11b	shared	Chr. IV	355882	A	G	10	13	0.565217	heterozygous	snp	missense	moderate	PSA1	YDL055C	Leu293Ser
C11b	C11a, C11c	shared	Chr. IV	355882	A	G	8	11	0.578947	heterozygous	snp	missense	moderate	PSA1	YDL055C	Leu293Ser
C11a	C11b, C11c	shared	Chr. IV	355882	A	G	3	4	0.571429	heterozygous	snp	missense	moderate	PSA1	YDL055C	Leu293Ser
F02b	F02a	shared	Chr. IV	356716	C	T	5	11	0.6875	heterozygous	snp	missense	moderate	PSA1	YDL055C	Arg15Lys
F02a	F02b	shared	Chr. IV	356716	C	T	10	11	0.52381	heterozygous	snp	missense	moderate	PSA1	YDL055C	Arg15Lys
H03b	H03a	shared	Chr. IV	355910	C	T	19	14	0.424242	heterozygous	snp	missense	moderate	PSA1	YDL055C	Gly284Ser
H03a	H03b	shared	Chr. IV	355910	C	T	0	32	1	homozygous	snp	missense	moderate	PSA1	YDL055C	Gly284Ser
B01a		unique	Chr. IV	355772	C	A	7	9	0.5625	heterozygous	snp	missense	moderate	PSA1	YDL055C	Asp330Tyr
C12b		unique	Chr. IV	356690	G	C	8	6	0.428571	heterozygous	snp	missense	moderate	PSA1	YDL055C	Pro24Ala
D11b	D11a	shared	Chr. IV	348766	A	T	3	3	0.5	heterozygous	snp	missense	moderate	USO1	YDL058W	Leu1034Phe
D11a	D11b	shared	Chr. IV	348766	A	T	15	16	0.516129	heterozygous	snp	missense	moderate	USO1	YDL058W	Leu1034Phe
E10c	E10b	shared	Chr. IV	350704	G	T	7	7	0.5	heterozygous	snp	missense	moderate	USO1	YDL058W	Met1680Ile
E10b	E10c	shared	Chr. IV	350704	G	T	3	3	0.5	heterozygous	snp	missense	moderate	USO1	YDL058W	Met1680Ile
G01c	G01a, G01b	shared	Chr. IV	346301	G	A	12	12	0.5	heterozygous	snp	missense	moderate	USO1	YDL058W	Val213Met
G01b	G01a, G01c	shared	Chr. IV	346301	G	A	14	12	0.461538	heterozygous	snp	missense	moderate	USO1	YDL058W	Val213Met
G01a	G01b, G01c	shared	Chr. IV	346301	G	A	15	12	0.444444	heterozygous	snp	missense	moderate	USO1	YDL058W	Val213Met
G11b	G11a	shared	Chr. IV	342215	T	C					snp	synonymous	low	TSR1	YDL060W	His199His
G11a	G11b	shared	Chr. IV	342215	T	C	3	7	0.7	heterozygous	snp	synonymous	low	TSR1	YDL060W	His199His
C03b	C03a	shared	Chr. IV	338860	G	C	3	5	0.625	heterozygous	snp	synonymous	low	SYO1	YDL063C	Thr425Thr
C03a	C03b	shared	Chr. IV	338860	G	C	19	18	0.486486	heterozygous	snp	synonymous	low	SYO1	YDL063C	Thr425Thr
H03a		unique	Chr. IV	339656	C	T	19	19	0.5	heterozygous	snp	missense	moderate	SYO1	YDL063C	Arg160Lys
C03b	C03a	shared	Chr. IV	337943	T	G	3	2	0.4	heterozygous	snp	missense	moderate	UBC9	YDL064W	Phe116Val
C03a	C03b	shared	Chr. IV	337943	T	G	9	8	0.470588	heterozygous	snp	missense	moderate	UBC9	YDL064W	Phe116Val
B12b		unique	Chr. IV	331908	A	C	2	9	0.818182	heterozygous	snp	missense	moderate	BDF2	YDL070W	Arg295Ser
F10b		unique	Chr. IV	328918	T	A	16	15	0.483871	heterozygous	snp	missense	moderate	YDL073W	YDL073W	Ile769Asn
B10b	B10a	shared	Chr. IV	325506	G	T	1	2	0.666667	heterozygous	snp	missense	moderate	BRE1	YDL074C	Ser215Tyr
B10a	B10b	shared	Chr. IV	325506	G	T	5	5	0.5	heterozygous	snp	missense	moderate	BRE1	YDL074C	Ser215Tyr
A11b	A11a	shared	Chr. IV	318834	G	C	0	8	1	Inconclusive	snp	missense	moderate	VAM6	YDL077C	Asp429Glu
A11a	A11b	shared	Chr. IV	318834	G	C	0	27	1	homozygous	snp	missense	moderate	VAM6	YDL077C	Asp429Glu
D12b	D12a	shared	Chr. IV	318951	A	T	27	31	0.534483	heterozygous	snp	missense	moderate	VAM6	YDL077C	Asp390Glu
D12a	D12b	shared	Chr. IV	318951	A	T	24	14	0.368421	heterozygous	snp	missense	moderate	VAM6	YDL077C	Asp390Glu
D12b		unique	Chr. IV	317064	T	C	23	22	0.488889	heterozygous	snp	synonymous	low	VAM6	YDL077C	Val1019Val
D12b	D12a	shared	Chr. IV	311768	C	G	24	18	0.428571	heterozygous	snp	missense	moderate	THI3	YDL080C	Arg235Pro
D12a	D12b	shared	Chr. IV	311768	C	G	25	22	0.468085	heterozygous	snp	missense	moderate	THI3	YDL080C	Arg235Pro
F11b		unique	Chr. IV	307021	C	G	11	7	0.388889	heterozygous	snp	missense	moderate	RPS16B	YDL083C	Asp113His
E10c		unique	Chr. IV	307221	A	C	2	6	0.75	heterozygous	snp	missense	moderate	RPS16B	YDL083C	Phe46Cys
E03b	E03a	shared	Chr. IV	304130	A	C	5	5	0.5	heterozygous	snp	missense	moderate	NDE2	YDL085W	Asn307Thr
E03a	E03b	shared	Chr. IV	304130	A	C	10	7	0.411765	heterozygous	snp	missense	moderate	NDE2	YDL085W	Asn307Thr
B02a		unique	Chr. IV	298947	C	T	18	14	0.4375	heterozygous	snp	missense	moderate	ASM4	YDL088C	Glu353Lys
B03b		unique	Chr. IV	297134	A	C	9	8	0.470588	heterozygous	snp	missense	moderate	NUR1	YDL089W	Lys105Asn
E10b		unique	Chr. IV	290484	G	T	3	2	0.4	heterozygous	snp	missense	moderate	PMT5	YDL093W	Met192Ile
B10b		unique	Chr. IV	291839	G	T	9	4	0.307692	heterozygous	snp	missense	moderate	PMT5	YDL093W	Gly644Val
C12b		unique	Chr. IV	285770	C	G	10	7	0.411765	heterozygous	snp	missense	moderate	RPN6	YDL097C	Arg309Thr
G01c	G01a	shared	Chr. IV	277145	C	A	8	13	0.619048	heterozygous	snp	missense	moderate	POL3	YDL102W	His92Asn
G01a	G01c	shared	Chr. IV	277145	C	A	15	9	0.375	heterozygous	snp	missense	moderate	POL3	YDL102W	His92Asn
G01c	G01a, G01b	shared	Chr. IV	275215	G	C	12	5	0.294118	heterozygous	snp	missense	moderate	QRI1	YDL103C	Ala456Gly
G01b	G01a, G01c	shared	Chr. IV	275215	G	C	14	14	0.5	heterozygous	snp	missense	moderate	QRI1	YDL103C	Ala456Gly
G01a	G01b, G01c	shared	Chr. IV	275215	G	C	19	20	0.512821	heterozygous	snp	missense	moderate	QRI1	YDL103C	Ala456Gly
E10c	E10a, E10b	shared	Chr. IV	273939	T	C	3	5	0.625	heterozygous	snp	missense	moderate	QRI7	YDL104C	Lys313Arg
E10b	E10a, E10c	shared	Chr. IV	273939	T	C	5	9	0.642857	heterozygous	snp	missense	moderate	QRI7	YDL104C	Lys313Arg
E10a	E10b, E10c	shared	Chr. IV	273939	T	C	4	2	0.333333	heterozygous	snp	missense	moderate	QRI7	YDL104C	Lys313Arg
D11b	D11a	shared	Chr. IV	271640	C	A	7	5	0.416667	heterozygous	snp	missense	moderate	PHO2	YDL106C	Ala88Ser
D11a	D11b	shared	Chr. IV	271640	C	A	24	24	0.5	heterozygous	snp	missense	moderate	PHO2	YDL106C	Ala88Ser
H01b	H01a	shared	Chr. IV	271809	CTGTTGTTGTTGTTGTT	CTGTTGTTGTTGTTGTTGTT					ins	conservative inframe insertion	moderate	PHO2	YDL106C	Gln26dup
H01a	H01b	shared	Chr. IV	271809	CTGTTGTTGTTGTTGTT	CTGTTGTTGTTGTTGTTGTT	8	8	0.5	heterozygous	ins	conservative inframe insertion	moderate	PHO2	YDL106C	Gln26dup
H03b		unique	Chr. IV	270751	C	A	21	19	0.475	heterozygous	snp	missense	moderate	PHO2	YDL106C	Gly384Val
G03a		unique	Chr. IV	263418	C	T	22	18	0.45	heterozygous	snp	synonymous	low	RRP42	YDL111C	Leu231Leu
D02b	D02a	shared	Chr. IV	256193	G	A	20	14	0.411765	heterozygous	snp	missense	moderate	YDL114W	YDL114W	Ser197Asn
D02a	D02b	shared	Chr. IV	256193	G	A	13	18	0.580645	heterozygous	snp	missense	moderate	YDL114W	YDL114W	Ser197Asn
F10a		unique	Chr. IV	256174	G	C	7	3	0.3	heterozygous	snp	missense	moderate	YDL114W	YDL114W	Gly191Arg
C12b		unique	Chr. IV	253179	G	A	0	11	1	homozygous	snp	synonymous	low	NUP84	YDL116W	Leu538Leu
G03b	G03a	shared	Chr. IV	247066	C	G	23	15	0.394737	heterozygous	snp	missense	moderate	YDL119C	YDL119C	Ala183Pro
G03a	G03b	shared	Chr. IV	247066	C	G	14	16	0.533333	heterozygous	snp	missense	moderate	YDL119C	YDL119C	Ala183Pro
A11b	A11a	shared	Chr. IV	244912	A	G	3	3	0.5	heterozygous	snp	synonymous	low	UBP1	YDL122W	Glu787Glu
A11a	A11b	shared	Chr. IV	244912	A	G	10	18	0.642857	heterozygous	snp	synonymous	low	UBP1	YDL122W	Glu787Glu
B10b	B10a	shared	Chr. IV	242871	G	A	4	4	0.5	heterozygous	snp	missense	moderate	UBP1	YDL122W	Gly107Asp
B10a	B10b	shared	Chr. IV	242871	G	A	10	7	0.411765	heterozygous	snp	missense	moderate	UBP1	YDL122W	Gly107Asp
F10b		unique	Chr. IV	240371	T	G	13	17	0.566667	heterozygous	snp	missense	moderate	YDL124W	YDL124W	Phe38Cys
C11c	C11a, C11b	shared	Chr. IV	236502	A	C	16	16	0.5	heterozygous	snp	synonymous	low	CDC48	YDL126C	Ala721Ala
C11b	C11a, C11c	shared	Chr. IV	236502	A	C	13	11	0.458333	heterozygous	snp	synonymous	low	CDC48	YDL126C	Ala721Ala
C11a	C11b, C11c	shared	Chr. IV	236502	A	C	2	2	0.5	heterozygous	snp	synonymous	low	CDC48	YDL126C	Ala721Ala
G11a		unique	Chr. IV	237913	ACA	AA	6	5	0.454545	heterozygous	del	frameshift	high	CDC48	YDL126C	Val251fs
B01b	B01a	shared	Chr. IV	232860	C	T	5	7	0.583333	heterozygous	snp	missense	moderate	VCX1	YDL128W	Ala70Val
B01a	B01b	shared	Chr. IV	232860	C	T	6	3	0.333333	heterozygous	snp	missense	moderate	VCX1	YDL128W	Ala70Val
B02b	B02a	shared	Chr. IV	233027	A	G	13	10	0.434783	heterozygous	snp	missense	moderate	VCX1	YDL128W	Met126Val
B02a	B02b	shared	Chr. IV	233027	A	G	13	9	0.409091	heterozygous	snp	missense	moderate	VCX1	YDL128W	Met126Val
G01b		unique	Chr. IV	231147	G	A	10	9	0.473684	heterozygous	snp	missense	moderate	YDL129W	YDL129W	Glu42Lys
A11b	A11a	shared	Chr. IV	227993	G	C	2	4	0.666667	heterozygous	snp	missense	moderate	LYS21	YDL131W	Gly201Arg
A11a	A11b	shared	Chr. IV	227993	G	C	12	4	0.25	heterozygous	snp	missense	moderate	LYS21	YDL131W	Gly201Arg
F12b	F12a	shared	Chr. IV	225998	ATT	AT	12	8	0.4	heterozygous	del	frameshift	high	CDC53	YDL132W	Ser567fs
F12a	F12b	shared	Chr. IV	225998	ATT	AT	13	11	0.458333	heterozygous	del	frameshift	high	CDC53	YDL132W	Ser567fs
B11b		unique	Chr. IV	225398	ACT	AT	43	46	0.516854	heterozygous	del	frameshift	high	CDC53	YDL132W	Leu366fs
A03b		unique	Chr. IV	222845	A	T	6	15	0.714286	heterozygous	snp	missense	moderate	SRF1	YDL133W	Lys140Ile
A02a		unique	Chr. IV	218755	G	T	4	6	0.6	heterozygous	snp	synonymous	low	RDI1	YDL135C	Ala178Ala
F03a		unique	Chr. IV	211533	T	C	17	15	0.46875	heterozygous	snp	missense	moderate	SCM3	YDL139C	Lys172Glu
D11b	D11a	shared	Chr. IV	206770	C	T	12	7	0.368421	heterozygous	snp	synonymous	low	RPO21	YDL140C	Glu1264Glu
D11a	D11b	shared	Chr. IV	206770	C	T	41	37	0.474359	heterozygous	snp	synonymous	low	RPO21	YDL140C	Glu1264Glu
H10b	H10a	shared	Chr. IV	208466	G	C	5	13	0.722222	heterozygous	snp	missense	moderate	RPO21	YDL140C	Ala699Gly
H10a	H10b	shared	Chr. IV	208466	G	C	13	12	0.48	heterozygous	snp	missense	moderate	RPO21	YDL140C	Ala699Gly
G12b		unique	Chr. IV	208283	T	A	7	10	0.588235	heterozygous	snp	missense	moderate	RPO21	YDL140C	Gln760Leu
H11b	H11a	shared	Chr. IV	204069	C	A	7	7	0.5	heterozygous	snp	missense	moderate	BPL1	YDL141W	Pro344His
H11a	H11b	shared	Chr. IV	204069	C	A	15	5	0.25	heterozygous	snp	missense	moderate	BPL1	YDL141W	Pro344His
F01b		unique	Chr. IV	204187	ACT	AT	14	11	0.44	heterozygous	del	frameshift	high	BPL1	YDL141W	Leu384fs
D10a		unique	Chr. IV	191273	G	C	9	12	0.571429	heterozygous	snp	missense	moderate	RPN5	YDL147W	Ser117Thr
E10c	E10a, E10b	shared	Chr. IV	189738	A	G	3	5	0.625	heterozygous	snp	synonymous	low	NOP14	YDL148C	Ala283Ala
E10b	E10a, E10c	shared	Chr. IV	189738	A	G	4	9	0.692308	heterozygous	snp	synonymous	low	NOP14	YDL148C	Ala283Ala
E10a	E10b, E10c	shared	Chr. IV	189738	A	G	3	3	0.5	heterozygous	snp	synonymous	low	NOP14	YDL148C	Ala283Ala
D03b	D03a	shared	Chr. IV	186231	A	G	0	9	1	Inconclusive	snp	missense	moderate	ATG9	YDL149W	Gln436Arg
D03a	D03b	shared	Chr. IV	186231	A	G	0	14	1	homozygous	snp	missense	moderate	ATG9	YDL149W	Gln436Arg
H01b	H01a	shared	Chr. IV	179446	A	G	5	11	0.6875	heterozygous	snp	missense	moderate	MSH5	YDL154W	Ile371Met
H01a	H01b	shared	Chr. IV	179446	A	G	12	6	0.333333	heterozygous	snp	missense	moderate	MSH5	YDL154W	Ile371Met
F03b		unique	Chr. IV	179129	C	A	4	3	0.428571	heterozygous	snp	missense	moderate	MSH5	YDL154W	Leu266Met
E12b		unique	Chr. IV	179611	G	A	4	8	0.666667	heterozygous	snp	synonymous	low	MSH5	YDL154W	Thr426Thr
C12b		unique	Chr. IV	177755	C	G	10	12	0.545455	heterozygous	snp			CLB3	YDL155W
C11c	C11a, C11b	shared	Chr. IV	174523	C	G	19	17	0.472222	heterozygous	snp	missense	moderate	YDL157C	YDL157C	Met22Ile
C11b	C11a, C11c	shared	Chr. IV	174523	C	G	14	8	0.363636	heterozygous	snp	missense	moderate	YDL157C	YDL157C	Met22Ile
C11a	C11b, C11c	shared	Chr. IV	174523	C	G	5	5	0.5	heterozygous	snp	missense	moderate	YDL157C	YDL157C	Met22Ile
A02c	A02a, A02b	shared	Chr. IV	173468	C	T	0	23	1	homozygous	snp	missense	moderate	STE7	YDL159W	Arg330Cys
A02b	A02a, A02c	shared	Chr. IV	173468	C	T	0	23	1	homozygous	snp	missense	moderate	STE7	YDL159W	Arg330Cys
A02a	A02b, A02c	shared	Chr. IV	173468	C	T	0	19	1	homozygous	snp	missense	moderate	STE7	YDL159W	Arg330Cys
B02b	B02a	shared	Chr. IV	167506	C	T	3	3	0.5	heterozygous	snp	synonymous	low	YDL162C	YDL162C	Lys70Lys
B02a	B02b	shared	Chr. IV	167506	C	T	9	10	0.526316	heterozygous	snp	synonymous	low	YDL162C	YDL162C	Lys70Lys
E01b	E01a	shared	Chr. IV	167128	T	G	6	4	0.4	heterozygous	snp	synonymous	low	CDC9	YDL164C	Arg43Arg
E01a	E01b	shared	Chr. IV	167128	T	G	12	9	0.428571	heterozygous	snp	synonymous	low	CDC9	YDL164C	Arg43Arg
A12b	A12a	shared	Chr. IV	162956	C	T	10	8	0.444444	heterozygous	snp	missense	moderate	NRP1	YDL167C	Asp67Asn
A12a	A12b	shared	Chr. IV	162956	C	T	5	2	0.285714	heterozygous	snp	missense	moderate	NRP1	YDL167C	Asp67Asn
F03b	F03a	shared	Chr. IV	158356	T	G	11	5	0.3125	heterozygous	snp	missense	moderate	UGX2	YDL169C	Glu127Ala
F03a	F03b	shared	Chr. IV	158356	T	G	18	21	0.538462	heterozygous	snp	missense	moderate	UGX2	YDL169C	Glu127Ala
B03b	B03a	shared	Chr. IV	157555	T	G	18	6	0.25	heterozygous	snp	nonsense	high	UGA3	YDL170W	Leu413*
B03a	B03b	shared	Chr. IV	157555	T	G	9	12	0.571429	heterozygous	snp	nonsense	high	UGA3	YDL170W	Leu413*
F10a		unique	Chr. IV	157823	GC	GTA	0	6	1	Inconclusive	complex	frameshift & nonsense	high	UGA3	YDL170W	Gln503fs
A11b	A11a	shared	Chr. IV	152458	T	A	3	4	0.571429	heterozygous	snp	missense	moderate	GLT1	YDL171C	Glu1061Asp
A11a	A11b	shared	Chr. IV	152458	T	A	13	13	0.5	heterozygous	snp	missense	moderate	GLT1	YDL171C	Glu1061Asp
B03b	B03a	shared	Chr. IV	151548	G	A	14	8	0.363636	heterozygous	snp	synonymous	low	GLT1	YDL171C	Leu1365Leu
B03a	B03b	shared	Chr. IV	151548	G	A	15	10	0.4	heterozygous	snp	synonymous	low	GLT1	YDL171C	Leu1365Leu
C03b	C03a	shared	Chr. IV	154912	C	T	7	3	0.3	heterozygous	snp	synonymous	low	GLT1	YDL171C	Leu243Leu
C03a	C03b	shared	Chr. IV	154912	C	T	17	25	0.595238	heterozygous	snp	synonymous	low	GLT1	YDL171C	Leu243Leu
B02b		unique	Chr. IV	153401	A	G	7	11	0.611111	heterozygous	snp	missense	moderate	GLT1	YDL171C	Met747Thr
E10c	E10a, E10b	shared	Chr. IV	148457	A	C	10	6	0.375	heterozygous	snp	missense	moderate	PAR32	YDL173W	Gln89His
E10b	E10a, E10c	shared	Chr. IV	148457	A	C	7	4	0.363636	heterozygous	snp	missense	moderate	PAR32	YDL173W	Gln89His
E10a	E10b, E10c	shared	Chr. IV	148457	A	C	7	4	0.363636	heterozygous	snp	missense	moderate	PAR32	YDL173W	Gln89His
F10b		unique	Chr. IV	145502	G	T	8	8	0.5	heterozygous	snp	missense	moderate	AIR2	YDL175C	Ala6Glu
F10a		unique	Chr. IV	141464	A	C	5	9	0.642857	heterozygous	snp	missense	moderate	YDL177C	YDL177C	Asn86Lys
G03b	G03a	shared	Chr. IV	140667	A	C	10	7	0.411765	heterozygous	snp	missense	moderate	DLD2	YDL178W	Glu382Asp
G03a	G03b	shared	Chr. IV	140667	A	C	12	15	0.555556	heterozygous	snp	missense	moderate	DLD2	YDL178W	Glu382Asp
D12b		unique	Chr. IV	139792	A	G	19	19	0.5	heterozygous	snp	missense	moderate	DLD2	YDL178W	Asn91Asp
H03b	H03a	shared	Chr. IV	131284	C	G	11	11	0.5	heterozygous	snp	missense	moderate	YDL183C	YDL183C	Glu184Gln
H03a	H03b	shared	Chr. IV	131284	C	G	1	40	0.97561	homozygous	snp	missense	moderate	YDL183C	YDL183C	Glu184Gln
H03a		unique	Chr. IV	130890	T	A	17	27	0.613636	heterozygous	snp	missense	moderate	YDL183C	YDL183C	Gln315Leu
D12b		unique	Chr. IV	124944	G	A	8	14	0.636364	heterozygous	snp	missense	moderate	PPH22	YDL188C	Pro19Ser
D10a		unique	Chr. IV	119410	G	A	5	6	0.545455	heterozygous	snp	missense	moderate	UFD2	YDL190C	Ala728Val
H10b	H10a	shared	Chr. IV	113272	T	G	8	11	0.578947	heterozygous	snp	missense	moderate	SNF3	YDL194W	Ser565Ala
H10a	H10b	shared	Chr. IV	113272	T	G	16	11	0.407407	heterozygous	snp	missense	moderate	SNF3	YDL194W	Ser565Ala
H03b	H03a	shared	Chr. IV	109189	A	G	13	10	0.434783	heterozygous	snp	missense	moderate	SEC31	YDL195W	Lys661Arg
H03a	H03b	shared	Chr. IV	109189	A	G	1	35	0.972222	homozygous	snp	missense	moderate	SEC31	YDL195W	Lys661Arg
A11b	A11a	shared	Chr. IV	106244	C	T	6	3	0.333333	heterozygous	snp	missense	moderate	ASF2	YDL197C	Gly84Asp
A11a	A11b	shared	Chr. IV	106244	C	T	12	11	0.478261	heterozygous	snp	missense	moderate	ASF2	YDL197C	Gly84Asp
D11b	D11a	shared	Chr. IV	106283	T	A	14	5	0.263158	heterozygous	snp	missense	moderate	ASF2	YDL197C	Asn71Ile
D11a	D11b	shared	Chr. IV	106283	T	A	34	20	0.37037	heterozygous	snp	missense	moderate	ASF2	YDL197C	Asn71Ile
D12b		unique	Chr. IV	98768	A	G	24	17	0.414634	heterozygous	snp	synonymous	low	MRPL11	YDL202W	Arg98Arg
E12a		unique	Chr. IV	86276	A	T	11	9	0.45	heterozygous	snp	synonymous	low	CWC2	YDL209C	Ile317Ile
H03b	H03a	shared	Chr. IV	69257	T	A	17	12	0.413793	heterozygous	snp	missense	moderate	RRI1	YDL216C	Thr355Ser
H03a	H03b	shared	Chr. IV	69257	T	A	0	43	1	homozygous	snp	missense	moderate	RRI1	YDL216C	Thr355Ser
D01b		unique	Chr. IV	63057	G	T	10	8	0.444444	heterozygous	snp	nonsense	high	CDC13	YDL220C	Cys654*
H12b	H12a	shared	Chr. IV	55033	C	A	12	12	0.5	heterozygous	snp	missense	moderate	WHI4	YDL224C	Leu438Phe
H12a	H12b	shared	Chr. IV	55033	C	A	12	14	0.538462	heterozygous	snp	missense	moderate	WHI4	YDL224C	Leu438Phe
A11b	A11a	shared	Chr. IV	52575	T	C	3	5	0.625	heterozygous	snp	missense	moderate	SHS1	YDL225W	Leu44Ser
A11a	A11b	shared	Chr. IV	52575	T	C	11	15	0.576923	heterozygous	snp	missense	moderate	SHS1	YDL225W	Leu44Ser
F02b	F02a	shared	Chr. IV	53244	C	A	7	7	0.5	heterozygous	snp	missense	moderate	SHS1	YDL225W	Ala267Glu
F02a	F02b	shared	Chr. IV	53244	C	A	10	11	0.52381	heterozygous	snp	missense	moderate	SHS1	YDL225W	Ala267Glu
H12a		unique	Chr. IV	45043	G	A	15	12	0.444444	heterozygous	snp	missense	moderate	SSB1	YDL229W	Ala327Thr
F10a		unique	Chr. IV	33910	A	C	7	6	0.461538	heterozygous	snp	synonymous	low	YPD1	YDL235C	Thr3Thr
B03b	B03a	shared	Chr. IV	29134	G	T	12	12	0.5	heterozygous	snp	missense	moderate	GUD1	YDL238C	Gln441Lys
B03a	B03b	shared	Chr. IV	29134	G	T	7	5	0.416667	heterozygous	snp	missense	moderate	GUD1	YDL238C	Gln441Lys
H12b	H12a	shared	Chr. IV	29543	G	A	16	10	0.384615	heterozygous	snp	synonymous	low	GUD1	YDL238C	Ala304Ala
H12a	H12b	shared	Chr. IV	29543	G	A	18	11	0.37931	heterozygous	snp	synonymous	low	GUD1	YDL238C	Ala304Ala
D01b	D01a	shared	Chr. IV	27959	C	T	10	16	0.615385	heterozygous	snp	missense	moderate	ADY3	YDL239C	Asp273Asn
D01a	D01b	shared	Chr. IV	27959	C	T	20	18	0.473684	heterozygous	snp	missense	moderate	ADY3	YDL239C	Asp273Asn
B02b	B02a	shared	Chr. IV	23265	A	C	11	6	0.352941	heterozygous	snp	missense	moderate	LRG1	YDL240W	His148Pro
B02a	B02b	shared	Chr. IV	23265	A	C	32	22	0.407407	heterozygous	snp	missense	moderate	LRG1	YDL240W	His148Pro
B10b	B10a	shared	Chr. IV	24995	A	G	15	9	0.375	heterozygous	snp	missense	moderate	LRG1	YDL240W	Lys725Glu
B10a	B10b	shared	Chr. IV	24995	A	G	25	12	0.324324	heterozygous	snp	missense	moderate	LRG1	YDL240W	Lys725Glu
B03a		unique	Chr. IV	12508	C	T	43	13	0.232143	heterozygous	snp	missense	moderate	HXT15	YDL245C	Val285Ile
F12b	F12a	shared	Chr. IV	2692	T	C	0	3	1	Inconclusive	snp	synonymous	low	COS7	YDL248W	Ile297Ile
F12a	F12b	shared	Chr. IV	2692	T	C	0	2	1	Inconclusive	snp	synonymous	low	COS7	YDL248W	Ile297Ile
E12b		unique	Chr. IV	464021	T	C	4	8	0.666667	heterozygous	snp	synonymous	low	GAL3	YDR009W	Val196Val
G10b		unique	Chr. IV	464765	C	T	5	2	0.285714	heterozygous	snp	synonymous	low	GAL3	YDR009W	Cys444Cys
F10a		unique	Chr. IV	468330	C	T	7	8	0.533333	heterozygous	snp	synonymous	low	SNQ2	YDR011W	Phe804Phe
G10a		unique	Chr. IV	470024	C	A	1	2	0.666667	heterozygous	snp	missense	moderate	SNQ2	YDR011W	Pro1369Gln
E10c	E10a, E10b	shared	Chr. IV	474711	T	C	5	6	0.545455	heterozygous	snp	synonymous	low	RAD61	YDR014W	Asn222Asn
E10b	E10a, E10c	shared	Chr. IV	474711	T	C	2	5	0.714286	heterozygous	snp	synonymous	low	RAD61	YDR014W	Asn222Asn
E10a	E10b, E10c	shared	Chr. IV	474711	T	C	3	4	0.571429	heterozygous	snp	synonymous	low	RAD61	YDR014W	Asn222Asn
H11b		unique	Chr. IV	474153	C	A	4	2	0.333333	heterozygous	snp	synonymous	low	RAD61	YDR014W	Ser36Ser
C12b		unique	Chr. IV	475592	T	C	15	20	0.571429	heterozygous	snp	missense	moderate	RAD61	YDR014W	Ile516Thr
F10a		unique	Chr. IV	480126	G	C	1	4	0.8	heterozygous	snp	missense	moderate	KCS1	YDR017C	Asn714Lys
F03b		unique	Chr. IV	484786	CAAAAAAT	CAAAAAT	2	2	0.5	heterozygous	del	frameshift	high	GCV1	YDR019C	Phe193fs
D10a		unique	Chr. IV	485154	C	G	11	18	0.62069	heterozygous	snp	missense	moderate	GCV1	YDR019C	Ser71Thr
H12b	H12a	shared	Chr. IV	492012	C	T	9	12	0.571429	heterozygous	snp	synonymous	low	RPS11A	YDR025W	Tyr53Tyr
H12a	H12b	shared	Chr. IV	492012	C	T	9	15	0.625	heterozygous	snp	synonymous	low	RPS11A	YDR025W	Tyr53Tyr
G11b	G11a	shared	Chr. IV	499197	G	T					snp	nonsense	high	REG1	YDR028C	Tyr561*
G11a	G11b	shared	Chr. IV	499197	G	T	4	6	0.6	heterozygous	snp	nonsense	high	REG1	YDR028C	Tyr561*
H01b	H01a	shared	Chr. IV	498286	G	A	4	13	0.764706	heterozygous	snp	missense	moderate	REG1	YDR028C	Thr865Ile
H01a	H01b	shared	Chr. IV	498286	G	A	11	12	0.521739	heterozygous	snp	missense	moderate	REG1	YDR028C	Thr865Ile
G11a		unique	Chr. IV	502649	C	T	3	4	0.571429	heterozygous	snp	missense	moderate	RAD28	YDR030C	Gly209Arg
E03b	E03a	shared	Chr. IV	504640	G	T	13	14	0.518519	heterozygous	snp	missense	moderate	PST2	YDR032C	Ala19Glu
E03a	E03b	shared	Chr. IV	504640	G	T	11	7	0.388889	heterozygous	snp	missense	moderate	PST2	YDR032C	Ala19Glu
D12b	D12a	shared	Chr. IV	516518	A	G	11	8	0.421053	heterozygous	snp	synonymous	low	YDR034C-D	YDR034C-D	Pro946Pro
D12a	D12b	shared	Chr. IV	516518	A	G	11	9	0.45	heterozygous	snp	synonymous	low	YDR034C-D	YDR034C-D	Pro946Pro
B01b	B01a	shared	Chr. IV	522231	T	C	6	5	0.454545	heterozygous	snp	missense	moderate	ARO3	YDR035W	Phe139Ser
B01a	B01b	shared	Chr. IV	522231	T	C	6	10	0.625	heterozygous	snp	missense	moderate	ARO3	YDR035W	Phe139Ser
D02b	D02a	shared	Chr. IV	526772	G	T	9	22	0.709677	heterozygous	snp	missense	moderate	KRS1	YDR037W	Ala445Ser
D02a	D02b	shared	Chr. IV	526772	G	T	25	16	0.390244	heterozygous	snp	missense	moderate	KRS1	YDR037W	Ala445Ser
E11b	E11a	shared	Chr. IV	527590	G	A	7	8	0.533333	heterozygous	snp	synonymous	low	ENA5	YDR038C	Phe1036Phe
E11a	E11b	shared	Chr. IV	527590	G	A	7	6	0.461538	heterozygous	snp	synonymous	low	ENA5	YDR038C	Phe1036Phe
D12a		unique	Chr. IV	548005	G	T	12	14	0.538462	heterozygous	snp	missense	moderate	RPC11	YDR045C	Asn102Lys
G03b	G03a	shared	Chr. IV	552942	G	A	11	7	0.388889	heterozygous	snp	synonymous	low	HEM12	YDR047W	Ser361Ser
G03a	G03b	shared	Chr. IV	552942	G	A	16	12	0.428571	heterozygous	snp	synonymous	low	HEM12	YDR047W	Ser361Ser
H03a		unique	Chr. IV	554619	C	T	11	6	0.352941	heterozygous	snp	missense	moderate	VMS1	YDR049W	Leu456Phe
A11b	A11a	shared	Chr. IV	560499	T	G	4	5	0.555556	heterozygous	snp	missense	moderate	DBF4	YDR052C	Asn43His
A11a	A11b	shared	Chr. IV	560499	T	G	12	8	0.4	heterozygous	snp	missense	moderate	DBF4	YDR052C	Asn43His
B11b	B11a	shared	Chr. IV	567103	C	T	42	34	0.447368	heterozygous	snp	synonymous	low	YOS9	YDR057W	Leu393Leu
B11a	B11b	shared	Chr. IV	567103	C	T	8	7	0.466667	heterozygous	snp	synonymous	low	YOS9	YDR057W	Leu393Leu
F03b	F03a	shared	Chr. IV	568017	C	T	5	2	0.285714	heterozygous	snp	synonymous	low	TGL2	YDR058C	Ser229Ser
F03a	F03b	shared	Chr. IV	568017	C	T	12	10	0.454545	heterozygous	snp	synonymous	low	TGL2	YDR058C	Ser229Ser
G02b	G02a	shared	Chr. IV	573356	A	G	8	8	0.5	heterozygous	snp	missense	moderate	MAK21	YDR060W	Asp903Gly
G02a	G02b	shared	Chr. IV	573356	A	G	12	13	0.52	heterozygous	snp	missense	moderate	MAK21	YDR060W	Asp903Gly
G12b	G12a	shared	Chr. IV	573404	G	A	10	3	0.230769	heterozygous	snp	missense	moderate	MAK21	YDR060W	Ser919Asn
G12a	G12b	shared	Chr. IV	573404	G	A	8	10	0.555556	heterozygous	snp	missense	moderate	MAK21	YDR060W	Ser919Asn
A02a		unique	Chr. IV	572764	T	C	5	11	0.6875	heterozygous	snp	missense	moderate	MAK21	YDR060W	Tyr706His
A11b		unique	Chr. IV	575445	C	T	8	2	0.2	heterozygous	snp	missense	moderate	YDR061W	YDR061W	Arg428Cys
A02c	A02a, A02b	shared	Chr. IV	578050	C	G	11	7	0.388889	heterozygous	snp	nonsense	high	LCB2	YDR062W	Ser526*
A02b	A02a, A02c	shared	Chr. IV	578050	C	G	19	17	0.472222	heterozygous	snp	nonsense	high	LCB2	YDR062W	Ser526*
A02a	A02b, A02c	shared	Chr. IV	578050	C	G	3	8	0.727273	heterozygous	snp	nonsense	high	LCB2	YDR062W	Ser526*
E01b	E01a	shared	Chr. IV	577590	G	T	21	15	0.416667	heterozygous	snp	missense	moderate	LCB2	YDR062W	Gly373Cys
E01a	E01b	shared	Chr. IV	577590	G	T	21	19	0.475	heterozygous	snp	missense	moderate	LCB2	YDR062W	Gly373Cys
G01c	G01a, G01b	shared	Chr. IV	576605	T	C	11	14	0.56	heterozygous	snp	synonymous	low	LCB2	YDR062W	His44His
G01b	G01a, G01c	shared	Chr. IV	576605	T	C	15	12	0.444444	heterozygous	snp	synonymous	low	LCB2	YDR062W	His44His
G01a	G01b, G01c	shared	Chr. IV	576605	T	C	9	14	0.608696	heterozygous	snp	synonymous	low	LCB2	YDR062W	His44His
G12b	G12a	shared	Chr. IV	577954	G	C	5	7	0.583333	heterozygous	snp	missense	moderate	LCB2	YDR062W	Arg494Thr
G12a	G12b	shared	Chr. IV	577954	G	C	3	3	0.5	heterozygous	snp	missense	moderate	LCB2	YDR062W	Arg494Thr
H10b	H10a	shared	Chr. IV	576913	ATT	AT	15	7	0.318182	heterozygous	del	frameshift	high	LCB2	YDR062W	Phe148fs
H10b	H10a	shared	Chr. IV	576919	C	T	17	8	0.32	heterozygous	snp	missense	moderate	LCB2	YDR062W	Thr149Ile
H10a	H10b	shared	Chr. IV	576913	ATT	AT	7	3	0.3	heterozygous	del	frameshift	high	LCB2	YDR062W	Phe148fs
H10a	H10b	shared	Chr. IV	576919	C	T	7	5	0.416667	heterozygous	snp	missense	moderate	LCB2	YDR062W	Thr149Ile
C03a		unique	Chr. IV	577714	G	A	14	19	0.575758	heterozygous	snp	missense	moderate	LCB2	YDR062W	Ser414Asn
C01b	C01a	shared	Chr. IV	581713	ACA	AA	9	9	0.5	heterozygous	del	frameshift	high	RRG1	YDR065W	Thr343fs
C01a	C01b	shared	Chr. IV	581713	ACA	AA	12	11	0.478261	heterozygous	del	frameshift	high	RRG1	YDR065W	Thr343fs
A02c	A02a, A02b	shared	Chr. IV	594665	T	C	11	11	0.5	heterozygous	snp	missense	moderate	TPS2	YDR074W	Ile258Thr
A02b	A02a, A02c	shared	Chr. IV	594665	T	C	8	3	0.272727	heterozygous	snp	missense	moderate	TPS2	YDR074W	Ile258Thr
A02a	A02b, A02c	shared	Chr. IV	594665	T	C	8	9	0.529412	heterozygous	snp	missense	moderate	TPS2	YDR074W	Ile258Thr
F02b	F02a	shared	Chr. IV	594344	C	A	9	11	0.55	heterozygous	snp	missense	moderate	TPS2	YDR074W	Ala151Glu
F02a	F02b	shared	Chr. IV	594344	C	A	19	16	0.457143	heterozygous	snp	missense	moderate	TPS2	YDR074W	Ala151Glu
F12b	F12a	shared	Chr. IV	595708	T	C	3	7	0.7	heterozygous	snp	missense	moderate	TPS2	YDR074W	Cys606Arg
F12a	F12b	shared	Chr. IV	595708	T	C	7	10	0.588235	heterozygous	snp	missense	moderate	TPS2	YDR074W	Cys606Arg
A11b	A11a	shared	Chr. IV	597684	ATA	ATTA					ins	frameshift	high	PPH3	YDR075W	Asp178fs
A11a	A11b	shared	Chr. IV	597684	ATA	ATTA	8	10	0.555556	heterozygous	ins	frameshift	high	PPH3	YDR075W	Asp178fs
F01b		unique	Chr. IV	597481	G	T	17	13	0.433333	heterozygous	snp	missense	moderate	PPH3	YDR075W	Arg109Ile
F10a		unique	Chr. IV	597780	G	A	7	4	0.363636	heterozygous	snp	missense	moderate	PPH3	YDR075W	Gly209Ser
B11b	B11a	shared	Chr. IV	601260	T	G	15	27	0.642857	heterozygous	snp	synonymous	low	SED1	YDR077W	Thr156Thr
B11a	B11b	shared	Chr. IV	601260	T	G	12	4	0.25	heterozygous	snp	synonymous	low	SED1	YDR077W	Thr156Thr
E03a		unique	Chr. IV	600823	G	C	17	14	0.451613	heterozygous	snp	missense	moderate	SED1	YDR077W	Gly11Arg
D03b		unique	Chr. IV	601187	G	C	7	8	0.533333	heterozygous	snp	missense	moderate	SED1	YDR077W	Gly132Ala
D03b		unique	Chr. IV	601197	C	T	9	8	0.470588	heterozygous	snp	synonymous	low	SED1	YDR077W	Thr135Thr
G03b	G03a	shared	Chr. IV	606545	C	T	11	17	0.607143	heterozygous	snp	synonymous	low	VPS41	YDR080W	Ile846Ile
G03a	G03b	shared	Chr. IV	606545	C	T	9	7	0.4375	heterozygous	snp	synonymous	low	VPS41	YDR080W	Ile846Ile
G12a		unique	Chr. IV	606558	A	G	5	9	0.642857	heterozygous	snp	missense	moderate	VPS41	YDR080W	Lys851Glu
G01b		unique	Chr. IV	608782	C	A	7	11	0.611111	heterozygous	snp	nonsense	high	PDC2	YDR081C	Glu434*
F01b		unique	Chr. IV	611419	C	T	10	11	0.52381	heterozygous	snp	nonsense	high	STN1	YDR082W	Gln327*
B01b	B01a	shared	Chr. IV	613873	T	C	2	7	0.777778	heterozygous	snp	synonymous	low	TVP23	YDR084C	Thr44Thr
B01a	B01b	shared	Chr. IV	613873	T	C	5	3	0.375	heterozygous	snp	synonymous	low	TVP23	YDR084C	Thr44Thr
B02a		unique	Chr. IV	614445	T	C	19	29	0.604167	heterozygous	snp	missense	moderate	AFR1	YDR085C	Glu569Gly
G11a		unique	Chr. IV	623774	C	A	2	2	0.5	heterozygous	snp	missense	moderate	YDR089W	YDR089W	His555Asn
H10b	H10a	shared	Chr. IV	627803	C	A	7	13	0.65	heterozygous	snp	missense	moderate	RLI1	YDR091C	Met244Ile
H10a	H10b	shared	Chr. IV	627803	C	A	14	16	0.533333	heterozygous	snp	missense	moderate	RLI1	YDR091C	Met244Ile
B01b	B01a	shared	Chr. IV	631574	G	A	10	5	0.333333	heterozygous	snp	missense	moderate	DNF2	YDR093W	Gly98Asp
B01a	B01b	shared	Chr. IV	631574	G	A	10	4	0.285714	heterozygous	snp	missense	moderate	DNF2	YDR093W	Gly98Asp
F02b	F02a	shared	Chr. IV	633503	C	A	6	6	0.5	heterozygous	snp	missense	moderate	DNF2	YDR093W	Ala741Glu
F02a	F02b	shared	Chr. IV	633503	C	A	9	8	0.470588	heterozygous	snp	missense	moderate	DNF2	YDR093W	Ala741Glu
E01b	E01a	shared	Chr. IV	636157	C	T	19	9	0.321429	heterozygous	snp	missense	moderate	YDR095C	YDR095C	Gly124Asp
E01a	E01b	shared	Chr. IV	636157	C	T	13	13	0.5	heterozygous	snp	missense	moderate	YDR095C	YDR095C	Gly124Asp
H11b	H11a	shared	Chr. IV	636169	G	C	1	4	0.8	heterozygous	snp	nonsense	high	YDR095C	YDR095C	Ser120*
H11a	H11b	shared	Chr. IV	636169	G	C	2	4	0.666667	heterozygous	snp	nonsense	high	YDR095C	YDR095C	Ser120*
A12b	A12a	shared	Chr. IV	638219	C	A	0	4	1	Inconclusive	snp	missense	moderate	GIS1	YDR096W	Gln361Lys
A12a	A12b	shared	Chr. IV	638219	C	A	2	5	0.714286	heterozygous	snp	missense	moderate	GIS1	YDR096W	Gln361Lys
G03b	G03a	shared	Chr. IV	642575	A	C	9	14	0.608696	heterozygous	snp	synonymous	low	MSH6	YDR097C	Gly421Gly
G03a	G03b	shared	Chr. IV	642575	A	C	25	25	0.5	heterozygous	snp	synonymous	low	MSH6	YDR097C	Gly421Gly
F11b	F11a	shared	Chr. IV	654074	C	T	9	7	0.4375	heterozygous	snp	synonymous	low	BMH2	YDR099W	Thr156Thr
F11a	F11b	shared	Chr. IV	654074	C	T	9	4	0.307692	heterozygous	snp	synonymous	low	BMH2	YDR099W	Thr156Thr
C02b	C02a	shared	Chr. IV	655172	C	G	6	8	0.571429	heterozygous	snp	missense	moderate	TVP15	YDR100W	Leu54Val
C02a	C02b	shared	Chr. IV	655172	C	G	5	6	0.545455	heterozygous	snp	missense	moderate	TVP15	YDR100W	Leu54Val
C10b	C10a	shared	Chr. IV	661070	TAA	TA	0	14	1	homozygous	del	frameshift	high	STE5	YDR103W	Asn908fs
C10a	C10b	shared	Chr. IV	661070	TAA	TA	0	5	1	Inconclusive	del	frameshift	high	STE5	YDR103W	Asn908fs
H01b	H01a	shared	Chr. IV	662830	C	G	0	4	1	Inconclusive	snp	missense	moderate	SPO71	YDR104C	Trp694Ser
H01a	H01b	shared	Chr. IV	662830	C	G	0	5	1	Inconclusive	snp	missense	moderate	SPO71	YDR104C	Trp694Ser
H12b		unique	Chr. IV	664071	A	T	8	6	0.428571	heterozygous	snp	synonymous	low	SPO71	YDR104C	Ile280Ile
H01a		unique	Chr. IV	665820	A	T	13	11	0.458333	heterozygous	snp	synonymous	low	TMS1	YDR105C	Ala317Ala
B12a	B12b	shared	Chr. IV	667339	C	T	4	5	0.555556	heterozygous	snp	synonymous	low	ARP10	YDR106W	Ala112Ala
B12b	B12b	shared	Chr. IV	667339	C	T	22	11	0.333333	heterozygous	snp	synonymous	low	ARP10	YDR106W	Ala112Ala
B02b		unique	Chr. IV	669021	C	A	2	2	0.5	heterozygous	snp	nonsense	high	TMN2	YDR107C	Glu672*
H10b	H10a	shared	Chr. IV	671272	GTTTTTTC	GTTTTTTTC	8	7	0.466667	heterozygous	ins	frameshift	high	TRS85	YDR108W	Ser4fs
H10a	H10b	shared	Chr. IV	671272	GTTTTTTC	GTTTTTTTC	9	8	0.470588	heterozygous	ins	frameshift	high	TRS85	YDR108W	Ser4fs
A10b	A10a	shared	Chr. IV	673855	G	T	10	7	0.411765	heterozygous	snp	missense	moderate	YDR109C	YDR109C	Leu605Ile
A10a	A10b	shared	Chr. IV	673855	G	T	13	4	0.235294	heterozygous	snp	missense	moderate	YDR109C	YDR109C	Leu605Ile
G12b		unique	Chr. IV	679584	GG	GAT	5	11	0.6875	heterozygous	complex	frameshift & synonymous	high	ALT2	YDR111C	Asn60fs
D10a		unique	Chr. IV	679690	C	A	13	7	0.35	heterozygous	snp	missense	moderate	ALT2	YDR111C	Lys25Asn
G12b		unique	Chr. IV	679750	G	T	5	7	0.583333	heterozygous	snp	missense	moderate	ALT2	YDR111C	His5Gln
A11b	A11a	shared	Chr. IV	682050	G	T	1	3	0.75	heterozygous	snp	missense	moderate	YDR114C	YDR114C	Phe59Leu
A11a	A11b	shared	Chr. IV	682050	G	T	11	10	0.47619	heterozygous	snp	missense	moderate	YDR114C	YDR114C	Phe59Leu
A02c	A02a, A02b	shared	Chr. IV	689325	C	A	9	13	0.590909	heterozygous	snp	missense	moderate	VBA4	YDR119W	Gln367Lys
A02b	A02a, A02c	shared	Chr. IV	689325	C	A	11	12	0.521739	heterozygous	snp	missense	moderate	VBA4	YDR119W	Gln367Lys
A02a	A02b, A02c	shared	Chr. IV	689325	C	A	9	3	0.25	heterozygous	snp	missense	moderate	VBA4	YDR119W	Gln367Lys
G11b	G11a	shared	Chr. IV	688723	T	C	5	4	0.444444	heterozygous	snp	missense	moderate	VBA4	YDR119W	Val166Ala
G11a	G11b	shared	Chr. IV	688723	T	C	4	7	0.636364	heterozygous	snp	missense	moderate	VBA4	YDR119W	Val166Ala
D10a		unique	Chr. IV	689274	G	C	9	5	0.357143	heterozygous	snp	missense	moderate	VBA4	YDR119W	Gly350Arg
H11b		unique	Chr. IV	695330	G	A	5	6	0.545455	heterozygous	snp	missense	moderate	KIN1	YDR122W	Glu211Lys
B02a		unique	Chr. IV	707702	C	G	10	16	0.615385	heterozygous	snp	missense	moderate	ARO1	YDR127W	Ser1073Arg
C03a		unique	Chr. IV	709877	T	C	24	23	0.489362	heterozygous	snp	missense	moderate	MTC5	YDR128W	Leu110Pro
H01b	H01a	shared	Chr. IV	714050	C	T	4	4	0.5	heterozygous	snp	missense	moderate	SAC6	YDR129C	Asp407Asn
H01a	H01b	shared	Chr. IV	714050	C	T	8	5	0.384615	heterozygous	snp	missense	moderate	SAC6	YDR129C	Asp407Asn
G12b	G12a	shared	Chr. IV	725475	C	G	15	8	0.347826	heterozygous	snp	missense	moderate	YCF1	YDR135C	Val693Leu
G12a	G12b	shared	Chr. IV	725475	C	G	8	8	0.5	heterozygous	snp	missense	moderate	YCF1	YDR135C	Val693Leu
H11b	H11a	shared	Chr. IV	725031	T	G	8	6	0.428571	heterozygous	snp	missense	moderate	YCF1	YDR135C	Thr841Pro
H11a	H11b	shared	Chr. IV	725031	T	G	6	4	0.4	heterozygous	snp	missense	moderate	YCF1	YDR135C	Thr841Pro
F01b		unique	Chr. IV	726754	C	T	8	8	0.5	heterozygous	snp	synonymous	low	YCF1	YDR135C	Glu266Glu
A11b		unique	Chr. IV	733656	G	A	2	2	0.5	heterozygous	snp	synonymous	low	RUB1	YDR139C	Cys65Cys
C11c	C11a, C11b	shared	Chr. IV	734669	A	G	12	12	0.5	heterozygous	snp	missense	moderate	MTQ2	YDR140W	Ile178Val
C11b	C11a, C11c	shared	Chr. IV	734669	A	G	4	3	0.428571	heterozygous	snp	missense	moderate	MTQ2	YDR140W	Ile178Val
C11a	C11b, C11c	shared	Chr. IV	734669	A	G					snp	missense	moderate	MTQ2	YDR140W	Ile178Val
H03b	H03a	shared	Chr. IV	738046	ATTTTTTTA	ATTTTTTA	3	7	0.7	heterozygous	del	frameshift	high	DOP1	YDR141C	Ile651fs
H03a	H03b	shared	Chr. IV	738046	ATTTTTTTA	ATTTTTTA	19	9	0.321429	heterozygous	del	frameshift	high	DOP1	YDR141C	Ile651fs
E12b	E12a	shared	Chr. IV	742081	G	A	0	6	1	Inconclusive	snp	synonymous	low	SAN1	YDR143C	Asp598Asp
E12a	E12b	shared	Chr. IV	742081	G	A	0	13	1	homozygous	snp	synonymous	low	SAN1	YDR143C	Asp598Asp
G03b	G03a	shared	Chr. IV	742497	C	T	4	2	0.333333	heterozygous	snp	missense	moderate	SAN1	YDR143C	Val460Ile
G03a	G03b	shared	Chr. IV	742497	C	T	9	4	0.307692	heterozygous	snp	missense	moderate	SAN1	YDR143C	Val460Ile
E03b		unique	Chr. IV	743661	T	A	13	10	0.434783	heterozygous	snp	missense	moderate	SAN1	YDR143C	Ser72Cys
B10b	B10a	shared	Chr. IV	745839	C	T	8	9	0.529412	heterozygous	snp	missense	moderate	MKC7	YDR144C	Gly88Asp
B10a	B10b	shared	Chr. IV	745839	C	T	6	4	0.4	heterozygous	snp	missense	moderate	MKC7	YDR144C	Gly88Asp
D11b	D11a	shared	Chr. IV	747982	G	T	4	7	0.636364	heterozygous	snp	missense	moderate	TAF12	YDR145W	Met415Ile
D11a	D11b	shared	Chr. IV	747982	G	T	31	30	0.491803	heterozygous	snp	missense	moderate	TAF12	YDR145W	Met415Ile
E03b		unique	Chr. IV	746756	A	G	15	10	0.4	heterozygous	snp	missense	moderate	TAF12	YDR145W	Asn7Asp
A12b	A12a	shared	Chr. IV	749648	C	G	14	6	0.3	heterozygous	snp	synonymous	low	SWI5	YDR146C	Leu365Leu
A12a	A12b	shared	Chr. IV	749648	C	G	5	11	0.6875	heterozygous	snp	synonymous	low	SWI5	YDR146C	Leu365Leu
E01b	E01a	shared	Chr. IV	750209	C	G	16	13	0.448276	heterozygous	snp	missense	moderate	SWI5	YDR146C	Gln178His
E01a	E01b	shared	Chr. IV	750209	C	G	16	21	0.567568	heterozygous	snp	missense	moderate	SWI5	YDR146C	Gln178His
F01b		unique	Chr. IV	749815	C	T	7	10	0.588235	heterozygous	snp	missense	moderate	SWI5	YDR146C	Glu310Lys
A02b		unique	Chr. IV	750698	GCT	GT	13	8	0.380952	heterozygous	del	frameshift	high	SWI5	YDR146C	Ser15fs
F03b	F03a	shared	Chr. IV	752099	C	T	8	10	0.555556	heterozygous	snp	missense	moderate	EKI1	YDR147W	Pro157Ser
F03a	F03b	shared	Chr. IV	752099	C	T	17	14	0.451613	heterozygous	snp	missense	moderate	EKI1	YDR147W	Pro157Ser
B02a		unique	Chr. IV	752980	A	G	14	16	0.533333	heterozygous	snp	synonymous	low	EKI1	YDR147W	Pro450Pro
C11c	C11a, C11b	shared	Chr. IV	754808	C	T	14	11	0.44	heterozygous	snp	missense	moderate	KGD2	YDR148C	Glu87Lys
C11b	C11a, C11c	shared	Chr. IV	754808	C	T	5	4	0.444444	heterozygous	snp	missense	moderate	KGD2	YDR148C	Glu87Lys
C11a	C11b, C11c	shared	Chr. IV	754808	C	T	5	2	0.285714	heterozygous	snp	missense	moderate	KGD2	YDR148C	Glu87Lys
B03b	B03a	shared	Chr. IV	759440	C	A	3	7	0.7	heterozygous	snp	missense	moderate	NUM1	YDR150W	Asp1271Glu
B03a	B03b	shared	Chr. IV	759440	C	A	1	3	0.75	heterozygous	snp	missense	moderate	NUM1	YDR150W	Asp1271Glu
B10b	B10a	shared	Chr. IV	758945	C	G	3	3	0.5	heterozygous	snp	missense	moderate	NUM1	YDR150W	Asn1106Lys
B10a	B10b	shared	Chr. IV	758945	C	G	8	6	0.428571	heterozygous	snp	missense	moderate	NUM1	YDR150W	Asn1106Lys
G01c	G01a, G01b	shared	Chr. IV	760690	A	G	18	7	0.28	heterozygous	snp	missense	moderate	NUM1	YDR150W	Glu1688Gly
G01b	G01a, G01c	shared	Chr. IV	760690	A	G	12	8	0.4	heterozygous	snp	missense	moderate	NUM1	YDR150W	Glu1688Gly
G01a	G01b, G01c	shared	Chr. IV	760690	A	G	7	10	0.588235	heterozygous	snp	missense	moderate	NUM1	YDR150W	Glu1688Gly
G02b	G02a	shared	Chr. IV	759765	T	C	14	6	0.3	heterozygous	snp	synonymous	low	NUM1	YDR150W	Leu1380Leu
G02a	G02b	shared	Chr. IV	759765	T	C	25	7	0.21875	heterozygous	snp	synonymous	low	NUM1	YDR150W	Leu1380Leu
F11a		unique	Chr. IV	759801	A	G	13	14	0.518519	heterozygous	snp	missense	moderate	NUM1	YDR150W	Ile1392Val
C12b		unique	Chr. IV	761372	A	G	3	4	0.571429	heterozygous	snp	synonymous	low	NUM1	YDR150W	Thr1915Thr
A10b	A10a	shared	Chr. IV	766828	GTTTTTTC	GTTTTTTTC	2	9	0.818182	heterozygous	ins	frameshift	high	ENT5	YDR153C	Gln382fs
A10a	A10b	shared	Chr. IV	766828	GTTTTTTC	GTTTTTTTC	5	8	0.615385	heterozygous	ins	frameshift	high	ENT5	YDR153C	Gln382fs
A11a		unique	Chr. IV	767468	T	C	12	6	0.333333	heterozygous	snp	synonymous	low	ENT5	YDR153C	Glu168Glu
G11b	G11a	shared	Chr. IV	777554	C	G	1	2	0.666667	heterozygous	snp	missense	moderate	SSY1	YDR160W	Ser464Arg
G11a	G11b	shared	Chr. IV	777554	C	G	4	2	0.333333	heterozygous	snp	missense	moderate	SSY1	YDR160W	Ser464Arg
G12a		unique	Chr. IV	776660	C	T	4	2	0.333333	heterozygous	snp	synonymous	low	SSY1	YDR160W	Tyr166Tyr
H11a		unique	Chr. IV	781648	G	C	5	4	0.444444	heterozygous	snp	missense	moderate	CWC15	YDR163W	Val76Leu
E11a		unique	Chr. IV	783805	G	C	13	19	0.59375	heterozygous	snp	synonymous	low	SEC1	YDR164C	Val137Val
C03a		unique	Chr. IV	787704	T	A	15	20	0.571429	heterozygous	snp	missense	moderate	SEC5	YDR166C	Arg506Ser
E03b	E03a	shared	Chr. IV	789580	G	A	9	10	0.526316	heterozygous	snp	missense	moderate	TAF10	YDR167W	Met44Ile
E03a	E03b	shared	Chr. IV	789580	G	A	6	6	0.5	heterozygous	snp	missense	moderate	TAF10	YDR167W	Met44Ile
B01b	B01a	shared	Chr. IV	801063	G	A	6	8	0.571429	heterozygous	snp	missense	moderate	SEC7	YDR170C	Ser387Phe
B01a	B01b	shared	Chr. IV	801063	G	A	6	10	0.625	heterozygous	snp	missense	moderate	SEC7	YDR170C	Ser387Phe
B03b	B03a	shared	Chr. IV	800960	C	A	1	17	0.944444	homozygous	snp	synonymous	low	SEC7	YDR170C	Ser421Ser
B03a	B03b	shared	Chr. IV	800960	C	A	0	14	1	homozygous	snp	synonymous	low	SEC7	YDR170C	Ser421Ser
E10c	E10a, E10b	shared	Chr. IV	798016	C	A					snp	nonsense	high	SEC7	YDR170C	Glu1403*
E10b	E10a, E10c	shared	Chr. IV	798016	C	A	4	7	0.636364	heterozygous	snp	nonsense	high	SEC7	YDR170C	Glu1403*
E10a	E10b, E10c	shared	Chr. IV	798016	C	A	6	6	0.5	heterozygous	snp	nonsense	high	SEC7	YDR170C	Glu1403*
C12b		unique	Chr. IV	796531	C	A	16	6	0.272727	heterozygous	snp	missense	moderate	SEC7	YDR170C	Ala1898Ser
F01b		unique	Chr. IV	798604	G	A	10	11	0.52381	heterozygous	snp	missense	moderate	SEC7	YDR170C	Pro1207Ser
A03b		unique	Chr. IV	807008	G	T	6	8	0.571429	heterozygous	snp	missense	moderate	HSP42	YDR171W	Ala130Ser
E11a		unique	Chr. IV	809338	C	T	13	11	0.458333	heterozygous	snp	missense	moderate	SUP35	YDR172W	Arg339Cys
D10a		unique	Chr. IV	810897	T	C	20	20	0.5	heterozygous	snp	missense	moderate	ARG82	YDR173C	Thr246Ala
G03b	G03a	shared	Chr. IV	820270	C	T	12	8	0.4	heterozygous	snp	missense	moderate	YDR179W-A	YDR179W-A	His280Tyr
G03a	G03b	shared	Chr. IV	820270	C	T	7	11	0.611111	heterozygous	snp	missense	moderate	YDR179W-A	YDR179W-A	His280Tyr
C10b	C10a	shared	Chr. IV	825350	T	C	0	19	1	homozygous	snp	synonymous	low	SCC2	YDR180W	Asn1352Asn
C10a	C10b	shared	Chr. IV	825350	T	C	0	13	1	homozygous	snp	synonymous	low	SCC2	YDR180W	Asn1352Asn
G12b	G12a	shared	Chr. IV	822067	T	G	6	2	0.25	heterozygous	snp	missense	moderate	SCC2	YDR180W	Val258Gly
G12a	G12b	shared	Chr. IV	822067	T	G	3	6	0.666667	heterozygous	snp	missense	moderate	SCC2	YDR180W	Val258Gly
A12b		unique	Chr. IV	824350	C	T	5	2	0.285714	heterozygous	snp	missense	moderate	SCC2	YDR180W	Ser1019Phe
G12b		unique	Chr. IV	828100	G	C	19	13	0.40625	heterozygous	snp	synonymous	low	CDC1	YDR182W	Leu173Leu
E10b		unique	Chr. IV	828385	G	A	6	2	0.25	heterozygous	snp	synonymous	low	CDC1	YDR182W	Gln268Gln
C01b	C01a	shared	Chr. IV	833848	G	C	4	5	0.555556	heterozygous	snp	missense	moderate	YDR186C	YDR186C	Gln549Glu
C01b	C01a	shared	Chr. IV	835339	C	G	11	5	0.3125	heterozygous	snp	missense	moderate	YDR186C	YDR186C	Ala52Pro
C01a	C01b	shared	Chr. IV	833848	G	C	13	9	0.409091	heterozygous	snp	missense	moderate	YDR186C	YDR186C	Gln549Glu
C01a	C01b	shared	Chr. IV	835339	C	G	11	9	0.45	heterozygous	snp	missense	moderate	YDR186C	YDR186C	Ala52Pro
D10a		unique	Chr. IV	833454	G	C	13	6	0.315789	heterozygous	snp	missense	moderate	YDR186C	YDR186C	Thr680Arg
D10a		unique	Chr. IV	835192	C	T	8	8	0.5	heterozygous	snp	missense	moderate	YDR186C	YDR186C	Ala101Thr
B11b	B11a	shared	Chr. IV	837914	T	C	26	21	0.446809	heterozygous	snp	synonymous	low	CCT6	YDR188W	Ser498Ser
B11a	B11b	shared	Chr. IV	837914	T	C	10	6	0.375	heterozygous	snp	synonymous	low	CCT6	YDR188W	Ser498Ser
F03b	F03a	shared	Chr. IV	840123	A	G	6	4	0.4	heterozygous	snp	missense	moderate	SLY1	YDR189W	Thr578Ala
F03a	F03b	shared	Chr. IV	840123	A	G	25	13	0.342105	heterozygous	snp	missense	moderate	SLY1	YDR189W	Thr578Ala
E12b	E12a	shared	Chr. IV	846888	G	C	1	5	0.833333	heterozygous	snp	synonymous	low	MSS116	YDR194C	Ala353Ala
E12a	E12b	shared	Chr. IV	846888	G	C	5	9	0.642857	heterozygous	snp	synonymous	low	MSS116	YDR194C	Ala353Ala
G10b	G10a	shared	Chr. IV	847241	G	C	1	3	0.75	heterozygous	snp	missense	moderate	MSS116	YDR194C	Pro236Ala
G10a	G10b	shared	Chr. IV	847241	G	C					snp	missense	moderate	MSS116	YDR194C	Pro236Ala
H11b	H11a	shared	Chr. IV	849357	G	A	5	2	0.285714	heterozygous	snp	missense	moderate	REF2	YDR195W	Met253Ile
H11a	H11b	shared	Chr. IV	849357	G	A	3	6	0.666667	heterozygous	snp	missense	moderate	REF2	YDR195W	Met253Ile
C12b		unique	Chr. IV	853399	C	A	7	9	0.5625	heterozygous	snp	missense	moderate	RKM2	YDR198C	Ala192Ser
G01c	G01a, G01b	shared	Chr. IV	857041	C	T	15	15	0.5	heterozygous	snp	missense	moderate	RAV2	YDR202C	Val305Ile
G01b	G01a, G01c	shared	Chr. IV	857041	C	T	19	12	0.387097	heterozygous	snp	missense	moderate	RAV2	YDR202C	Val305Ile
G01a	G01b, G01c	shared	Chr. IV	857041	C	T	13	16	0.551724	heterozygous	snp	missense	moderate	RAV2	YDR202C	Val305Ile
F03a		unique	Chr. IV	863595	T	C	11	29	0.725	heterozygous	snp	synonymous	low	EBS1	YDR206W	Phe514Phe
C01a		unique	Chr. IV	864472	C	A	7	2	0.222222	heterozygous	snp	missense	moderate	EBS1	YDR206W	Gln807Lys
D12b	D12a	shared	Chr. IV	865654	A	C	13	12	0.48	heterozygous	snp	synonymous	low	UME6	YDR207C	Thr623Thr
D12a	D12b	shared	Chr. IV	865654	A	C	9	9	0.5	heterozygous	snp	synonymous	low	UME6	YDR207C	Thr623Thr
B02b		unique	Chr. IV	867332	G	A	13	6	0.315789	heterozygous	snp	missense	moderate	UME6	YDR207C	Ser64Phe
E03b	E03a	shared	Chr. IV	868251	T	G	5	10	0.666667	heterozygous	snp	missense	moderate	MSS4	YDR208W	Ser10Ala
E03a	E03b	shared	Chr. IV	868251	T	G	11	9	0.45	heterozygous	snp	missense	moderate	MSS4	YDR208W	Ser10Ala
A02b		unique	Chr. IV	885173	A	T	14	12	0.461538	heterozygous	snp	synonymous	low	GCD6	YDR211W	Leu149Leu
G03b		unique	Chr. IV	892366	C	G	20	17	0.459459	heterozygous	snp	synonymous	low	UPC2	YDR213W	Val872Val
D12b	D12a	shared	Chr. IV	894491	C	T	20	10	0.333333	heterozygous	snp	synonymous	low	YDR215C	YDR215C	Pro4Pro
D12a	D12b	shared	Chr. IV	894491	C	T	11	10	0.47619	heterozygous	snp	synonymous	low	YDR215C	YDR215C	Pro4Pro
G11b	G11a	shared	Chr. IV	897002	C	A					snp	missense	moderate	ADR1	YDR216W	His656Gln
G11a	G11b	shared	Chr. IV	897002	C	A	2	6	0.75	heterozygous	snp	missense	moderate	ADR1	YDR216W	His656Gln
B02b	B02a	shared	Chr. IV	906644	C	G	5	5	0.5	heterozygous	snp	missense	moderate	MFB1	YDR219C	Trp70Ser
B02a	B02b	shared	Chr. IV	906644	C	G	6	4	0.4	heterozygous	snp	missense	moderate	MFB1	YDR219C	Trp70Ser
H12b	H12a	shared	Chr. IV	913420	C	A	7	6	0.461538	heterozygous	snp	missense	moderate	CRF1	YDR223W	Ala441Asp
H12a	H12b	shared	Chr. IV	913420	C	A	13	7	0.35	heterozygous	snp	missense	moderate	CRF1	YDR223W	Ala441Asp
H03a		unique	Chr. IV	912714	G	A	22	22	0.5	heterozygous	snp	missense	moderate	CRF1	YDR223W	Glu206Lys
F10a		unique	Chr. IV	920872	T	G	3	3	0.5	heterozygous	snp	missense	moderate	SIR4	YDR227W	Val1101Gly
H10b	H10a	shared	Chr. IV	925026	G	C	11	3	0.214286	heterozygous	snp	missense	moderate	IVY1	YDR229W	Arg81Pro
H10a	H10b	shared	Chr. IV	925026	G	C	3	9	0.75	heterozygous	snp	missense	moderate	IVY1	YDR229W	Arg81Pro
C12b		unique	Chr. IV	924882	C	G	19	13	0.40625	heterozygous	snp	missense	moderate	IVY1	YDR229W	Pro33Arg
G02b		unique	Chr. IV	928823	G	T	14	8	0.363636	heterozygous	snp	nonsense	high	HEM1	YDR232W	Glu458*
C02b	C02a	shared	Chr. IV	929889	TAAAAAT	TAAAAAAT	4	10	0.714286	heterozygous	ins	frameshift	high	RTN1	YDR233C	Thr157fs
C02a	C02b	shared	Chr. IV	929889	TAAAAAT	TAAAAAAT	6	3	0.333333	heterozygous	ins	frameshift	high	RTN1	YDR233C	Thr157fs
B10b	B10a	shared	Chr. IV	935308	G	T	6	3	0.333333	heterozygous	snp	synonymous	low	FMN1	YDR236C	Ile195Ile
B10a	B10b	shared	Chr. IV	935308	G	T	8	8	0.5	heterozygous	snp	synonymous	low	FMN1	YDR236C	Ile195Ile
F10b		unique	Chr. IV	938117	C	A	21	11	0.34375	heterozygous	snp	missense	moderate	SEC26	YDR238C	Leu900Phe
F03b		unique	Chr. IV	939703	G	C	1	4	0.8	heterozygous	snp	missense	moderate	SEC26	YDR238C	Pro372Ala
E03b	E03a	shared	Chr. IV	941838	G	A	8	7	0.466667	heterozygous	snp	missense	moderate	YDR239C	YDR239C	Pro528Leu
E03a	E03b	shared	Chr. IV	941838	G	A	11	8	0.421053	heterozygous	snp	missense	moderate	YDR239C	YDR239C	Pro528Leu
F03b	F03a	shared	Chr. IV	944343	G	A	5	5	0.5	heterozygous	snp	synonymous	low	SNU56	YDR240C	Thr270Thr
F03a	F03b	shared	Chr. IV	944343	G	A	10	19	0.655172	heterozygous	snp	synonymous	low	SNU56	YDR240C	Thr270Thr
C02b	C02a	shared	Chr. IV	947306	G	A	14	6	0.3	heterozygous	snp	missense	moderate	AMD2	YDR242W	Arg167Lys
C02a	C02b	shared	Chr. IV	947306	G	A	5	2	0.285714	heterozygous	snp	missense	moderate	AMD2	YDR242W	Arg167Lys
C11c	C11a, C11b	shared	Chr. IV	946883	G	T	6	10	0.625	heterozygous	snp	missense	moderate	AMD2	YDR242W	Trp26Leu
C11b	C11a, C11c	shared	Chr. IV	946883	G	T	4	2	0.333333	heterozygous	snp	missense	moderate	AMD2	YDR242W	Trp26Leu
C11a	C11b, C11c	shared	Chr. IV	946883	G	T					snp	missense	moderate	AMD2	YDR242W	Trp26Leu
B12a	B12b	shared	Chr. IV	950752	A	G	12	3	0.2	heterozygous	snp	missense	moderate	PEX5	YDR244W	Asn64Asp
B12b	B12b	shared	Chr. IV	950752	A	G	43	20	0.31746	heterozygous	snp	missense	moderate	PEX5	YDR244W	Asn64Asp
G12b	G12a	shared	Chr. IV	953349	CAAAAAG	CAAAAG	5	7	0.583333	heterozygous	del	frameshift	high	MNN10	YDR245W	Val186fs
G12a	G12b	shared	Chr. IV	953349	CAAAAAG	CAAAAG	6	6	0.5	heterozygous	del	frameshift	high	MNN10	YDR245W	Val186fs
E12a		unique	Chr. IV	961395	A	T	9	11	0.55	heterozygous	snp	missense	moderate	PAM1	YDR251W	Lys261Ile
A11b	A11a	shared	Chr. IV	972429	C	A	0	5	1	Inconclusive	snp	missense	moderate	HSP78	YDR258C	Lys605Asn
A11a	A11b	shared	Chr. IV	972429	C	A	1	18	0.947368	homozygous	snp	missense	moderate	HSP78	YDR258C	Lys605Asn
B02b		unique	Chr. IV	973440	A	C	9	8	0.470588	heterozygous	snp	missense	moderate	HSP78	YDR258C	Phe268Leu
H11a		unique	Chr. IV	976735	A	G	6	3	0.333333	heterozygous	snp	synonymous	low	SWM1	YDR260C	Ala165Ala
A03b		unique	Chr. IV	986370	A	C	8	7	0.466667	heterozygous	snp	synonymous	low	YDR261W-B	YDR261W-B	Ser1636Ser
B02b	B02a	shared	Chr. IV	998170	C	T	6	9	0.6	heterozygous	snp	missense	moderate	AKR1	YDR264C	Gly52Arg
B02a	B02b	shared	Chr. IV	998170	C	T	11	11	0.5	heterozygous	snp	missense	moderate	AKR1	YDR264C	Gly52Arg
H10b	H10a	shared	Chr. IV	996343	G	A	9	7	0.4375	heterozygous	snp	missense	moderate	AKR1	YDR264C	Arg661Cys
H10a	H10b	shared	Chr. IV	996343	G	A	6	10	0.625	heterozygous	snp	missense	moderate	AKR1	YDR264C	Arg661Cys
B11b	B11a	shared	Chr. IV	1002893	C	G	23	20	0.465116	heterozygous	snp	missense	moderate	CIA1	YDR267C	Asp204His
B11a	B11b	shared	Chr. IV	1002893	C	G	13	5	0.277778	heterozygous	snp	missense	moderate	CIA1	YDR267C	Asp204His
F03b	F03a	shared	Chr. IV	1002853	C	A	6	5	0.454545	heterozygous	snp	missense	moderate	CIA1	YDR267C	Gly217Val
F03a	F03b	shared	Chr. IV	1002853	C	A	16	11	0.407407	heterozygous	snp	missense	moderate	CIA1	YDR267C	Gly217Val
A12b	A12a	shared	Chr. IV	1011248	C	T	4	5	0.555556	heterozygous	snp	missense	moderate	DON1	YDR273W	Ser358Phe
A12a	A12b	shared	Chr. IV	1011248	C	T	4	11	0.733333	heterozygous	snp	missense	moderate	DON1	YDR273W	Ser358Phe
F10b		unique	Chr. IV	1013582	A	G	13	18	0.580645	heterozygous	snp	missense	moderate	PMP3	YDR276C	Phe21Ser
D01b	D01a	shared	Chr. IV	1027736	C	A	13	20	0.606061	heterozygous	snp	missense	moderate	GCN2	YDR283C	Val772Leu
D01a	D01b	shared	Chr. IV	1027736	C	A	22	18	0.45	heterozygous	snp	missense	moderate	GCN2	YDR283C	Val772Leu
A02c		unique	Chr. IV	1025608	A	C	9	15	0.625	heterozygous	snp	missense	moderate	GCN2	YDR283C	Leu1481Arg
C12b		unique	Chr. IV	1025757	C	A	11	13	0.541667	heterozygous	snp	synonymous	low	GCN2	YDR283C	Val1431Val
F12b	F12a	shared	Chr. IV	1034055	G	A	4	5	0.555556	heterozygous	snp	synonymous	low	ZIP1	YDR285W	Ala540Ala
F12a	F12b	shared	Chr. IV	1034055	G	A	7	5	0.416667	heterozygous	snp	synonymous	low	ZIP1	YDR285W	Ala540Ala
B01b	B01a	shared	Chr. IV	1040381	GAAG	GAAAAA	7	7	0.5	heterozygous	complex	frameshift & synonymous	high	HRQ1	YDR291W	Ala220fs
B01a	B01b	shared	Chr. IV	1040381	GAAG	GAAAAA	6	2	0.25	heterozygous	complex	frameshift & synonymous	high	HRQ1	YDR291W	Ala220fs
F01b		unique	Chr. IV	1043969	G	A	10	11	0.52381	heterozygous	snp	missense	moderate	SRP101	YDR292C	Thr348Ile
H03b		unique	Chr. IV	1047395	T	C	16	7	0.304348	heterozygous	snp	synonymous	low	SSD1	YDR293C	Gln666Gln
G12b		unique	Chr. IV	1048101	A	G	12	11	0.478261	heterozygous	snp	missense	moderate	SSD1	YDR293C	Met431Thr
D12b	D12a	shared	Chr. IV	1061132	G	A	13	15	0.535714	heterozygous	snp	synonymous	low	BFR2	YDR299W	Val502Val
D12a	D12b	shared	Chr. IV	1061132	G	A	10	10	0.5	heterozygous	snp	synonymous	low	BFR2	YDR299W	Val502Val
E03b	E03a	shared	Chr. IV	1062630	C	A	12	18	0.6	heterozygous	snp	synonymous	low	PRO1	YDR300C	Val54Val
E03a	E03b	shared	Chr. IV	1062630	C	A	8	16	0.666667	heterozygous	snp	synonymous	low	PRO1	YDR300C	Val54Val
H12a		unique	Chr. IV	1073130	A	G	9	7	0.4375	heterozygous	snp	synonymous	low	HNT2	YDR305C	Ser90Ser
G12b		unique	Chr. IV	1074125	A	C	9	3	0.25	heterozygous	snp	missense	moderate	YDR306C	YDR306C	Asp349Glu
A11b		unique	Chr. IV	1075110	T	C	5	2	0.285714	heterozygous	snp	missense	moderate	YDR306C	YDR306C	Glu21Gly
A02c		unique	Chr. IV	1076404	T	G	15	6	0.285714	heterozygous	snp	synonymous	low	PMT7	YDR307W	Thr180Thr
F12b	F12a	shared	Chr. IV	1078226	T	C	9	8	0.470588	heterozygous	snp	missense	moderate	SRB7	YDR308C	Lys75Arg
F12a	F12b	shared	Chr. IV	1078226	T	C	11	10	0.47619	heterozygous	snp	missense	moderate	SRB7	YDR308C	Lys75Arg
D12b	D12a	shared	Chr. IV	1079479	C	G	27	16	0.372093	heterozygous	snp	missense	moderate	GIC2	YDR309C	Val241Leu
D12a	D12b	shared	Chr. IV	1079479	C	G	11	17	0.607143	heterozygous	snp	missense	moderate	GIC2	YDR309C	Val241Leu
E01b	E01a	shared	Chr. IV	1081357	A	C	17	18	0.514286	heterozygous	snp	missense	moderate	SUM1	YDR310C	Ile987Ser
E01a	E01b	shared	Chr. IV	1081357	A	C	19	10	0.344828	heterozygous	snp	missense	moderate	SUM1	YDR310C	Ile987Ser
H10b	H10a	shared	Chr. IV	1082609	C	A	4	4	0.5	heterozygous	snp	missense	moderate	SUM1	YDR310C	Ala570Ser
H10a	H10b	shared	Chr. IV	1082609	C	A	9	9	0.5	heterozygous	snp	missense	moderate	SUM1	YDR310C	Ala570Ser
G02b		unique	Chr. IV	1083419	C	T	5	4	0.444444	heterozygous	snp	missense	moderate	SUM1	YDR310C	Gly300Ser
A02b		unique	Chr. IV	1085780	C	T	8	10	0.555556	heterozygous	snp	missense	moderate	TFB1	YDR311W	Pro239Leu
F10a		unique	Chr. IV	1088108	G	T	2	4	0.666667	heterozygous	snp	synonymous	low	SSF2	YDR312W	Leu176Leu
A11b	A11a	shared	Chr. IV	1089635	C	T	2	7	0.777778	heterozygous	snp	missense	moderate	PIB1	YDR313C	Glu149Lys
A11a	A11b	shared	Chr. IV	1089635	C	T	10	10	0.5	heterozygous	snp	missense	moderate	PIB1	YDR313C	Glu149Lys
B10b		unique	Chr. IV	1089769	G	A	11	5	0.3125	heterozygous	snp	missense	moderate	PIB1	YDR313C	Ser104Leu
G01c	G01a	shared	Chr. IV	1091741	C	T	12	15	0.555556	heterozygous	snp	synonymous	low	RAD34	YDR314C	Lys257Lys
G01a	G01c	shared	Chr. IV	1091741	C	T	17	11	0.392857	heterozygous	snp	synonymous	low	RAD34	YDR314C	Lys257Lys
H01b		unique	Chr. IV	1091209	G	C	9	10	0.526316	heterozygous	snp	missense	moderate	RAD34	YDR314C	Pro435Ala
G11a		unique	Chr. IV	1091255	A	T	4	8	0.666667	heterozygous	snp	missense	moderate	RAD34	YDR314C	His419Gln
D01a		unique	Chr. IV	1093580	C	T	20	19	0.487179	heterozygous	snp	missense	moderate	IPK1	YDR315C	Val3Ile
A11b		unique	Chr. IV	1102420	C	A	0	2	1	Inconclusive	snp	synonymous	low	HIM1	YDR317W	Thr79Thr
A12b	A12a	shared	Chr. IV	1103913	C	T	7	4	0.363636	heterozygous	snp	missense	moderate	MCM21	YDR318W	Ser24Leu
A12a	A12b	shared	Chr. IV	1103913	C	T	3	5	0.625	heterozygous	snp	missense	moderate	MCM21	YDR318W	Ser24Leu
H11b	H11a	shared	Chr. IV	1104218	TGGG	TGT	2	9	0.818182	heterozygous	complex	frameshift & missense	high	MCM21	YDR318W	Trp126fs
H11a	H11b	shared	Chr. IV	1104218	TGGG	TGT	8	8	0.5	heterozygous	complex	frameshift & missense	high	MCM21	YDR318W	Trp126fs
H02b	H02a	shared	Chr. IV	1106350	G	C	11	15	0.576923	heterozygous	snp	synonymous	low	SWA2	YDR320C	Gly584Gly
H02a	H02b	shared	Chr. IV	1106350	G	C	8	10	0.555556	heterozygous	snp	synonymous	low	SWA2	YDR320C	Gly584Gly
C10b	C10a	shared	Chr. IV	1113763	T	A	0	16	1	homozygous	snp	missense	moderate	PEP7	YDR323C	Ile89Phe
C10a	C10b	shared	Chr. IV	1113763	T	A	0	11	1	homozygous	snp	missense	moderate	PEP7	YDR323C	Ile89Phe
F10a		unique	Chr. IV	1118908	GAA	GA	3	5	0.625	heterozygous	del	frameshift	high	YCG1	YDR325W	Asn596fs
B01b	B01a	shared	Chr. IV	1124754	C	T	6	8	0.571429	heterozygous	snp	missense	moderate	YSP2	YDR326C	Ala58Thr
B01a	B01b	shared	Chr. IV	1124754	C	T	5	14	0.736842	heterozygous	snp	missense	moderate	YSP2	YDR326C	Ala58Thr
H12a		unique	Chr. IV	1120720	ATG	ATTG	7	10	0.588235	heterozygous	ins	frameshift	high	YSP2	YDR326C	His1402fs
G01b		unique	Chr. IV	1135087	T	G	10	11	0.52381	heterozygous	snp	missense	moderate	RQC1	YDR333C	Lys115Asn
D03b	D03a	shared	Chr. IV	1139183	G	T	2	3	0.6	heterozygous	snp	missense	moderate	SWR1	YDR334W	Gln1084His
D03a	D03b	shared	Chr. IV	1139183	G	T	7	13	0.65	heterozygous	snp	missense	moderate	SWR1	YDR334W	Gln1084His
C03b		unique	Chr. IV	1136820	C	T	6	3	0.333333	heterozygous	snp	missense	moderate	SWR1	YDR334W	Arg297Trp
F10b		unique	Chr. IV	1138022	A	G	17	17	0.5	heterozygous	snp	synonymous	low	SWR1	YDR334W	Arg697Arg
H10b	H10a	shared	Chr. IV	1143269	A	T	4	7	0.636364	heterozygous	snp	missense	moderate	MSN5	YDR335W	His701Leu
H10a	H10b	shared	Chr. IV	1143269	A	T	8	5	0.384615	heterozygous	snp	missense	moderate	MSN5	YDR335W	His701Leu
E10c	E10b	shared	Chr. IV	1145654	G	A	7	5	0.416667	heterozygous	snp	missense	moderate	YDR336W	YDR336W	Arg188Lys
E10b	E10c	shared	Chr. IV	1145654	G	A	5	9	0.642857	heterozygous	snp	missense	moderate	YDR336W	YDR336W	Arg188Lys
D11b	D11a	shared	Chr. IV	1159738	C	A					snp	missense	moderate	HXT6	YDR343C	Trp528Leu
D11a	D11b	shared	Chr. IV	1159738	C	A	11	9	0.45	heterozygous	snp	missense	moderate	HXT6	YDR343C	Trp528Leu
F11b	F11a	shared	Chr. IV	1164142	A	C	9	9	0.5	heterozygous	snp	missense	moderate	HXT3	YDR345C	Ile173Met
F11a	F11b	shared	Chr. IV	1164142	A	C	22	14	0.388889	heterozygous	snp	missense	moderate	HXT3	YDR345C	Ile173Met
F10b		unique	Chr. IV	1164409	A	T	13	12	0.48	heterozygous	snp	synonymous	low	HXT3	YDR345C	Ser84Ser
F10b	F10a	shared	Chr. IV	1167412	CAT	CT	12	10	0.454545	heterozygous	del	frameshift	high	SVF1	YDR346C	Met416fs
F10a	F10b	shared	Chr. IV	1167412	CAT	CT	8	2	0.2	heterozygous	del	frameshift	high	SVF1	YDR346C	Met416fs
G01c	G01a, G01b	shared	Chr. IV	1169845	A	T	9	3	0.25	heterozygous	snp	missense	moderate	MRP1	YDR347W	Tyr223Phe
G01b	G01a, G01c	shared	Chr. IV	1169845	A	T	11	7	0.388889	heterozygous	snp	missense	moderate	MRP1	YDR347W	Tyr223Phe
G01a	G01b, G01c	shared	Chr. IV	1169845	A	T	16	10	0.384615	heterozygous	snp	missense	moderate	MRP1	YDR347W	Tyr223Phe
G11b	G11a	shared	Chr. IV	1171701	T	C					snp	missense	moderate	PAL1	YDR348C	Lys42Arg
G11a	G11b	shared	Chr. IV	1171701	T	C	4	5	0.555556	heterozygous	snp	missense	moderate	PAL1	YDR348C	Lys42Arg
A11b	A11a	shared	Chr. IV	1174175	A	C	3	8	0.727273	heterozygous	snp	start lost	high	YPS7	YDR349C	Met1?
A11a	A11b	shared	Chr. IV	1174175	A	C	15	10	0.4	heterozygous	snp	start lost	high	YPS7	YDR349C	Met1?
H03b		unique	Chr. IV	1186575	A	G	2	5	0.714286	heterozygous	snp	missense	moderate	SPC110	YDR356W	Asn157Asp
G12a		unique	Chr. IV	1187979	G	T	2	2	0.5	heterozygous	snp	missense	moderate	SPC110	YDR356W	Asp625Tyr
F11b		unique	Chr. IV	1189243	T	G	12	12	0.5	heterozygous	snp	missense	moderate	CNL1	YDR357C	Asn109His
F12b	F12a	shared	Chr. IV	1190683	G	A	4	5	0.555556	heterozygous	snp	missense	moderate	GGA1	YDR358W	Asp209Asn
F12a	F12b	shared	Chr. IV	1190683	G	A	8	10	0.555556	heterozygous	snp	missense	moderate	GGA1	YDR358W	Asp209Asn
F03b		unique	Chr. IV	1191129	TTTG	CTTT	3	4	0.571429	heterozygous	complex	missense	moderate	GGA1	YDR358W	SerLeu357SerPhe
H03b	H03a	shared	Chr. IV	1193614	T	C	8	5	0.384615	heterozygous	snp	missense	moderate	EAF1	YDR359C	Glu424Gly
H03a	H03b	shared	Chr. IV	1193614	T	C	17	9	0.346154	heterozygous	snp	missense	moderate	EAF1	YDR359C	Glu424Gly
G12b	G12a	shared	Chr. IV	1196197	C	G	6	2	0.25	heterozygous	snp	missense	moderate	BCP1	YDR361C	Gly23Arg
G12a	G12b	shared	Chr. IV	1196197	C	G	8	8	0.5	heterozygous	snp	missense	moderate	BCP1	YDR361C	Gly23Arg
A11b	A11a	shared	Chr. IV	1196749	G	A	1	2	0.666667	heterozygous	snp	missense	moderate	TFC6	YDR362C	Thr650Met
A11a	A11b	shared	Chr. IV	1196749	G	A	15	9	0.375	heterozygous	snp	missense	moderate	TFC6	YDR362C	Thr650Met
H03b	H03a	shared	Chr. IV	1203454	C	T	13	11	0.458333	heterozygous	snp	missense	moderate	CDC40	YDR364C	Val253Ile
H03a	H03b	shared	Chr. IV	1203454	C	T	20	23	0.534884	heterozygous	snp	missense	moderate	CDC40	YDR364C	Val253Ile
D02b	D02a	shared	Chr. IV	1206053	C	A	15	10	0.4	heterozygous	snp	nonsense	high	ESF1	YDR365C	Glu111*
D02a	D02b	shared	Chr. IV	1206053	C	A	20	26	0.565217	heterozygous	snp	nonsense	high	ESF1	YDR365C	Glu111*
D03b	D03a	shared	Chr. IV	1204533	T	C	9	11	0.55	heterozygous	snp	synonymous	low	ESF1	YDR365C	Lys617Lys
D03a	D03b	shared	Chr. IV	1204533	T	C	12	12	0.5	heterozygous	snp	synonymous	low	ESF1	YDR365C	Lys617Lys
G11a		unique	Chr. IV	1205740	G	T	2	5	0.714286	heterozygous	snp	missense	moderate	ESF1	YDR365C	Ser215Tyr
C02b	C02a	shared	Chr. IV	1212695	A	T	2	4	0.666667	heterozygous	snp	missense	moderate	YDR366C	YDR366C	Tyr48Asn
C02a	C02b	shared	Chr. IV	1212695	A	T	2	5	0.714286	heterozygous	snp	missense	moderate	YDR366C	YDR366C	Tyr48Asn
D03a		unique	Chr. IV	1216392	C	A	8	10	0.555556	heterozygous	snp	missense	moderate	XRS2	YDR369C	Ala397Ser
C10b	C10a	shared	Chr. IV	1218756	C	A	9	8	0.470588	heterozygous	snp	missense	moderate	DXO1	YDR370C	Ala119Ser
C10a	C10b	shared	Chr. IV	1218756	C	A	3	5	0.625	heterozygous	snp	missense	moderate	DXO1	YDR370C	Ala119Ser
H03a		unique	Chr. IV	1219675	G	T	26	15	0.365854	heterozygous	snp	missense	moderate	CTS2	YDR371W	Arg88Met
B12a	B12b	shared	Chr. IV	1226512	G	A	5	6	0.545455	heterozygous	snp	nonsense	high	BCS1	YDR375C	Gln9*
B12b	B12b	shared	Chr. IV	1226512	G	A	14	8	0.363636	heterozygous	snp	nonsense	high	BCS1	YDR375C	Gln9*
G03b	G03a	shared	Chr. IV	1227020	G	A	6	15	0.714286	heterozygous	snp	missense	moderate	ARH1	YDR376W	Glu67Lys
G03a	G03b	shared	Chr. IV	1227020	G	A	15	8	0.347826	heterozygous	snp	missense	moderate	ARH1	YDR376W	Glu67Lys
A12b	A12a	shared	Chr. IV	1231401	C	T	3	6	0.666667	heterozygous	snp	missense	moderate	RGA2	YDR379W	Thr412Ile
A12a	A12b	shared	Chr. IV	1231401	C	T	6	4	0.4	heterozygous	snp	missense	moderate	RGA2	YDR379W	Thr412Ile
C01b	C01a	shared	Chr. IV	1232530	T	C	9	7	0.4375	heterozygous	snp	synonymous	low	RGA2	YDR379W	Ser788Ser
C01a	C01b	shared	Chr. IV	1232530	T	C	10	17	0.62963	heterozygous	snp	synonymous	low	RGA2	YDR379W	Ser788Ser
G02b		unique	Chr. IV	1231654	A	C	7	6	0.461538	heterozygous	snp	missense	moderate	RGA2	YDR379W	Gln496His
B11a		unique	Chr. IV	1233060	A	G	9	4	0.307692	heterozygous	snp	missense	moderate	RGA2	YDR379W	His965Arg
B11a		unique	Chr. IV	1235244	A	C	7	6	0.461538	heterozygous	snp	missense	moderate	ARO10	YDR380W	Thr343Pro
D11b	D11a	shared	Chr. IV	1237589	CTTTTTTTTTTTTA	CTTTTTTTTTTTA	3	3	0.5	heterozygous	del	splice region & intron	low	YRA1	YDR381W
D11a	D11b	shared	Chr. IV	1237589	CTTTTTTTTTTTTA	CTTTTTTTTTTTA	8	11	0.578947	heterozygous	del	splice region & intron	low	YRA1	YDR381W
B12a	B12b	shared	Chr. IV	1240376	C	A	0	20	1	homozygous	snp	missense	moderate	NKP1	YDR383C	Val101Phe
B12b	B12b	shared	Chr. IV	1240376	C	A	20	8	0.285714	heterozygous	snp	missense	moderate	NKP1	YDR383C	Val101Phe
E01b	E01a	shared	Chr. IV	1240401	A	G	20	17	0.459459	heterozygous	snp	synonymous	low	NKP1	YDR383C	Ser92Ser
E01a	E01b	shared	Chr. IV	1240401	A	G	15	16	0.516129	heterozygous	snp	synonymous	low	NKP1	YDR383C	Ser92Ser
H12b	H12a	shared	Chr. IV	1241516	G	C	11	5	0.3125	heterozygous	snp	synonymous	low	ATO3	YDR384C	Gly172Gly
H12a	H12b	shared	Chr. IV	1241516	G	C	12	12	0.5	heterozygous	snp	synonymous	low	ATO3	YDR384C	Gly172Gly
F11b	F11a	shared	Chr. IV	1246485	CAAAAAAAG	CAAAAAAG	9	7	0.4375	heterozygous	del	frameshift	high	MUS81	YDR386W	Arg137fs
F11a	F11b	shared	Chr. IV	1246485	CAAAAAAAG	CAAAAAAG	12	4	0.25	heterozygous	del	frameshift	high	MUS81	YDR386W	Arg137fs
A02b		unique	Chr. IV	1248865	T	C	15	8	0.347826	heterozygous	snp	synonymous	low	YDR387C	YDR387C	Ala319Ala
G02b	G02a	shared	Chr. IV	1252881	A	G	5	9	0.642857	heterozygous	snp	synonymous	low	SAC7	YDR389W	Arg115Arg
G02a	G02b	shared	Chr. IV	1252881	A	G	18	16	0.470588	heterozygous	snp	synonymous	low	SAC7	YDR389W	Arg115Arg
F03a		unique	Chr. IV	1253243	C	G	23	20	0.465116	heterozygous	snp	missense	moderate	SAC7	YDR389W	Pro236Arg
E12b		unique	Chr. IV	1254345	A	T	3	3	0.5	heterozygous	snp	missense	moderate	SAC7	YDR389W	Gln603His
D02b	D02a	shared	Chr. IV	1257660	T	C	0	33	1	homozygous	snp	missense	moderate	YDR391C	YDR391C	Asn133Asp
D02a	D02b	shared	Chr. IV	1257660	T	C	0	47	1	homozygous	snp	missense	moderate	YDR391C	YDR391C	Asn133Asp
E12b	E12a	shared	Chr. IV	1260448	C	G	6	3	0.333333	heterozygous	snp	missense	moderate	SHE9	YDR393W	Ser183Cys
E12a	E12b	shared	Chr. IV	1260448	C	G	8	7	0.466667	heterozygous	snp	missense	moderate	SHE9	YDR393W	Ser183Cys
E10c	E10a, E10b	shared	Chr. IV	1264483	C	A	7	7	0.5	heterozygous	snp	nonsense	high	SXM1	YDR395W	Ser387*
E10b	E10a, E10c	shared	Chr. IV	1264483	C	A	5	4	0.444444	heterozygous	snp	nonsense	high	SXM1	YDR395W	Ser387*
E10a	E10b, E10c	shared	Chr. IV	1264483	C	A	4	6	0.6	heterozygous	snp	nonsense	high	SXM1	YDR395W	Ser387*
C12b		unique	Chr. IV	1265074	T	A	11	18	0.62069	heterozygous	snp	missense	moderate	SXM1	YDR395W	Phe584Tyr
D11b	D11a	shared	Chr. IV	1268395	G	T	7	3	0.3	heterozygous	snp	missense	moderate	UTP5	YDR398W	Ala309Ser
D11a	D11b	shared	Chr. IV	1268395	G	T	22	18	0.45	heterozygous	snp	missense	moderate	UTP5	YDR398W	Ala309Ser
G03b	G03a	shared	Chr. IV	1268439	T	A	7	7	0.5	heterozygous	snp	synonymous	low	UTP5	YDR398W	Pro323Pro
G03a	G03b	shared	Chr. IV	1268439	T	A	16	16	0.5	heterozygous	snp	synonymous	low	UTP5	YDR398W	Pro323Pro
G10b		unique	Chr. IV	1270292	A	G	3	3	0.5	heterozygous	snp	synonymous	low	HPT1	YDR399W	Val75Val
D03b	D03a	shared	Chr. IV	1273538	C	T	14	11	0.44	heterozygous	snp	missense	moderate	DIT2	YDR402C	Asp56Asn
D03a	D03b	shared	Chr. IV	1273538	C	T	9	15	0.625	heterozygous	snp	missense	moderate	DIT2	YDR402C	Asp56Asn
B10a		unique	Chr. IV	1279377	T	G	12	5	0.294118	heterozygous	snp	missense	moderate	PDR15	YDR406W	Ser56Arg
E11a		unique	Chr. IV	1282998	C	T	19	14	0.424242	heterozygous	snp	synonymous	low	PDR15	YDR406W	Phe1263Phe
E10c	E10b	shared	Chr. IV	1286004	G	T	2	2	0.5	heterozygous	snp	synonymous	low	TRS120	YDR407C	Ile645Ile
E10b	E10c	shared	Chr. IV	1286004	G	T	6	6	0.5	heterozygous	snp	synonymous	low	TRS120	YDR407C	Ile645Ile
F10b		unique	Chr. IV	1285467	A	C	0	23	1	homozygous	snp	synonymous	low	TRS120	YDR407C	Pro824Pro
A03b		unique	Chr. IV	1287860	T	C	11	22	0.666667	heterozygous	snp	missense	moderate	TRS120	YDR407C	Thr27Ala
C03b	C03a	shared	Chr. IV	1288655	C	T	4	2	0.333333	heterozygous	snp	missense	moderate	ADE8	YDR408C	Ala69Thr
C03a	C03b	shared	Chr. IV	1288655	C	T	22	22	0.5	heterozygous	snp	missense	moderate	ADE8	YDR408C	Ala69Thr
C01b		unique	Chr. IV	1288741	C	T	4	2	0.333333	heterozygous	snp	missense	moderate	ADE8	YDR408C	Ser40Asn
A11b	A11a	shared	Chr. IV	1291712	C	T	1	3	0.75	heterozygous	snp	synonymous	low	SIZ1	YDR409W	Thr769Thr
A11a	A11b	shared	Chr. IV	1291712	C	T	14	15	0.517241	heterozygous	snp	synonymous	low	SIZ1	YDR409W	Thr769Thr
E03a		unique	Chr. IV	1295814	T	G	8	9	0.529412	heterozygous	snp	missense	moderate	ERD1	YDR414C	Leu291Phe
D10a		unique	Chr. IV	1297862	C	T	14	9	0.391304	heterozygous	snp	missense	moderate	YDR415C	YDR415C	Met100Ile
E01b	E01a	shared	Chr. IV	1298533	G	A	11	16	0.592593	heterozygous	snp	synonymous	low	SYF1	YDR416W	Pro34Pro
E01a	E01b	shared	Chr. IV	1298533	G	A	26	14	0.35	heterozygous	snp	synonymous	low	SYF1	YDR416W	Pro34Pro
D12b	D12a	shared	Chr. IV	1301627	G	T	16	12	0.428571	heterozygous	snp	missense	moderate	RPL12B	YDR418W	Lys4Asn
D12a	D12b	shared	Chr. IV	1301627	G	T	5	9	0.642857	heterozygous	snp	missense	moderate	RPL12B	YDR418W	Lys4Asn
B11b	B11a	shared	Chr. IV	1308189	C	T	15	7	0.318182	heterozygous	snp	synonymous	low	HKR1	YDR420W	Ser641Ser
B11a	B11b	shared	Chr. IV	1308189	C	T	6	2	0.25	heterozygous	snp	synonymous	low	HKR1	YDR420W	Ser641Ser
B01b	B01a	shared	Chr. IV	1313905	T	G	4	4	0.5	heterozygous	snp	missense	moderate	ARO80	YDR421W	Asp622Glu
B01a	B01b	shared	Chr. IV	1313905	T	G	3	2	0.4	heterozygous	snp	missense	moderate	ARO80	YDR421W	Asp622Glu
B10b	B10a	shared	Chr. IV	1313873	G	A	14	9	0.391304	heterozygous	snp	missense	moderate	ARO80	YDR421W	Ala612Thr
B10a	B10b	shared	Chr. IV	1313873	G	A	7	7	0.5	heterozygous	snp	missense	moderate	ARO80	YDR421W	Ala612Thr
H11b		unique	Chr. IV	1317134	C	T	6	8	0.571429	heterozygous	snp	missense	moderate	SIP1	YDR422C	Ala214Thr
D01b	D01a	shared	Chr. IV	1318609	C	T	4	6	0.6	heterozygous	snp	missense	moderate	CAD1	YDR423C	Asp223Asn
D01a	D01b	shared	Chr. IV	1318609	C	T	6	6	0.5	heterozygous	snp	missense	moderate	CAD1	YDR423C	Asp223Asn
A02c	A02a, A02b	shared	Chr. IV	1324642	T	A	2	9	0.818182	heterozygous	snp	missense	moderate	TIF35	YDR429C	Arg220Ser
A02b	A02a, A02c	shared	Chr. IV	1324642	T	A	17	15	0.46875	heterozygous	snp	missense	moderate	TIF35	YDR429C	Arg220Ser
A02a	A02b, A02c	shared	Chr. IV	1324642	T	A	0	9	1	Inconclusive	snp	missense	moderate	TIF35	YDR429C	Arg220Ser
C11c	C11a, C11b	shared	Chr. IV	1326373	G	C	15	10	0.4	heterozygous	snp	missense	moderate	CYM1	YDR430C	His700Asp
C11b	C11a, C11c	shared	Chr. IV	1326373	G	C	12	8	0.4	heterozygous	snp	missense	moderate	CYM1	YDR430C	His700Asp
C11a	C11b, C11c	shared	Chr. IV	1326373	G	C	6	4	0.4	heterozygous	snp	missense	moderate	CYM1	YDR430C	His700Asp
F02b	F02a	shared	Chr. IV	1328037	T	A	8	11	0.578947	heterozygous	snp	missense	moderate	CYM1	YDR430C	Asp145Val
F02a	F02b	shared	Chr. IV	1328037	T	A	12	17	0.586207	heterozygous	snp	missense	moderate	CYM1	YDR430C	Asp145Val
F10b		unique	Chr. IV	1327650	A	G	9	9	0.5	heterozygous	snp	missense	moderate	CYM1	YDR430C	Leu274Ser
F02b	F02a	shared	Chr. IV	1329421	GCA	GA	17	16	0.484848	heterozygous	del	frameshift	high	NPL3	YDR432W	Gln214fs
F02a	F02b	shared	Chr. IV	1329421	GCA	GA	15	10	0.4	heterozygous	del	frameshift	high	NPL3	YDR432W	Gln214fs
H02b	H02a	shared	Chr. IV	1329402	T	C	9	13	0.590909	heterozygous	snp	missense	moderate	NPL3	YDR432W	Leu207Ser
H02a	H02b	shared	Chr. IV	1329402	T	C	7	8	0.533333	heterozygous	snp	missense	moderate	NPL3	YDR432W	Leu207Ser
E01b	E01a	shared	Chr. IV	1331727	T	C	0	40	1	homozygous	snp	missense	moderate	GPI17	YDR434W	Leu164Ser
E01a	E01b	shared	Chr. IV	1331727	T	C	0	42	1	homozygous	snp	missense	moderate	GPI17	YDR434W	Leu164Ser
B12a	B12b	shared	Chr. IV	1335072	TA	AG	0	7	1	Inconclusive	mnp	missense	moderate	PPZ2	YDR436W	HisArg84GlnGly
B12b	B12b	shared	Chr. IV	1335072	TA	AG	0	16	1	homozygous	mnp	missense	moderate	PPZ2	YDR436W	HisArg84GlnGly
D02b	D02a	shared	Chr. IV	1335596	C	A	0	11	1	homozygous	snp	nonsense	high	PPZ2	YDR436W	Ser259*
D02a	D02b	shared	Chr. IV	1335596	C	A	0	13	1	homozygous	snp	nonsense	high	PPZ2	YDR436W	Ser259*
G10a		unique	Chr. IV	1334881	G	T	1	2	0.666667	heterozygous	snp	missense	moderate	PPZ2	YDR436W	Gly21Cys
E10c	E10a, E10b	shared	Chr. IV	1339768	GTTT	CTTG	10	4	0.285714	heterozygous	complex	missense	moderate	LRS4	YDR439W	GluPhe31AspLeu
E10c	E10a, E10b	shared	Chr. IV	1340298	G	T	11	5	0.3125	heterozygous	snp	missense	moderate	LRS4	YDR439W	Arg208Ile
E10b	E10a, E10c	shared	Chr. IV	1339768	GTTT	CTTG	7	4	0.363636	heterozygous	complex	missense	moderate	LRS4	YDR439W	GluPhe31AspLeu
E10b	E10a, E10c	shared	Chr. IV	1340298	G	T	5	6	0.545455	heterozygous	snp	missense	moderate	LRS4	YDR439W	Arg208Ile
E10a	E10b, E10c	shared	Chr. IV	1339768	GTTT	CTTG	4	3	0.428571	heterozygous	complex	missense	moderate	LRS4	YDR439W	GluPhe31AspLeu
E10a	E10b, E10c	shared	Chr. IV	1340298	G	T	3	6	0.666667	heterozygous	snp	missense	moderate	LRS4	YDR439W	Arg208Ile
F12b	F12a	shared	Chr. IV	1349506	A	T	3	3	0.5	heterozygous	snp	missense	moderate	SSN2	YDR443C	Tyr145Asn
F12a	F12b	shared	Chr. IV	1349506	A	T	11	5	0.3125	heterozygous	snp	missense	moderate	SSN2	YDR443C	Tyr145Asn
G03a		unique	Chr. IV	1345837	ACC	AC	9	16	0.64	heterozygous	del	frameshift	high	SSN2	YDR443C	Trp1367fs
F01b		unique	Chr. IV	1349208	T	A	18	15	0.454545	heterozygous	snp	missense	moderate	SSN2	YDR443C	Asp244Val
B01b	B01a	shared	Chr. IV	1352040	C	T	9	4	0.307692	heterozygous	snp	missense	moderate	YDR444W	YDR444W	Pro584Leu
B01a	B01b	shared	Chr. IV	1352040	C	T	8	9	0.529412	heterozygous	snp	missense	moderate	YDR444W	YDR444W	Pro584Leu
A02b		unique	Chr. IV	1356693	C	A	8	12	0.6	heterozygous	snp	missense	moderate	ADA2	YDR448W	Ser210Tyr
H12b		unique	Chr. IV	1358299	C	T	5	6	0.545455	heterozygous	snp	missense	moderate	UTP6	YDR449C	Val202Met
G03b	G03a	shared	Chr. IV	1361985	T	C	18	11	0.37931	heterozygous	snp	missense	moderate	YHP1	YDR451C	Glu66Gly
G03a	G03b	shared	Chr. IV	1361985	T	C	16	16	0.5	heterozygous	snp	missense	moderate	YHP1	YDR451C	Glu66Gly
D03a		unique	Chr. IV	1370237	G	A	4	8	0.666667	heterozygous	snp	missense	moderate	TOM1	YDR457W	Val150Met
F11b		unique	Chr. IV	1372454	C	T	9	9	0.5	heterozygous	snp	synonymous	low	TOM1	YDR457W	Leu889Leu
A03b		unique	Chr. IV	1376201	C	T	12	9	0.428571	heterozygous	snp	missense	moderate	TOM1	YDR457W	His2138Tyr
F03b		unique	Chr. IV	1379391	C	T	12	9	0.428571	heterozygous	snp	missense	moderate	TOM1	YDR457W	Pro3201Leu
F03b		unique	Chr. IV	1379401	G	T	12	9	0.428571	heterozygous	snp	synonymous	low	TOM1	YDR457W	Gly3204Gly
D10a		unique	Chr. IV	1380535	C	A	4	7	0.636364	heterozygous	snp	synonymous	low	HEH2	YDR458C	Leu504Leu
D01b	D01a	shared	Chr. IV	1386503	A	T	26	22	0.458333	heterozygous	snp	missense	moderate	MRPL28	YDR462W	Asn144Ile
D01a	D01b	shared	Chr. IV	1386503	A	T	21	28	0.571429	heterozygous	snp	missense	moderate	MRPL28	YDR462W	Asn144Ile
G02a		unique	Chr. IV	1387622	G	A	20	5	0.2	heterozygous	snp	synonymous	low	STP1	YDR463W	Pro269Pro
F11b	F11a	shared	Chr. IV	1390292	G	C	10	6	0.375	heterozygous	snp	missense	moderate	SPP41	YDR464W	Ser474Thr
F11a	F11b	shared	Chr. IV	1390292	G	C	7	9	0.5625	heterozygous	snp	missense	moderate	SPP41	YDR464W	Ser474Thr
A11b	A11a	shared	Chr. IV	1394520	A	G	2	3	0.6	heterozygous	snp	missense	moderate	RMT2	YDR465C	Tyr19His
A11a	A11b	shared	Chr. IV	1394520	A	G	10	11	0.52381	heterozygous	snp	missense	moderate	RMT2	YDR465C	Tyr19His
B11b		unique	Chr. IV	1393893	G	C	46	38	0.452381	heterozygous	snp	missense	moderate	RMT2	YDR465C	Leu228Val
C02b	C02a	shared	Chr. IV	1397109	G	A	8	5	0.384615	heterozygous	snp	synonymous	low	PKH3	YDR466W	Lys663Lys
C02a	C02b	shared	Chr. IV	1397109	G	A	3	2	0.4	heterozygous	snp	synonymous	low	PKH3	YDR466W	Lys663Lys
D12b	D12a	shared	Chr. IV	1397376	G	C	33	36	0.521739	heterozygous	snp	missense	moderate	PKH3	YDR466W	Leu752Phe
D12a	D12b	shared	Chr. IV	1397376	G	C	30	29	0.491525	heterozygous	snp	missense	moderate	PKH3	YDR466W	Leu752Phe
E11b	E11a	shared	Chr. IV	1396912	G	A	28	17	0.377778	heterozygous	snp	missense	moderate	PKH3	YDR466W	Asp598Asn
E11a	E11b	shared	Chr. IV	1396912	G	A	23	16	0.410256	heterozygous	snp	missense	moderate	PKH3	YDR466W	Asp598Asn
G10b		unique	Chr. IV	1405559	C	A	1	4	0.8	heterozygous	snp	missense	moderate	PRP3	YDR473C	Ser99Ile
C01b	C01a	shared	Chr. IV	1416474	C	A	9	8	0.470588	heterozygous	snp	missense	moderate	PEX29	YDR479C	Gly134Val
C01a	C01b	shared	Chr. IV	1416474	C	A	4	10	0.714286	heterozygous	snp	missense	moderate	PEX29	YDR479C	Gly134Val
E10c	E10a, E10b	shared	Chr. IV	1421329	T	C	3	4	0.571429	heterozygous	snp	missense	moderate	KRE2	YDR483W	Ile58Thr
E10c	E10a, E10b	shared	Chr. IV	1421351	A	T	3	5	0.625	heterozygous	snp	missense	moderate	KRE2	YDR483W	Lys65Asn
E10b	E10a, E10c	shared	Chr. IV	1421329	T	C	5	4	0.444444	heterozygous	snp	missense	moderate	KRE2	YDR483W	Ile58Thr
E10b	E10a, E10c	shared	Chr. IV	1421351	A	T	6	5	0.454545	heterozygous	snp	missense	moderate	KRE2	YDR483W	Lys65Asn
E10a	E10b, E10c	shared	Chr. IV	1421329	T	C	11	8	0.421053	heterozygous	snp	missense	moderate	KRE2	YDR483W	Ile58Thr
E10a	E10b, E10c	shared	Chr. IV	1421351	A	T	10	8	0.444444	heterozygous	snp	missense	moderate	KRE2	YDR483W	Lys65Asn
E12a		unique	Chr. IV	1432125	C	G	9	5	0.357143	heterozygous	snp	missense	moderate	PKH1	YDR490C	Gly715Ala
G12b		unique	Chr. IV	1432660	G	T	8	7	0.466667	heterozygous	snp	missense	moderate	PKH1	YDR490C	Arg537Ser
F11b		unique	Chr. IV	1439903	G	T	7	7	0.5	heterozygous	snp	missense	moderate	VPS3	YDR495C	Asp416Glu
D12b	D12a	shared	Chr. IV	1442861	C	T	19	16	0.457143	heterozygous	snp	synonymous	low	PUF6	YDR496C	Ser181Ser
D12a	D12b	shared	Chr. IV	1442861	C	T	13	19	0.59375	heterozygous	snp	synonymous	low	PUF6	YDR496C	Ser181Ser
E10b		unique	Chr. IV	1443219	G	T	7	4	0.363636	heterozygous	snp	missense	moderate	PUF6	YDR496C	Thr62Asn
H03a		unique	Chr. IV	1457641	C	A	17	24	0.585366	heterozygous	snp	missense	moderate	PSP1	YDR505C	Cys527Phe
E01a		unique	Chr. IV	1458769	T	C	17	7	0.291667	heterozygous	snp	missense	moderate	PSP1	YDR505C	Tyr151Cys
H03b	H03a	shared	Chr. IV	1465213	C	G	10	10	0.5	heterozygous	snp	missense	moderate	GIN4	YDR507C	Gly192Arg
H03a	H03b	shared	Chr. IV	1465213	C	G	24	24	0.5	heterozygous	snp	missense	moderate	GIN4	YDR507C	Gly192Arg
B02b	B02a	shared	Chr. IV	1468358	G	A	9	8	0.470588	heterozygous	snp	synonymous	low	GNP1	YDR508C	Ser29Ser
B02a	B02b	shared	Chr. IV	1468358	G	A	11	6	0.352941	heterozygous	snp	synonymous	low	GNP1	YDR508C	Ser29Ser
F12b		unique	Chr. IV	1468381	G	A	9	4	0.307692	heterozygous	snp	missense	moderate	GNP1	YDR508C	Arg22Cys
A10b	A10a	shared	Chr. IV	1472867	C	A	6	10	0.625	heterozygous	snp	missense	moderate	YDR514C	YDR514C	Ala45Ser
A10a	A10b	shared	Chr. IV	1472867	C	A	14	5	0.263158	heterozygous	snp	missense	moderate	YDR514C	YDR514C	Ala45Ser
B10b		unique	Chr. IV	1472675	T	C	12	10	0.454545	heterozygous	snp	missense	moderate	YDR514C	YDR514C	Lys109Glu
G10b		unique	Chr. IV	1475114	A	C	2	8	0.8	heterozygous	snp	missense	moderate	EMI2	YDR516C	Tyr455Asp
E11b	E11a	shared	Chr. IV	1478727	G	A	20	12	0.375	heterozygous	snp	synonymous	low	EUG1	YDR518W	Glu40Glu
E11a	E11b	shared	Chr. IV	1478727	G	A	15	9	0.375	heterozygous	snp	synonymous	low	EUG1	YDR518W	Glu40Glu
H10b	H10a	shared	Chr. IV	1479262	G	T	16	16	0.5	heterozygous	snp	missense	moderate	EUG1	YDR518W	Asp219Tyr
H10a	H10b	shared	Chr. IV	1479262	G	T	20	26	0.565217	heterozygous	snp	missense	moderate	EUG1	YDR518W	Asp219Tyr
A11b	A11a	shared	Chr. IV	1490067	G	C	3	4	0.571429	heterozygous	snp	missense	moderate	API2	YDR525W	Ala55Pro
A11a	A11b	shared	Chr. IV	1490067	G	C	5	4	0.444444	heterozygous	snp	missense	moderate	API2	YDR525W	Ala55Pro
D11b	D11a	shared	Chr. IV	1492059	C	T	5	6	0.545455	heterozygous	snp	synonymous	low	RBA50	YDR527W	Leu322Leu
D11a	D11b	shared	Chr. IV	1492059	C	T	26	28	0.518519	heterozygous	snp	synonymous	low	RBA50	YDR527W	Leu322Leu
A02c	A02a, A02b	shared	Chr. IV	1495612	G	T	5	6	0.545455	heterozygous	snp	missense	moderate	HLR1	YDR528W	Asp343Tyr
A02b	A02a, A02c	shared	Chr. IV	1495612	G	T	8	9	0.529412	heterozygous	snp	missense	moderate	HLR1	YDR528W	Asp343Tyr
A02a	A02b, A02c	shared	Chr. IV	1495612	G	T	0	5	1	Inconclusive	snp	missense	moderate	HLR1	YDR528W	Asp343Tyr
H12b		unique	Chr. IV	1495359	C	G	9	15	0.625	heterozygous	snp	missense	moderate	HLR1	YDR528W	Ile258Met
B01b	B01a	shared	Chr. IV	1496291	A	C	6	5	0.454545	heterozygous	snp	missense	moderate	QCR7	YDR529C	His86Gln
B01a	B01b	shared	Chr. IV	1496291	A	C	5	16	0.761905	heterozygous	snp	missense	moderate	QCR7	YDR529C	His86Gln
A02c	A02b	shared	Chr. IV	1498941	C	T	13	9	0.409091	heterozygous	snp	missense	moderate	CAB1	YDR531W	Ser237Leu
A02b	A02c	shared	Chr. IV	1498941	C	T	16	18	0.529412	heterozygous	snp	missense	moderate	CAB1	YDR531W	Ser237Leu
D10a		unique	Chr. IV	1503975	A	G	6	8	0.571429	heterozygous	snp	missense	moderate	FIT1	YDR534C	Val309Ala
H11b	H11a	shared	Chr. IV	1508514	G	A	10	5	0.333333	heterozygous	snp	synonymous	low	STL1	YDR536W	Leu170Leu
H11a	H11b	shared	Chr. IV	1508514	G	A	13	7	0.35	heterozygous	snp	synonymous	low	STL1	YDR536W	Leu170Leu
A10b	A10a	shared	Chr. IV	1511265	G	C	28	11	0.282051	heterozygous	snp	missense	moderate	PAD1	YDR538W	Ala122Pro
A10a	A10b	shared	Chr. IV	1511265	G	C	22	12	0.352941	heterozygous	snp	missense	moderate	PAD1	YDR538W	Ala122Pro
B10b	B10a	shared	Chr. IV	1517406	A	T	10	13	0.565217	heterozygous	snp	missense	moderate	IRC4	YDR540C	Phe90Leu
B10a	B10b	shared	Chr. IV	1517406	A	T	13	12	0.48	heterozygous	snp	missense	moderate	IRC4	YDR540C	Phe90Leu
G01c	G01a, G01b	shared	Chr. IV	1520512	G	C	35	33	0.485294	heterozygous	snp	missense	moderate	YDR541C	YDR541C	Pro63Ala
G01b	G01a, G01c	shared	Chr. IV	1520512	G	C	18	21	0.538462	heterozygous	snp	missense	moderate	YDR541C	YDR541C	Pro63Ala
G01a	G01b, G01c	shared	Chr. IV	1520512	G	C	23	20	0.465116	heterozygous	snp	missense	moderate	YDR541C	YDR541C	Pro63Ala
H03b	H03a	shared	Chr. IV	1525461	GG	GTG	0	7	1	Inconclusive	ins	frameshift	high	YDR544C	YDR544C	Thr22fs
H03a	H03b	shared	Chr. IV	1525461	GG	GTG	0	3	1	Inconclusive	ins	frameshift	high	YDR544C	YDR544C	Thr22fs
F10b	F10a	shared	Chr. V	150957	C	A	13	9	0.409091	heterozygous	snp	missense	moderate	IRC22	YEL001C	Gly8Trp
F10a	F10b	shared	Chr. V	150957	C	A	4	6	0.6	heterozygous	snp	missense	moderate	IRC22	YEL001C	Gly8Trp
F12b	F12a	shared	Chr. V	114644	T	C	6	3	0.333333	heterozygous	snp	missense	moderate	GEA2	YEL022W	Ile1075Thr
F12a	F12b	shared	Chr. V	114644	T	C	6	8	0.571429	heterozygous	snp	missense	moderate	GEA2	YEL022W	Ile1075Thr
E03b		unique	Chr. V	114331	C	A	20	19	0.487179	heterozygous	snp	missense	moderate	GEA2	YEL022W	Leu971Met
G03a		unique	Chr. V	115006	G	A	4	13	0.764706	heterozygous	snp	missense	moderate	GEA2	YEL022W	Glu1196Lys
C03b	C03a	shared	Chr. V	105153	G	A	12	5	0.294118	heterozygous	snp	missense	moderate	YEL025C	YEL025C	Thr332Ile
C03a	C03b	shared	Chr. V	105153	G	A	25	24	0.489796	heterozygous	snp	missense	moderate	YEL025C	YEL025C	Thr332Ile
F11a		unique	Chr. V	103379	C	T	7	10	0.588235	heterozygous	snp	synonymous	low	YEL025C	YEL025C	Ser923Ser
A10b	A10a	shared	Chr. V	102288	G	A	11	8	0.421053	heterozygous	snp	missense	moderate	SNU13	YEL026W	Ala116Thr
A10a	A10b	shared	Chr. V	102288	G	A	22	13	0.371429	heterozygous	snp	missense	moderate	SNU13	YEL026W	Ala116Thr
G03b	G03a	shared	Chr. V	100890	C	G	7	4	0.363636	heterozygous	snp	missense	moderate	VMA3	YEL027W	Ala41Gly
G03a	G03b	shared	Chr. V	100890	C	G	14	15	0.517241	heterozygous	snp	missense	moderate	VMA3	YEL027W	Ala41Gly
F01b		unique	Chr. V	95148	G	T	13	12	0.48	heterozygous	snp	missense	moderate	ECM10	YEL030W	Ala169Ser
A02c	A02a, A02b	shared	Chr. V	87101	C	T	9	6	0.4	heterozygous	snp	synonymous	low	MCM3	YEL032W	Asn55Asn
A02b	A02a, A02c	shared	Chr. V	87101	C	T	8	14	0.636364	heterozygous	snp	synonymous	low	MCM3	YEL032W	Asn55Asn
A02a	A02b, A02c	shared	Chr. V	87101	C	T	7	5	0.416667	heterozygous	snp	synonymous	low	MCM3	YEL032W	Asn55Asn
E11b	E11a	shared	Chr. V	85198	A	C	10	10	0.5	heterozygous	snp	synonymous	low	UTR5	YEL035C	Arg116Arg
E11a	E11b	shared	Chr. V	85198	A	C	13	12	0.48	heterozygous	snp	synonymous	low	UTR5	YEL035C	Arg116Arg
A12b	A12a	shared	Chr. V	83969	G	T	6	5	0.454545	heterozygous	snp	missense	moderate	ANP1	YEL036C	Pro195Gln
A12a	A12b	shared	Chr. V	83969	G	T	6	10	0.625	heterozygous	snp	missense	moderate	ANP1	YEL036C	Pro195Gln
D02b	D02a	shared	Chr. V	83646	C	A	11	10	0.47619	heterozygous	snp	missense	moderate	ANP1	YEL036C	Gly303Trp
D02a	D02b	shared	Chr. V	83646	C	A	17	7	0.291667	heterozygous	snp	missense	moderate	ANP1	YEL036C	Gly303Trp
D03b	D03a	shared	Chr. V	84195	T	A	10	11	0.52381	heterozygous	snp	missense	moderate	ANP1	YEL036C	Ser120Cys
D03a	D03b	shared	Chr. V	84195	T	A	9	8	0.470588	heterozygous	snp	missense	moderate	ANP1	YEL036C	Ser120Cys
E03b	E03a	shared	Chr. V	84549	T	A	21	12	0.363636	heterozygous	snp	nonsense	high	ANP1	YEL036C	Lys2*
E03a	E03b	shared	Chr. V	84549	T	A	13	12	0.48	heterozygous	snp	nonsense	high	ANP1	YEL036C	Lys2*
E11b	E11a	shared	Chr. V	83829	GA	AT	14	15	0.517241	heterozygous	mnp	nonsense	high	ANP1	YEL036C	IleGln241*
E11a	E11b	shared	Chr. V	83829	GA	AT	14	9	0.391304	heterozygous	mnp	nonsense	high	ANP1	YEL036C	IleGln241*
H11b	H11a	shared	Chr. V	83865	C	G	4	6	0.6	heterozygous	snp	missense	moderate	ANP1	YEL036C	Val230Leu
H11a	H11b	shared	Chr. V	83865	C	G	10	7	0.411765	heterozygous	snp	missense	moderate	ANP1	YEL036C	Val230Leu
B10a		unique	Chr. V	84306	TGCG	TG	11	11	0.5	heterozygous	del	frameshift	high	ANP1	YEL036C	Arg82fs
C11c	C11a, C11b	shared	Chr. V	81451	C	A	15	14	0.482759	heterozygous	snp	nonsense	high	RAD23	YEL037C	Glu385*
C11b	C11a, C11c	shared	Chr. V	81451	C	A	7	11	0.611111	heterozygous	snp	nonsense	high	RAD23	YEL037C	Glu385*
C11a	C11b, C11c	shared	Chr. V	81451	C	A	3	5	0.625	heterozygous	snp	nonsense	high	RAD23	YEL037C	Glu385*
F03b		unique	Chr. V	81409	A	C	6	8	0.571429	heterozygous	snp	stop lost & splice region	high	RAD23	YEL037C	Ter399Glyext*?
H11b	H11a	shared	Chr. V	79939	TGC	TC	10	7	0.411765	heterozygous	del	frameshift	high	CYC7	YEL039C	Ala13fs
H11a	H11b	shared	Chr. V	79939	TGC	TC	11	8	0.421053	heterozygous	del	frameshift	high	CYC7	YEL039C	Ala13fs
A02b	A02a	shared	Chr. V	79234	A	T	26	22	0.458333	heterozygous	snp	synonymous	low	UTR2	YEL040W	Ser394Ser
A02a	A02b	shared	Chr. V	79234	A	T	12	7	0.368421	heterozygous	snp	synonymous	low	UTR2	YEL040W	Ser394Ser
B12a	B12b	shared	Chr. V	76176	ATT	AT	8	6	0.428571	heterozygous	del	frameshift	high	YEF1	YEL041W	Leu79fs
B12b	B12b	shared	Chr. V	76176	ATT	AT	9	12	0.571429	heterozygous	del	frameshift	high	YEF1	YEL041W	Leu79fs
F01b		unique	Chr. V	77081	G	C	9	6	0.4	heterozygous	snp	missense	moderate	YEF1	YEL041W	Asp380His
A11b	A11a	shared	Chr. V	75100	G	C	5	5	0.5	heterozygous	snp	missense	moderate	GDA1	YEL042W	Val444Leu
A11a	A11b	shared	Chr. V	75100	G	C	10	19	0.655172	heterozygous	snp	missense	moderate	GDA1	YEL042W	Val444Leu
B12a		unique	Chr. V	73110	AGG	AG	6	7	0.538462	heterozygous	del	frameshift	high	YEL043W	YEL043W	Val879fs
C01b	C01a	shared	Chr. V	68634	T	A	6	6	0.5	heterozygous	snp	missense	moderate	GLY1	YEL046C	Glu53Asp
C01a	C01b	shared	Chr. V	68634	T	A	7	10	0.588235	heterozygous	snp	missense	moderate	GLY1	YEL046C	Glu53Asp
B02b	B02a	shared	Chr. V	65637	G	T	6	3	0.333333	heterozygous	snp	missense	moderate	FRD1	YEL047C	Asp387Glu
B02a	B02b	shared	Chr. V	65637	G	T	7	6	0.461538	heterozygous	snp	missense	moderate	FRD1	YEL047C	Asp387Glu
D12b	D12a	shared	Chr. V	66580	T	C	21	14	0.4	heterozygous	snp	missense	moderate	FRD1	YEL047C	Asp73Gly
D12a	D12b	shared	Chr. V	66580	T	C	17	8	0.32	heterozygous	snp	missense	moderate	FRD1	YEL047C	Asp73Gly
F11b		unique	Chr. V	56049	T	A	18	10	0.357143	heterozygous	snp	missense	moderate	MAK10	YEL053C	Gln18His
D01b	D01a	shared	Chr. V	49326	A	G	18	11	0.37931	heterozygous	snp	synonymous	low	POL5	YEL055C	Asp738Asp
D01a	D01b	shared	Chr. V	49326	A	G	20	25	0.555556	heterozygous	snp	synonymous	low	POL5	YEL055C	Asp738Asp
D01a		unique	Chr. V	50819	C	A	13	8	0.380952	heterozygous	snp	missense	moderate	POL5	YEL055C	Gly241Cys
F12b	F12a	shared	Chr. V	40535	G	A	2	2	0.5	heterozygous	snp	synonymous	low	PRB1	YEL060C	Val473Val
F12a	F12b	shared	Chr. V	40535	G	A	5	13	0.722222	heterozygous	snp	synonymous	low	PRB1	YEL060C	Val473Val
A02b		unique	Chr. V	29957	G	T	24	21	0.466667	heterozygous	snp	missense	moderate	AVT2	YEL064C	Pro428Gln
D01b	D01a	shared	Chr. V	22659	T	A	17	19	0.527778	heterozygous	snp	synonymous	low	HXT13	YEL069C	Thr191Thr
D01a	D01b	shared	Chr. V	22659	T	A	18	19	0.513514	heterozygous	snp	synonymous	low	HXT13	YEL069C	Thr191Thr
H11a		unique	Chr. V	22739	C	G	18	7	0.28	heterozygous	snp	missense	moderate	HXT13	YEL069C	Val165Leu
H03b	H03a	shared	Chr. V	17072	G	C	9	9	0.5	heterozygous	snp	missense	moderate	DLD3	YEL071W	Ala240Pro
H03a	H03b	shared	Chr. V	17072	G	C	27	28	0.509091	heterozygous	snp	missense	moderate	DLD3	YEL071W	Ala240Pro
A11b		unique	Chr. V	153959	G	A	5	2	0.285714	heterozygous	snp	missense	moderate	MNN1	YER001W	Ser147Asn
C01b	C01a	shared	Chr. V	158139	T	C	6	2	0.25	heterozygous	snp	stop lost	high	PMI40	YER003C	Ter295Trpext*?
C01a	C01b	shared	Chr. V	158139	T	C	11	9	0.45	heterozygous	snp	stop lost	high	PMI40	YER003C	Ter295Trpext*?
C12b		unique	Chr. V	157879	C	A	8	17	0.68	heterozygous	snp	missense	moderate	PMI40	YER003C	Arg382Met
C01b	C01a	shared	Chr. V	160829	G	T	6	10	0.625	heterozygous	snp	nonsense	high	YND1	YER005W	Glu94*
C01a	C01b	shared	Chr. V	160829	G	T	5	3	0.375	heterozygous	snp	nonsense	high	YND1	YER005W	Glu94*
G01c		unique	Chr. V	175673	CT	CC	0	6	1	Inconclusive	snp	missense	moderate	TIR1	YER011W	Ser143Pro
E10c	E10a, E10b	shared	Chr. V	178192	G	C	2	3	0.6	heterozygous	snp	missense	moderate	PRE1	YER012W	Asp120His
E10b	E10a, E10c	shared	Chr. V	178192	G	C	6	5	0.454545	heterozygous	snp	missense	moderate	PRE1	YER012W	Asp120His
E10a	E10b, E10c	shared	Chr. V	178192	G	C	3	2	0.4	heterozygous	snp	missense	moderate	PRE1	YER012W	Asp120His
H03b	H03a	shared	Chr. V	185466	G	C	7	10	0.588235	heterozygous	snp	missense	moderate	FAA2	YER015W	Gly309Ala
H03a	H03b	shared	Chr. V	185466	G	C	26	22	0.458333	heterozygous	snp	missense	moderate	FAA2	YER015W	Gly309Ala
E03a		unique	Chr. V	186553	G	T	12	14	0.538462	heterozygous	snp	missense	moderate	FAA2	YER015W	Lys671Asn
F02b	F02a	shared	Chr. V	188862	A	C	9	7	0.4375	heterozygous	snp	missense	moderate	BIM1	YER016W	Ile196Leu
F02a	F02b	shared	Chr. V	188862	A	C	13	12	0.48	heterozygous	snp	missense	moderate	BIM1	YER016W	Ile196Leu
E01b	E01a	shared	Chr. V	200484	TAAAAAAAAT	TAAAAAAAAAT	12	14	0.538462	heterozygous	ins	frameshift	high	SRB4	YER022W	Ile561fs
E01a	E01b	shared	Chr. V	200484	TAAAAAAAAT	TAAAAAAAAAT	16	16	0.5	heterozygous	ins	frameshift	high	SRB4	YER022W	Ile561fs
F03b	F03a	shared	Chr. V	208325	A	G	8	3	0.272727	heterozygous	snp	synonymous	low	CHO1	YER026C	Ser50Ser
F03a	F03b	shared	Chr. V	208325	A	G	18	24	0.571429	heterozygous	snp	synonymous	low	CHO1	YER026C	Ser50Ser
E12b		unique	Chr. V	213529	GAGAAGAAGAAGAAGAA	GAGAAGAAGAAGAAGAAGAA	5	5	0.5	heterozygous	ins	disruptive inframe insertion	moderate	CHZ1	YER030W	Arg36dup
B01b		unique	Chr. V	215201	G	T	5	6	0.545455	heterozygous	snp	nonsense	high	FIR1	YER032W	Glu47*
E10c	E10a, E10b	shared	Chr. V	220099	A	T	6	5	0.454545	heterozygous	snp	missense	moderate	ZRG8	YER033C	Tyr397Asn
E10b	E10a, E10c	shared	Chr. V	220099	A	T	7	3	0.3	heterozygous	snp	missense	moderate	ZRG8	YER033C	Tyr397Asn
E10a	E10b, E10c	shared	Chr. V	220099	A	T	5	3	0.375	heterozygous	snp	missense	moderate	ZRG8	YER033C	Tyr397Asn
G10b		unique	Chr. V	221284	G	A	3	2	0.4	heterozygous	snp	missense	moderate	ZRG8	YER033C	Arg2Trp
H03a		unique	Chr. V	225185	A	C	2	5	0.714286	heterozygous	snp	synonymous	low	ARB1	YER036C	Ser5Ser
G01c	G01a, G01b	shared	Chr. V	226264	T	A	6	8	0.571429	heterozygous	snp	missense	moderate	PHM8	YER037W	Phe126Ile
G01b	G01a, G01c	shared	Chr. V	226264	T	A	16	6	0.272727	heterozygous	snp	missense	moderate	PHM8	YER037W	Phe126Ile
G01a	G01b, G01c	shared	Chr. V	226264	T	A	14	6	0.3	heterozygous	snp	missense	moderate	PHM8	YER037W	Phe126Ile
H03a		unique	Chr. V	228111	T	C	23	17	0.425	heterozygous	snp	missense	moderate	KRE29	YER038C	Asn48Asp
H12b	H12a	shared	Chr. V	231190	C	T	9	7	0.4375	heterozygous	snp	missense	moderate	GLN3	YER040W	Arg466Cys
H12a	H12b	shared	Chr. V	231190	C	T	10	11	0.52381	heterozygous	snp	missense	moderate	GLN3	YER040W	Arg466Cys
F01b		unique	Chr. V	230725	ACT	AT	12	7	0.368421	heterozygous	del	frameshift	high	GLN3	YER040W	Thr311fs
D03b		unique	Chr. V	234529	A	C	4	7	0.636364	heterozygous	snp	missense	moderate	YEN1	YER041W	Glu690Ala
B12a		unique	Chr. V	237883	C	T	9	6	0.4	heterozygous	snp	missense	moderate	ERG28	YER044C	Gly45Asp
B02a		unique	Chr. V	239622	C	A	19	9	0.321429	heterozygous	snp	missense & splice region	moderate	MEI4	YER044C-A	Cys22Phe
B11b	B11a	shared	Chr. V	241114	G	A	11	11	0.5	heterozygous	snp	missense	moderate	ACA1	YER045C	Pro130Ser
B11a	B11b	shared	Chr. V	241114	G	A	9	12	0.571429	heterozygous	snp	missense	moderate	ACA1	YER045C	Pro130Ser
G12b	G12a	shared	Chr. V	245974	C	T	10	7	0.411765	heterozygous	snp	missense	moderate	SAP1	YER047C	Ser177Asn
G12a	G12b	shared	Chr. V	245974	C	T	8	8	0.5	heterozygous	snp	missense	moderate	SAP1	YER047C	Ser177Asn
H03b		unique	Chr. V	243989	C	A	1	15	0.9375	homozygous	snp	missense	moderate	SAP1	YER047C	Ala839Ser
D12b	D12a	shared	Chr. V	251988	C	A	17	26	0.604651	heterozygous	snp	synonymous	low	TPA1	YER049W	Ile87Ile
D12a	D12b	shared	Chr. V	251988	C	A	9	18	0.666667	heterozygous	snp	synonymous	low	TPA1	YER049W	Ile87Ile
C03a		unique	Chr. V	253574	G	A	28	19	0.404255	heterozygous	snp	missense	moderate	TPA1	YER049W	Ser616Asn
D12b	D12a	shared	Chr. V	255371	C	A	39	20	0.338983	heterozygous	snp	nonsense	high	JHD1	YER051W	Ser239*
D12a	D12b	shared	Chr. V	255371	C	A	30	37	0.552239	heterozygous	snp	nonsense	high	JHD1	YER051W	Ser239*
A02c		unique	Chr. V	255158	ATC	AC	9	7	0.4375	heterozygous	del	frameshift	high	JHD1	YER051W	Pro169fs
A12b	A12a	shared	Chr. V	267146	G	A	4	3	0.428571	heterozygous	snp	missense	moderate	FCY2	YER056C	Ser323Phe
A12a	A12b	shared	Chr. V	267146	G	A	4	9	0.692308	heterozygous	snp	missense	moderate	FCY2	YER056C	Ser323Phe
C10b	C10a	shared	Chr. V	267766	T	C	6	10	0.625	heterozygous	snp	synonymous	low	FCY2	YER056C	Leu116Leu
C10a	C10b	shared	Chr. V	267766	T	C	7	10	0.588235	heterozygous	snp	synonymous	low	FCY2	YER056C	Leu116Leu
D01b	D01a	shared	Chr. V	267169	G	T	18	20	0.526316	heterozygous	snp	missense	moderate	FCY2	YER056C	Phe315Leu
D01a	D01b	shared	Chr. V	267169	G	T	17	12	0.413793	heterozygous	snp	missense	moderate	FCY2	YER056C	Phe315Leu
E10c	E10a, E10b	shared	Chr. V	267169	GAAAAAT	GAAAAT	5	2	0.285714	heterozygous	del	frameshift	high	FCY2	YER056C	Phe315fs
E10b	E10a, E10c	shared	Chr. V	267169	GAAAAAT	GAAAAT	2	7	0.777778	heterozygous	del	frameshift	high	FCY2	YER056C	Phe315fs
E10a	E10b, E10c	shared	Chr. V	267169	GAAAAAT	GAAAAT	6	9	0.6	heterozygous	del	frameshift	high	FCY2	YER056C	Phe315fs
F11b	F11a	shared	Chr. V	269729	G	T	11	9	0.45	heterozygous	snp	missense	moderate	RPL34A	YER056C-A	Gln20Lys
F11a	F11b	shared	Chr. V	269729	G	T	14	9	0.391304	heterozygous	snp	missense	moderate	RPL34A	YER056C-A	Gln20Lys
B10b	B10a	shared	Chr. V	272035	C	T	5	9	0.642857	heterozygous	snp	missense	moderate	PET117	YER058W	Leu90Phe
B10a	B10b	shared	Chr. V	272035	C	T	4	8	0.666667	heterozygous	snp	missense	moderate	PET117	YER058W	Leu90Phe
A12b	A12a	shared	Chr. V	273670	G	A	7	4	0.363636	heterozygous	snp	synonymous	low	PCL6	YER059W	Thr349Thr
A12a	A12b	shared	Chr. V	273670	G	A	13	9	0.409091	heterozygous	snp	synonymous	low	PCL6	YER059W	Thr349Thr
D03b	D03a	shared	Chr. V	277752	G	T	11	10	0.47619	heterozygous	snp	missense	moderate	FCY22	YER060W-A	Arg394Ile
D03a	D03b	shared	Chr. V	277752	G	T	15	11	0.423077	heterozygous	snp	missense	moderate	FCY22	YER060W-A	Arg394Ile
G12b	G12a	shared	Chr. V	278469	A	C	8	8	0.5	heterozygous	snp	missense	moderate	CEM1	YER061C	His386Gln
G12a	G12b	shared	Chr. V	278469	A	C	4	3	0.428571	heterozygous	snp	missense	moderate	CEM1	YER061C	His386Gln
C02b	C02a	shared	Chr. V	286271	T	G	2	5	0.714286	heterozygous	snp	missense	moderate	ICL1	YER065C	Lys215Thr
C02a	C02b	shared	Chr. V	286271	T	G	6	8	0.571429	heterozygous	snp	missense	moderate	ICL1	YER065C	Lys215Thr
D12b	D12a	shared	Chr. V	286905	G	A	27	10	0.27027	heterozygous	snp	missense	moderate	ICL1	YER065C	Pro4Ser
D12a	D12b	shared	Chr. V	286905	G	A	9	5	0.357143	heterozygous	snp	missense	moderate	ICL1	YER065C	Pro4Ser
H12b		unique	Chr. V	294679	C	G	10	7	0.411765	heterozygous	snp	missense	moderate	MOT2	YER068W	Pro544Ala
D02b	D02a	shared	Chr. V	301536	A	C	15	19	0.558824	heterozygous	snp	missense	moderate	RNR1	YER070W	Thr863Pro
D02a	D02b	shared	Chr. V	301536	A	C	17	18	0.514286	heterozygous	snp	missense	moderate	RNR1	YER070W	Thr863Pro
A11b		unique	Chr. V	300477	C	A	7	2	0.222222	heterozygous	snp	missense	moderate	RNR1	YER070W	Gln510Lys
D12a		unique	Chr. V	300684	C	T	16	17	0.515152	heterozygous	snp	missense	moderate	RNR1	YER070W	Pro579Ser
B02b	B02a	shared	Chr. V	302899	A	C	0	18	1	homozygous	snp	missense	moderate	VTC1	YER072W	Thr32Pro
B02a	B02b	shared	Chr. V	302899	A	C	11	18	0.62069	heterozygous	snp	missense	moderate	VTC1	YER072W	Thr32Pro
F01b		unique	Chr. V	305431	G	C	7	11	0.611111	heterozygous	snp	missense	moderate	ALD5	YER073W	Ala468Pro
E03b	E03a	shared	Chr. V	307728	G	A	18	16	0.470588	heterozygous	snp	missense	moderate	YOS1	YER074W-A	Glu26Lys
E03a	E03b	shared	Chr. V	307728	G	A	17	11	0.392857	heterozygous	snp	missense	moderate	YOS1	YER074W-A	Glu26Lys
A10b	A10a	shared	Chr. V	311019	C	A	11	6	0.352941	heterozygous	snp	missense	moderate	PTP3	YER075C	Val61Leu
A10a	A10b	shared	Chr. V	311019	C	A	11	5	0.3125	heterozygous	snp	missense	moderate	PTP3	YER075C	Val61Leu
G02a		unique	Chr. V	308881	T	G	12	19	0.612903	heterozygous	snp	missense	moderate	PTP3	YER075C	Leu773Phe
H03a		unique	Chr. V	310428	G	C	18	16	0.470588	heterozygous	snp	missense	moderate	PTP3	YER075C	His258Asp
B11b	B11a	shared	Chr. V	317887	C	T	26	35	0.57377	heterozygous	snp	nonsense	high	ICP55	YER078C	Trp152*
B11a	B11b	shared	Chr. V	317887	C	T	9	7	0.4375	heterozygous	snp	nonsense	high	ICP55	YER078C	Trp152*
C03b	C03a	shared	Chr. V	323357	G	C	8	7	0.466667	heterozygous	snp	synonymous	low	SER3	YER081W	Val224Val
C03a	C03b	shared	Chr. V	323357	G	C	26	15	0.365854	heterozygous	snp	synonymous	low	SER3	YER081W	Val224Val
D11b	D11a	shared	Chr. V	323610	G	A	5	6	0.545455	heterozygous	snp	missense	moderate	SER3	YER081W	Ala309Thr
D11a	D11b	shared	Chr. V	323610	G	A	26	39	0.6	heterozygous	snp	missense	moderate	SER3	YER081W	Ala309Thr
F10b	F10a	shared	Chr. V	324030	ATT	AT	11	6	0.352941	heterozygous	del	frameshift	high	SER3	YER081W	Asp451fs
F10a	F10b	shared	Chr. V	324030	ATT	AT	4	2	0.333333	heterozygous	del	frameshift	high	SER3	YER081W	Asp451fs
E10c		unique	Chr. V	323125	C	A	7	6	0.461538	heterozygous	snp	missense	moderate	SER3	YER081W	Ala147Asp
B01b		unique	Chr. V	325207	T	C	8	7	0.466667	heterozygous	snp	missense	moderate	UTP7	YER082C	Asn244Asp
A10b	A10a	shared	Chr. V	327177	C	T					snp	missense	moderate	YER084W	YER084W	Thr38Ile
A10a	A10b	shared	Chr. V	327177	C	T	2	3	0.6	heterozygous	snp	missense	moderate	YER084W	YER084W	Thr38Ile
D10a		unique	Chr. V	327615	T	G	0	19	1	homozygous	snp	missense	moderate	YER084W-A	YER084W-A	Ser6Arg
F01b		unique	Chr. V	327642	T	C	5	12	0.705882	heterozygous	snp	missense	moderate	YER085C	YER085C	Arg167Gly
F12a		unique	Chr. V	334738	G	C	8	11	0.578947	heterozygous	snp	missense	moderate	DOT6	YER088C	Gln151Glu
A10b	A10a	shared	Chr. V	336830	C	T	12	8	0.4	heterozygous	snp	missense	moderate	PTC2	YER089C	Val171Met
A10a	A10b	shared	Chr. V	336830	C	T	5	7	0.583333	heterozygous	snp	missense	moderate	PTC2	YER089C	Val171Met
C03b	C03a	shared	Chr. V	337224	T	A	8	10	0.555556	heterozygous	snp	synonymous	low	PTC2	YER089C	Ser39Ser
C03a	C03b	shared	Chr. V	337224	T	A	29	31	0.516667	heterozygous	snp	synonymous	low	PTC2	YER089C	Ser39Ser
H10b	H10a	shared	Chr. V	336770	C	A	7	8	0.533333	heterozygous	snp	missense	moderate	PTC2	YER089C	Ala191Ser
H10a	H10b	shared	Chr. V	336770	C	A	10	6	0.375	heterozygous	snp	missense	moderate	PTC2	YER089C	Ala191Ser
A10b	A10a	shared	Chr. V	339243	C	A	8	14	0.636364	heterozygous	snp	missense	moderate	TRP2	YER090W	Ala432Glu
A10a	A10b	shared	Chr. V	339243	C	A	5	12	0.705882	heterozygous	snp	missense	moderate	TRP2	YER090W	Ala432Glu
A11b	A11a	shared	Chr. V	338546	G	T	3	2	0.4	heterozygous	snp	missense	moderate	TRP2	YER090W	Val200Leu
A11a	A11b	shared	Chr. V	338546	G	T	13	8	0.380952	heterozygous	snp	missense	moderate	TRP2	YER090W	Val200Leu
A11b	A11a	shared	Chr. V	341027	C	G	5	2	0.285714	heterozygous	snp	missense	moderate	MET6	YER091C	Ala381Pro
A11a	A11b	shared	Chr. V	341027	C	G	6	7	0.538462	heterozygous	snp	missense	moderate	MET6	YER091C	Ala381Pro
A10b	A10a	shared	Chr. V	344548	C	A	10	3	0.230769	heterozygous	snp	missense	moderate	TSC11	YER093C	Arg1022Met
A10a	A10b	shared	Chr. V	344548	C	A	6	4	0.4	heterozygous	snp	missense	moderate	TSC11	YER093C	Arg1022Met
B11b	B11a	shared	Chr. V	345302	G	C	19	21	0.525	heterozygous	snp	missense	moderate	TSC11	YER093C	Leu771Val
B11a	B11b	shared	Chr. V	345302	G	C	5	7	0.583333	heterozygous	snp	missense	moderate	TSC11	YER093C	Leu771Val
G02b	G02a	shared	Chr. V	350173	G	A	13	13	0.5	heterozygous	snp	missense	moderate	RAD51	YER095W	Gly65Asp
G02a	G02b	shared	Chr. V	350173	G	A	9	14	0.608696	heterozygous	snp	missense	moderate	RAD51	YER095W	Gly65Asp
G11a		unique	Chr. V	351871	A	G	4	2	0.333333	heterozygous	snp	synonymous	low	SHC1	YER096W	Ser58Ser
F02b	F02a	shared	Chr. V	367893	G	A	23	10	0.30303	heterozygous	snp	missense	moderate	NUP157	YER105C	Pro1374Leu
F02a	F02b	shared	Chr. V	367893	G	A	18	19	0.513514	heterozygous	snp	missense	moderate	NUP157	YER105C	Pro1374Leu
F03a		unique	Chr. V	368187	G	A	15	16	0.516129	heterozygous	snp	missense	moderate	NUP157	YER105C	Thr1276Ile
A02c	A02a, A02b	shared	Chr. V	377543	C	A	9	5	0.357143	heterozygous	snp	missense	moderate	FLO8	YER109C	Gln24His
A02b	A02a, A02c	shared	Chr. V	377543	C	A	11	8	0.421053	heterozygous	snp	missense	moderate	FLO8	YER109C	Gln24His
A02a	A02b, A02c	shared	Chr. V	377543	C	A	2	9	0.818182	heterozygous	snp	missense	moderate	FLO8	YER109C	Gln24His
H03b		unique	Chr. V	382011	A	G	0	11	1	homozygous	snp	synonymous	low	KAP123	YER110C	Thr31Thr
A12b	A12a	shared	Chr. V	385237	G	A	5	8	0.615385	heterozygous	snp	nonsense	high	SWI4	YER111C	Gln214*
A12a	A12b	shared	Chr. V	385237	G	A	10	8	0.444444	heterozygous	snp	nonsense	high	SWI4	YER111C	Gln214*
C02b	C02a	shared	Chr. V	383462	GTT	GTTT	5	4	0.444444	heterozygous	ins	frameshift	high	SWI4	YER111C	Asn805fs
C02b	C02a	shared	Chr. V	383467	C	A	5	4	0.444444	heterozygous	snp	nonsense	high	SWI4	YER111C	Glu804*
C02a	C02b	shared	Chr. V	383462	GTT	GTTT	2	4	0.666667	heterozygous	ins	frameshift	high	SWI4	YER111C	Asn805fs
C02a	C02b	shared	Chr. V	383467	C	A	2	4	0.666667	heterozygous	snp	nonsense	high	SWI4	YER111C	Glu804*
F12b	F12a	shared	Chr. V	383107	C	T	9	5	0.357143	heterozygous	snp	missense	moderate	SWI4	YER111C	Asp924Asn
F12a	F12b	shared	Chr. V	383107	C	T	4	8	0.666667	heterozygous	snp	missense	moderate	SWI4	YER111C	Asp924Asn
G10b		unique	Chr. V	384628	C	A	2	4	0.666667	heterozygous	snp	nonsense	high	SWI4	YER111C	Glu417*
E12b		unique	Chr. V	387650	A	C	7	6	0.461538	heterozygous	snp	missense	moderate	LSM4	YER112W	Asn140Thr
G02a		unique	Chr. V	389567	G	A	17	19	0.527778	heterozygous	snp	synonymous	low	TMN3	YER113C	Ala162Ala
H03a		unique	Chr. V	392992	C	G	15	22	0.594595	heterozygous	snp	missense	moderate	BOI2	YER114C	Gly241Arg
F11b	F11a	shared	Chr. V	400185	T	C	4	11	0.733333	heterozygous	snp	missense	moderate	AVT6	YER119C	Arg220Gly
F11a	F11b	shared	Chr. V	400185	T	C	5	4	0.444444	heterozygous	snp	missense	moderate	AVT6	YER119C	Arg220Gly
B11b		unique	Chr. V	402984	C	T	20	25	0.555556	heterozygous	snp	missense	moderate	GLO3	YER122C	Gly457Ser
B11b	B11a	shared	Chr. V	412028	GAC	GT	28	22	0.44	heterozygous	complex	frameshift & missense	high	RSP5	YER125W	Asp614fs
B11a	B11b	shared	Chr. V	412028	GAC	GT	6	6	0.5	heterozygous	complex	frameshift & missense	high	RSP5	YER125W	Asp614fs
H01b	H01a	shared	Chr. V	411410	C	A	8	4	0.333333	heterozygous	snp	missense	moderate	RSP5	YER125W	His408Asn
H01a	H01b	shared	Chr. V	411410	C	A	7	11	0.611111	heterozygous	snp	missense	moderate	RSP5	YER125W	His408Asn
D11b	D11a	shared	Chr. V	415864	A	G	12	11	0.478261	heterozygous	snp	missense	moderate	VFA1	YER128W	Ile2Met
D11a	D11b	shared	Chr. V	415864	A	G	40	46	0.534884	heterozygous	snp	missense	moderate	VFA1	YER128W	Ile2Met
A02a		unique	Chr. V	418963	T	C	5	2	0.285714	heterozygous	snp	synonymous	low	SAK1	YER129W	Thr561Thr
B01b	B01a	shared	Chr. V	421371	G	A	8	4	0.333333	heterozygous	snp	missense	moderate	COM2	YER130C	Ser359Phe
B01a	B01b	shared	Chr. V	421371	G	A	11	7	0.388889	heterozygous	snp	missense	moderate	COM2	YER130C	Ser359Phe
B02b		unique	Chr. V	422416	A	C	5	3	0.375	heterozygous	snp	missense	moderate	COM2	YER130C	Ser11Ala
F02b	F02a	shared	Chr. V	428759	G	A	16	16	0.5	heterozygous	snp	missense	moderate	PMD1	YER132C	Ser564Leu
F02a	F02b	shared	Chr. V	428759	G	A	21	27	0.5625	heterozygous	snp	missense	moderate	PMD1	YER132C	Ser564Leu
F11b	F11a	shared	Chr. V	425937	C	A	13	7	0.35	heterozygous	snp	missense	moderate	PMD1	YER132C	Gly1505Cys
F11a	F11b	shared	Chr. V	425937	C	A	12	12	0.5	heterozygous	snp	missense	moderate	PMD1	YER132C	Gly1505Cys
F12b	F12a	shared	Chr. V	426476	G	A	2	4	0.666667	heterozygous	snp	missense	moderate	PMD1	YER132C	Thr1325Ile
F12a	F12b	shared	Chr. V	426476	G	A	15	8	0.347826	heterozygous	snp	missense	moderate	PMD1	YER132C	Thr1325Ile
G03b	G03a	shared	Chr. V	433544	C	A	12	13	0.52	heterozygous	snp	synonymous	low	GLC7	YER133W	Leu175Leu
G03a	G03b	shared	Chr. V	433544	C	A	16	18	0.529412	heterozygous	snp	synonymous	low	GLC7	YER133W	Leu175Leu
B12a	B12b	shared	Chr. V	441457	ATTTTTTTTC	ATTTTTTTTTC	8	14	0.636364	heterozygous	ins	frameshift	high	YER137C	YER137C	Asn121fs
B12b	B12b	shared	Chr. V	441457	ATTTTTTTTC	ATTTTTTTTTC	29	15	0.340909	heterozygous	ins	frameshift	high	YER137C	YER137C	Asn121fs
A02a		unique	Chr. V	451924	T	G	8	3	0.272727	heterozygous	snp	missense	moderate	EMP65	YER140W	Ser120Arg
A02c	A02a, A02b	shared	Chr. V	458552	G	T	7	8	0.533333	heterozygous	snp	missense	moderate	UBP5	YER144C	His558Asn
A02b	A02a, A02c	shared	Chr. V	458552	G	T	18	14	0.4375	heterozygous	snp	missense	moderate	UBP5	YER144C	His558Asn
A02a	A02b, A02c	shared	Chr. V	458552	G	T	6	6	0.5	heterozygous	snp	missense	moderate	UBP5	YER144C	His558Asn
A11b	A11a	shared	Chr. V	457831	A	G	3	3	0.5	heterozygous	snp	missense	moderate	UBP5	YER144C	Val798Ala
A11a	A11b	shared	Chr. V	457831	A	G	12	15	0.555556	heterozygous	snp	missense	moderate	UBP5	YER144C	Val798Ala
B01b	B01a	shared	Chr. V	459768	T	G	9	9	0.5	heterozygous	snp	missense	moderate	UBP5	YER144C	Leu152Phe
B01a	B01b	shared	Chr. V	459768	T	G	8	7	0.466667	heterozygous	snp	missense	moderate	UBP5	YER144C	Leu152Phe
C10b	C10a	shared	Chr. V	458742	C	A	8	7	0.466667	heterozygous	snp	missense	moderate	UBP5	YER144C	Leu494Phe
C10a	C10b	shared	Chr. V	458742	C	A	5	7	0.583333	heterozygous	snp	missense	moderate	UBP5	YER144C	Leu494Phe
H01b	H01a	shared	Chr. V	460181	T	A	3	10	0.769231	heterozygous	snp	nonsense	high	UBP5	YER144C	Lys15*
H01a	H01b	shared	Chr. V	460181	T	A	7	8	0.533333	heterozygous	snp	nonsense	high	UBP5	YER144C	Lys15*
H11b	H11a	shared	Chr. V	461688	C	T	1	7	0.875	heterozygous	snp	missense	moderate	FTR1	YER145C	Cys18Tyr
H11a	H11b	shared	Chr. V	461688	C	T	9	7	0.4375	heterozygous	snp	missense	moderate	FTR1	YER145C	Cys18Tyr
B12a	B12b	shared	Chr. V	472086	A	G	0	13	1	homozygous	snp	synonymous	low	UBP3	YER151C	Gly113Gly
B12b	B12b	shared	Chr. V	472086	A	G	0	20	1	homozygous	snp	synonymous	low	UBP3	YER151C	Gly113Gly
H01b	H01a	shared	Chr. V	471094	C	T	6	9	0.6	heterozygous	snp	missense	moderate	UBP3	YER151C	Arg444Gln
H01a	H01b	shared	Chr. V	471094	C	T	11	7	0.388889	heterozygous	snp	missense	moderate	UBP3	YER151C	Arg444Gln
H11b	H11a	shared	Chr. V	473742	G	T	8	7	0.466667	heterozygous	snp	synonymous	low	YER152C	YER152C	Arg83Arg
H11a	H11b	shared	Chr. V	473742	G	T	3	10	0.769231	heterozygous	snp	synonymous	low	YER152C	YER152C	Arg83Arg
A03b		unique	Chr. V	472920	G	T	9	6	0.4	heterozygous	snp	missense	moderate	YER152C	YER152C	Pro357Thr
D02b	D02a	shared	Chr. V	479117	T	C	12	10	0.454545	heterozygous	snp	synonymous	low	BEM2	YER155C	Leu1244Leu
D02a	D02b	shared	Chr. V	479117	T	C	15	18	0.545455	heterozygous	snp	synonymous	low	BEM2	YER155C	Leu1244Leu
D12b	D12a	shared	Chr. V	477393	G	C	36	31	0.462687	heterozygous	snp	nonsense	high	BEM2	YER155C	Ser1819*
D12a	D12b	shared	Chr. V	477393	G	C	16	19	0.542857	heterozygous	snp	nonsense	high	BEM2	YER155C	Ser1819*
H01b	H01a	shared	Chr. V	481765	G	A	5	7	0.583333	heterozygous	snp	nonsense	high	BEM2	YER155C	Gln362*
H01a	H01b	shared	Chr. V	481765	G	A	8	6	0.428571	heterozygous	snp	nonsense	high	BEM2	YER155C	Gln362*
H02b	H02a	shared	Chr. V	477853	T	C	13	11	0.458333	heterozygous	snp	missense	moderate	BEM2	YER155C	Arg1666Gly
H02a	H02b	shared	Chr. V	477853	T	C	3	7	0.7	heterozygous	snp	missense	moderate	BEM2	YER155C	Arg1666Gly
H10b	H10a	shared	Chr. V	478165	C	A	10	13	0.565217	heterozygous	snp	nonsense	high	BEM2	YER155C	Glu1562*
H10a	H10b	shared	Chr. V	478165	C	A	9	10	0.526316	heterozygous	snp	nonsense	high	BEM2	YER155C	Glu1562*
A02a		unique	Chr. V	494522	ATA	CTC	3	2	0.4	heterozygous	complex	missense	moderate	YER160C	YER160C	AsnMet1200LysArg
F11b	F11a	shared	Chr. V	500216	C	T	16	11	0.407407	heterozygous	snp	missense	moderate	SPT2	YER161C	Asp45Asn
F11a	F11b	shared	Chr. V	500216	C	T	12	11	0.478261	heterozygous	snp	missense	moderate	SPT2	YER161C	Asp45Asn
E12b		unique	Chr. V	503161	G	T	12	9	0.428571	heterozygous	snp	missense	moderate	GCG1	YER163C	Pro208Thr
A11b	A11a	shared	Chr. V	507988	C	T	4	6	0.6	heterozygous	snp	missense	moderate	CHD1	YER164W	Ser866Leu
A11a	A11b	shared	Chr. V	507988	C	T	16	17	0.515152	heterozygous	snp	missense	moderate	CHD1	YER164W	Ser866Leu
G03b	G03a	shared	Chr. V	506226	G	T	9	16	0.64	heterozygous	snp	missense	moderate	CHD1	YER164W	Asp279Tyr
G03a	G03b	shared	Chr. V	506226	G	T	19	15	0.441176	heterozygous	snp	missense	moderate	CHD1	YER164W	Asp279Tyr
G10b	G10a	shared	Chr. V	516029	A	T	4	13	0.764706	heterozygous	snp	missense	moderate	DNF1	YER166W	Asn1096Tyr
G10a	G10b	shared	Chr. V	516029	A	T	2	3	0.6	heterozygous	snp	missense	moderate	DNF1	YER166W	Asn1096Tyr
H10b	H10a	shared	Chr. V	517179	G	C	16	14	0.466667	heterozygous	snp	missense	moderate	DNF1	YER166W	Gly1479Ala
H10a	H10b	shared	Chr. V	517179	G	C	21	14	0.4	heterozygous	snp	missense	moderate	DNF1	YER166W	Gly1479Ala
E03b	E03a	shared	Chr. V	518862	GTA	GA	12	6	0.333333	heterozygous	del	frameshift	high	BCK2	YER167W	Asn217fs
E03a	E03b	shared	Chr. V	518862	GTA	GA	8	11	0.578947	heterozygous	del	frameshift	high	BCK2	YER167W	Asn217fs
G02b	G02a	shared	Chr. V	519323	C	T	3	6	0.666667	heterozygous	snp	nonsense	high	BCK2	YER167W	Arg370*
G02a	G02b	shared	Chr. V	519323	C	T	6	3	0.333333	heterozygous	snp	nonsense	high	BCK2	YER167W	Arg370*
G02a		unique	Chr. V	518385	C	T	10	8	0.444444	heterozygous	snp	missense	moderate	BCK2	YER167W	Pro57Leu
C12b		unique	Chr. V	519569	G	C	13	9	0.409091	heterozygous	snp	missense	moderate	BCK2	YER167W	Asp452His
A03b		unique	Chr. V	521524	C	A	7	16	0.695652	heterozygous	snp	synonymous	low	CCA1	YER168C	Leu382Leu
H01b	H01a	shared	Chr. V	525038	C	G					snp	missense	moderate	RPH1	YER169W	Ser557Trp
H01a	H01b	shared	Chr. V	525038	C	G	11	6	0.352941	heterozygous	snp	missense	moderate	RPH1	YER169W	Ser557Trp
B10a		unique	Chr. V	523948	G	T	18	16	0.470588	heterozygous	snp	nonsense	high	RPH1	YER169W	Glu194*
H03a		unique	Chr. V	527787	G	A	19	26	0.577778	heterozygous	snp	missense	moderate	RAD3	YER171W	Glu236Lys
A03b		unique	Chr. V	527988	G	A	11	10	0.47619	heterozygous	snp	missense	moderate	RAD3	YER171W	Glu303Lys
C12b		unique	Chr. V	529784	C	G	6	7	0.538462	heterozygous	snp	missense	moderate	BRR2	YER172C	Glu2080Gln
F03b	F03a	shared	Chr. V	537456	C	T	12	5	0.294118	heterozygous	snp	missense	moderate	RAD24	YER173W	Thr386Ile
F03a	F03b	shared	Chr. V	537456	C	T	19	28	0.595745	heterozygous	snp	missense	moderate	RAD24	YER173W	Thr386Ile
B12a		unique	Chr. V	537688	GTT	GTTT	13	7	0.35	heterozygous	ins	frameshift	high	RAD24	YER173W	Leu464fs
B12a		unique	Chr. V	537691	A	T	12	7	0.368421	heterozygous	snp	missense	moderate	RAD24	YER173W	Leu464Phe
B11b	B11a	shared	Chr. V	539985	C	T	41	38	0.481013	heterozygous	snp	missense	moderate	TMT1	YER175C	Asp127Asn
B11a	B11b	shared	Chr. V	539985	C	T	6	3	0.333333	heterozygous	snp	missense	moderate	TMT1	YER175C	Asp127Asn
C11c	C11a, C11b	shared	Chr. V	544345	A	T	14	16	0.533333	heterozygous	snp	missense	moderate	ECM32	YER176W	Met886Leu
C11b	C11a, C11c	shared	Chr. V	544345	A	T	12	12	0.5	heterozygous	snp	missense	moderate	ECM32	YER176W	Met886Leu
C11a	C11b, C11c	shared	Chr. V	544345	A	T	3	2	0.4	heterozygous	snp	missense	moderate	ECM32	YER176W	Met886Leu
B02a		unique	Chr. V	547434	G	T	31	27	0.465517	heterozygous	snp	missense	moderate	PDA1	YER178W	Glu206Asp
A12b	A12a	shared	Chr. V	548536	G	A	6	14	0.7	heterozygous	snp	missense	moderate	DMC1	YER179W	Gly39Glu
A12a	A12b	shared	Chr. V	548536	G	A	7	5	0.416667	heterozygous	snp	missense	moderate	DMC1	YER179W	Gly39Glu
F03a		unique	Chr. V	557660	T	C	25	16	0.390244	heterozygous	snp	missense	moderate	TOG1	YER184C	Arg341Gly
C12b		unique	Chr. V	560294	G	T	21	12	0.363636	heterozygous	snp	missense	moderate	PUG1	YER185W	Ala281Ser
F10b	F10a	shared	Chr. V	569750	G	A	12	11	0.478261	heterozygous	snp	missense	moderate	YER188C-A	YER188C-A	Thr53Ile
F10a	F10b	shared	Chr. V	569750	G	A	13	14	0.518519	heterozygous	snp	missense	moderate	YER188C-A	YER188C-A	Thr53Ile
G10b	G10a	shared	Chr. V	571380	A	G	27	7	0.205882	heterozygous	snp	missense	moderate	YER189W	YER189W	Ile76Val
G10a	G10b	shared	Chr. V	571380	A	G					snp	missense	moderate	YER189W	YER189W	Ile76Val
G12b	G12a	shared	Chr. VI	145336	ATTCTTCTTCTTCA	ATTCTTCTTCTTCTTCA	7	6	0.461538	heterozygous	ins	conservative inframe insertion	moderate	SPB4	YFL002C	Leu529_Lys530insLys
G12a	G12b	shared	Chr. VI	145336	ATTCTTCTTCTTCA	ATTCTTCTTCTTCTTCA	7	8	0.533333	heterozygous	ins	conservative inframe insertion	moderate	SPB4	YFL002C	Leu529_Lys530insLys
C01a		unique	Chr. VI	135101	G	A	11	14	0.56	heterozygous	snp	missense	moderate	MSH4	YFL003C	Ser686Leu
B02b	B02a	shared	Chr. VI	122599	G	T	2	2	0.5	heterozygous	snp	missense	moderate	SMC1	YFL008W	Lys1057Asn
B02a	B02b	shared	Chr. VI	122599	G	T	12	7	0.368421	heterozygous	snp	missense	moderate	SMC1	YFL008W	Lys1057Asn
B03b	B03a	shared	Chr. VI	112523	G	A	12	9	0.428571	heterozygous	snp	missense	moderate	HXT10	YFL011W	Gly60Glu
B03a	B03b	shared	Chr. VI	112523	G	A	8	8	0.5	heterozygous	snp	missense	moderate	HXT10	YFL011W	Gly60Glu
G11a		unique	Chr. VI	110112	GAAAAAAAAAAG	GAAAAAAAAAG	1	2	0.666667	heterozygous	del	frameshift	high	YFL012W-A	YFL012W-A	Ser105fs
B10b	B10a	shared	Chr. VI	102292	A	C	3	12	0.8	heterozygous	snp	missense	moderate	LPD1	YFL018C	Val279Gly
B10a	B10b	shared	Chr. VI	102292	A	C	14	12	0.461538	heterozygous	snp	missense	moderate	LPD1	YFL018C	Val279Gly
E10c	E10a, E10b	shared	Chr. VI	102312	C	T	6	5	0.454545	heterozygous	snp	synonymous	low	LPD1	YFL018C	Lys272Lys
E10b	E10a, E10c	shared	Chr. VI	102312	C	T	9	7	0.4375	heterozygous	snp	synonymous	low	LPD1	YFL018C	Lys272Lys
E10a	E10b, E10c	shared	Chr. VI	102312	C	T	7	11	0.611111	heterozygous	snp	synonymous	low	LPD1	YFL018C	Lys272Lys
F12b	F12a	shared	Chr. VI	96541	C	T	8	4	0.333333	heterozygous	snp	synonymous	low	GAT1	YFL021W	Asp192Asp
F12a	F12b	shared	Chr. VI	96541	C	T	11	10	0.47619	heterozygous	snp	synonymous	low	GAT1	YFL021W	Asp192Asp
G01c	G01a, G01b	shared	Chr. VI	93229	GTT	GT	11	13	0.541667	heterozygous	del	frameshift	high	BUD27	YFL023W	Leu749fs
G01b	G01a, G01c	shared	Chr. VI	93229	GTT	GT	9	11	0.55	heterozygous	del	frameshift	high	BUD27	YFL023W	Leu749fs
G01a	G01b, G01c	shared	Chr. VI	93229	GTT	GT	17	9	0.346154	heterozygous	del	frameshift	high	BUD27	YFL023W	Leu749fs
E12b		unique	Chr. VI	91771	CAATGA	CAATGAATA	0	6	1	Inconclusive	ins	disruptive inframe insertion	moderate	BUD27	YFL023W	Asp264delinsGluTyr
E11b	E11a	shared	Chr. VI	88626	T	G	14	10	0.416667	heterozygous	snp	synonymous	low	EPL1	YFL024C	Arg574Arg
E11a	E11b	shared	Chr. VI	88626	T	G	7	10	0.588235	heterozygous	snp	synonymous	low	EPL1	YFL024C	Arg574Arg
F03b	F03a	shared	Chr. VI	89273	G	T	2	2	0.5	heterozygous	snp	missense	moderate	EPL1	YFL024C	Ser358Tyr
F03a	F03b	shared	Chr. VI	89273	G	T	9	10	0.526316	heterozygous	snp	missense	moderate	EPL1	YFL024C	Ser358Tyr
A02c	A02a, A02b	shared	Chr. VI	84496	G	T	7	5	0.416667	heterozygous	snp	missense	moderate	BST1	YFL025C	Asn913Lys
A02b	A02a, A02c	shared	Chr. VI	84496	G	T	19	22	0.536585	heterozygous	snp	missense	moderate	BST1	YFL025C	Asn913Lys
A02a	A02b, A02c	shared	Chr. VI	84496	G	T	5	7	0.583333	heterozygous	snp	missense	moderate	BST1	YFL025C	Asn913Lys
C02b	C02a	shared	Chr. VI	85736	C	T	11	13	0.541667	heterozygous	snp	missense	moderate	BST1	YFL025C	Arg500Lys
C02a	C02b	shared	Chr. VI	85736	C	T	10	10	0.5	heterozygous	snp	missense	moderate	BST1	YFL025C	Arg500Lys
A12b		unique	Chr. VI	86237	C	T	10	8	0.444444	heterozygous	snp	missense	moderate	BST1	YFL025C	Gly333Glu
H03b		unique	Chr. VI	86691	A	G	11	18	0.62069	heterozygous	snp	missense	moderate	BST1	YFL025C	Phe182Leu
F01b		unique	Chr. VI	83217	C	T	8	7	0.466667	heterozygous	snp	missense	moderate	STE2	YFL026W	Ser213Phe
B12a	B12b	shared	Chr. VI	75313	T	A	5	6	0.545455	heterozygous	snp	synonymous	low	HAC1	YFL031W	Arg45Arg
B12b	B12b	shared	Chr. VI	75313	T	A	8	3	0.272727	heterozygous	snp	synonymous	low	HAC1	YFL031W	Arg45Arg
F12b	F12a	shared	Chr. VI	74873	T	A	10	3	0.230769	heterozygous	snp	start lost	high	YFL032W	YFL032W	Met1?
F12a	F12b	shared	Chr. VI	74873	T	A	10	7	0.411765	heterozygous	snp	start lost	high	YFL032W	YFL032W	Met1?
B10b	B10a	shared	Chr. VI	66934	G	T	12	8	0.4	heterozygous	snp	missense	moderate	YFL034W	YFL034W	Leu486Phe
B10a	B10b	shared	Chr. VI	66934	G	T	10	8	0.444444	heterozygous	snp	missense	moderate	YFL034W	YFL034W	Leu486Phe
B01b	B01a	shared	Chr. VI	62457	G	C	8	9	0.529412	heterozygous	snp	missense	moderate	RPO41	YFL036W	Asp1226His
B01a	B01b	shared	Chr. VI	62457	G	C	10	7	0.411765	heterozygous	snp	missense	moderate	RPO41	YFL036W	Asp1226His
A10b	A10a	shared	Chr. VI	52755	T	A	10	12	0.545455	heterozygous	snp	missense	moderate	YFL040W	YFL040W	Leu469His
A10a	A10b	shared	Chr. VI	52755	T	A	10	6	0.375	heterozygous	snp	missense	moderate	YFL040W	YFL040W	Leu469His
H11b	H11a	shared	Chr. VI	52438	G	C	5	4	0.444444	heterozygous	snp	missense	moderate	YFL040W	YFL040W	Lys363Asn
H11a	H11b	shared	Chr. VI	52438	G	C	15	8	0.347826	heterozygous	snp	missense	moderate	YFL040W	YFL040W	Lys363Asn
G12b		unique	Chr. VI	51773	T	G	12	19	0.612903	heterozygous	snp	missense	moderate	YFL040W	YFL040W	Tyr142Asp
C12b		unique	Chr. VI	52321	G	A	8	7	0.466667	heterozygous	snp	missense	moderate	YFL040W	YFL040W	Met324Ile
A03b		unique	Chr. VI	47733	T	G	11	13	0.541667	heterozygous	snp	synonymous	low	YFL042C	YFL042C	Val4Val
G03a		unique	Chr. VI	43689	C	A	14	15	0.517241	heterozygous	snp	missense	moderate	SEC53	YFL045C	Gly235Val
B02b	B02a	shared	Chr. VI	41026	T	A	5	5	0.5	heterozygous	snp	missense	moderate	RGD2	YFL047W	Asp202Glu
B02a	B02b	shared	Chr. VI	41026	T	A	16	7	0.304348	heterozygous	snp	missense	moderate	RGD2	YFL047W	Asp202Glu
E01b	E01a	shared	Chr. VI	40786	C	A	12	16	0.571429	heterozygous	snp	synonymous	low	RGD2	YFL047W	Ser122Ser
E01a	E01b	shared	Chr. VI	40786	C	A	7	15	0.681818	heterozygous	snp	synonymous	low	RGD2	YFL047W	Ser122Ser
D11b	D11a	shared	Chr. VI	35650	T	A	4	9	0.692308	heterozygous	snp	missense	moderate	ALR2	YFL050C	Ser67Cys
D11a	D11b	shared	Chr. VI	35650	T	A	33	27	0.45	heterozygous	snp	missense	moderate	ALR2	YFL050C	Ser67Cys
C11a		unique	Chr. VI	35639	G	A	5	2	0.285714	heterozygous	snp	synonymous	low	ALR2	YFL050C	Asn70Asn
A02b		unique	Chr. VI	28268	A	C	23	23	0.5	heterozygous	snp	missense	moderate	YFL052W	YFL052W	Ile13Leu
A11b	A11a	shared	Chr. VI	25173	G	A	7	7	0.5	heterozygous	snp	missense	moderate	DAK2	YFL053W	Gly584Glu
A11a	A11b	shared	Chr. VI	25173	G	A	14	13	0.481481	heterozygous	snp	missense	moderate	DAK2	YFL053W	Gly584Glu
B11b	B11a	shared	Chr. VI	17333	T	A	41	49	0.544444	heterozygous	snp	synonymous	low	AGP3	YFL055W	Thr110Thr
B11a	B11b	shared	Chr. VI	17333	T	A	13	13	0.5	heterozygous	snp	synonymous	low	AGP3	YFL055W	Thr110Thr
F01b		unique	Chr. VI	17645	A	G	9	3	0.25	heterozygous	snp	missense	moderate	AGP3	YFL055W	Ile214Met
H03b		unique	Chr. VI	13157	G	A	15	10	0.4	heterozygous	snp	missense	moderate	THI5	YFL058W	Val77Met
F10a		unique	Chr. VI	6473	T	C	8	9	0.529412	heterozygous	snp	synonymous	low	COS4	YFL062W	Ser16Ser
B01b	B01a	shared	Chr. VI	1536	T	C	7	7	0.5	heterozygous	snp	synonymous	low	YFL066C	YFL066C	Pro360Pro
B01a	B01b	shared	Chr. VI	1536	T	C	14	22	0.611111	heterozygous	snp	synonymous	low	YFL066C	YFL066C	Pro360Pro
C10b	C10a	shared	Chr. VI	1536	T	C	15	4	0.210526	heterozygous	snp	synonymous	low	YFL066C	YFL066C	Pro360Pro
C10a	C10b	shared	Chr. VI	1536	T	C	14	5	0.263158	heterozygous	snp	synonymous	low	YFL066C	YFL066C	Pro360Pro
D12a		unique	Chr. VI	1536	T	C	16	8	0.333333	heterozygous	snp	synonymous	low	YFL066C	YFL066C	Pro360Pro
G10a		unique	Chr. VI	160049	C	T	3	3	0.5	heterozygous	snp	missense	moderate	YFH7	YFR007W	Pro251Ser
B02b	B02a	shared	Chr. VI	166243	C	T	7	4	0.363636	heterozygous	snp	nonsense	high	UBP6	YFR010W	Gln393*
B02a	B02b	shared	Chr. VI	166243	C	T	12	8	0.4	heterozygous	snp	nonsense	high	UBP6	YFR010W	Gln393*
D02b	D02a	shared	Chr. VI	168205	C	T	11	13	0.541667	heterozygous	snp	synonymous	low	DCV1	YFR012W	Phe106Phe
D02a	D02b	shared	Chr. VI	168205	C	T	12	16	0.571429	heterozygous	snp	synonymous	low	DCV1	YFR012W	Phe106Phe
G10b		unique	Chr. VI	170188	GAAAAAG	GAAAAG	5	2	0.285714	heterozygous	del	frameshift	high	IOC3	YFR013W	Lys91fs
C02b	C02a	shared	Chr. VI	182326	T	G	11	9	0.45	heterozygous	snp	missense	moderate	IGD1	YFR017C	Glu179Ala
C02a	C02b	shared	Chr. VI	182326	T	G	6	11	0.647059	heterozygous	snp	missense	moderate	IGD1	YFR017C	Glu179Ala
G12b	G12a	shared	Chr. VI	182586	T	C	5	7	0.583333	heterozygous	snp	synonymous	low	IGD1	YFR017C	Glu92Glu
G12a	G12b	shared	Chr. VI	182586	T	C	7	5	0.416667	heterozygous	snp	synonymous	low	IGD1	YFR017C	Glu92Glu
B01b		unique	Chr. VI	191122	G	T	4	7	0.636364	heterozygous	snp	synonymous	low	FAB1	YFR019W	Gly2207Gly
G01b		unique	Chr. VI	198747	A	G	21	18	0.461538	heterozygous	snp	missense	moderate	ROG3	YFR022W	Lys639Glu
E03b		unique	Chr. VI	198796	C	G	19	14	0.424242	heterozygous	snp	missense	moderate	ROG3	YFR022W	Ser655Cys
B11b		unique	Chr. VI	214572	C	G	25	20	0.444444	heterozygous	snp	missense	moderate	MET10	YFR030W	Gln421Glu
B11b	B11a	shared	Chr. VI	219569	T	C	72	35	0.327103	heterozygous	snp	missense	moderate	SMC2	YFR031C	Lys180Glu
B11a	B11b	shared	Chr. VI	219569	T	C	16	10	0.384615	heterozygous	snp	missense	moderate	SMC2	YFR031C	Lys180Glu
D11b	D11a	shared	Chr. VI	217527	C	G	8	2	0.2	heterozygous	snp	missense	moderate	SMC2	YFR031C	Glu860Asp
D11a	D11b	shared	Chr. VI	217527	C	G	44	26	0.371429	heterozygous	snp	missense	moderate	SMC2	YFR031C	Glu860Asp
H01b	H01a	shared	Chr. VI	219204	C	T	10	7	0.411765	heterozygous	snp	synonymous	low	SMC2	YFR031C	Leu301Leu
H01a	H01b	shared	Chr. VI	219204	C	T	14	15	0.517241	heterozygous	snp	synonymous	low	SMC2	YFR031C	Leu301Leu
G11a		unique	Chr. VI	218091	G	A	8	6	0.428571	heterozygous	snp	synonymous	low	SMC2	YFR031C	Thr672Thr
H03b	H03a	shared	Chr. VI	222952	T	A	9	7	0.4375	heterozygous	snp	missense	moderate	RRT5	YFR032C	Glu3Val
[truncated: 6,367 more rows]

## Sheet: nuclear_mutations_by_clone
Clone	Also Found in…	Shared or Unique	Chromosome	Position	Reference Allele	Alternate Allele	Reference Count	Alternate Count	Alt. Freq.	Zygosity	Mutation Type	Coding Effect	Putative Impact	Gene Name	Systematic Name	Protein Coding
A02b	A02a	shared	Chr. IV	1258483	A	T	9	13	0.590909	heterozygous	snp	intergenic	modifier
A02b	A02a	shared	Chr. V	79234	A	T	26	22	0.458333	heterozygous	snp	synonymous	low	UTR2	YEL040W	Ser394Ser
A02b	A02a	shared	Chr. VII	1040719	G	A	14	13	0.481481	heterozygous	snp	missense	moderate	TAF1	YGR274C	Pro793Ser
A02b	A02a	shared	Chr. VIII	483338	G	A	15	8	0.347826	heterozygous	snp	missense	moderate	GPI16	YHR188C	Thr167Met
A02b	A02a	shared	Chr. XII	404515	GAG	GG	8	19	0.703704	heterozygous	del	frameshift	high	ACE2	YLR131C	Leu770fs
A02b	A02a	shared	Chr. XIII	28145	G	T	19	10	0.344828	heterozygous	snp	intergenic	modifier
A02b	A02a	shared	Chr. XIII	69970	G	A	8	11	0.578947	heterozygous	snp	missense	moderate	CUE4	YML101C	Pro40Leu
A02b	A02a	shared	Chr. XIV	196234	G	C	3	5	0.625	heterozygous	snp	intergenic	modifier
A02b	A02a	shared	Chr. XV	223934	A	G	9	17	0.653846	heterozygous	snp	missense	moderate	GPM3	YOL056W	Asn223Asp
A02b	A02a	shared	Chr. XV	945176	C	A	14	20	0.588235	heterozygous	snp	nonsense	high	MRS2	YOR334W	Ser194*
A02b	A02a	shared	Chr. XVI	555890	C	A	16	11	0.407407	heterozygous	snp	intergenic	modifier
A02c	A02a, A02b	shared	Chr. I	38880	G	A	0	23	1	homozygous	snp	missense	moderate	CNE1	YAL058W	Asp473Asn
A02c	A02a, A02b	shared	Chr. I	182522	C	A					snp	tRNA		tS(AGA)A	tS(AGA)A	???28???
A02c	A02a, A02b	shared	Chr. II	354303	T	G	10	15	0.6	heterozygous	snp	missense	moderate	UBP14	YBR058C	Asn572Thr
A02c	A02a, A02b	shared	Chr. II	625892	G	A	6	2	0.25	heterozygous	snp	missense	moderate	MCM7	YBR202W	Glu41Lys
A02c	A02a, A02b	shared	Chr. IV	173468	C	T	0	23	1	homozygous	snp	missense	moderate	STE7	YDL159W	Arg330Cys
A02c	A02a, A02b	shared	Chr. IV	555200	A	T	6	8	0.571429	heterozygous	snp	intergenic	modifier
A02c	A02a, A02b	shared	Chr. IV	578050	C	G	11	7	0.388889	heterozygous	snp	nonsense	high	LCB2	YDR062W	Ser526*
A02c	A02a, A02b	shared	Chr. IV	594665	T	C	11	11	0.5	heterozygous	snp	missense	moderate	TPS2	YDR074W	Ile258Thr
A02c	A02a, A02b	shared	Chr. IV	689325	C	A	9	13	0.590909	heterozygous	snp	missense	moderate	VBA4	YDR119W	Gln367Lys
A02c	A02a, A02b	shared	Chr. IV	733435	C	T	7	5	0.416667	heterozygous	snp	intergenic	modifier
A02c	A02a, A02b	shared	Chr. IV	1324642	T	A	2	9	0.818182	heterozygous	snp	missense	moderate	TIF35	YDR429C	Arg220Ser
A02c	A02a, A02b	shared	Chr. IV	1495612	G	T	5	6	0.545455	heterozygous	snp	missense	moderate	HLR1	YDR528W	Asp343Tyr
A02c	A02a, A02b	shared	Chr. V	82879	A	C	13	8	0.380952	heterozygous	snp	intergenic	modifier
A02c	A02a, A02b	shared	Chr. V	87101	C	T	9	6	0.4	heterozygous	snp	synonymous	low	MCM3	YEL032W	Asn55Asn
A02c	A02a, A02b	shared	Chr. V	258260	G	C	6	4	0.4	heterozygous	snp	intergenic	modifier
A02c	A02a, A02b	shared	Chr. V	377543	C	A	9	5	0.357143	heterozygous	snp	missense	moderate	FLO8	YER109C	Gln24His
A02c	A02a, A02b	shared	Chr. V	458552	G	T	7	8	0.533333	heterozygous	snp	missense	moderate	UBP5	YER144C	His558Asn
A02c	A02a, A02b	shared	Chr. VI	84496	G	T	7	5	0.416667	heterozygous	snp	missense	moderate	BST1	YFL025C	Asn913Lys
A02c	A02a, A02b	shared	Chr. VII	24866	G	T	9	6	0.4	heterozygous	snp	missense	moderate	HXK2	YGL253W	Gly311Val
A02c	A02a, A02b	shared	Chr. VII	224024	C	T	2	11	0.846154	heterozygous	snp	nonsense	high	INO80	YGL150C	Trp517*
A02c	A02a, A02b	shared	Chr. VII	422827	C	T	9	7	0.4375	heterozygous	snp	intergenic	modifier
A02c	A02a, A02b	shared	Chr. VII	700748	CGG	CG	5	5	0.5	heterozygous	del	tRNA		tL(GAG)G	tL(GAG)G	Gly26fs
A02c	A02a, A02b	shared	Chr. VII	746154	T	A	9	9	0.5	heterozygous	snp	nonsense	high	YGR126W	YGR126W	Leu107*
A02c	A02a, A02b	shared	Chr. VIII	235600	A	G	5	6	0.545455	heterozygous	snp	synonymous	low	TRM5	YHR070W	Leu240Leu
A02c	A02a, A02b	shared	Chr. VIII	397918	T	C	9	11	0.55	heterozygous	snp	missense	moderate	PEX28	YHR150W	Phe223Ser
A02c	A02a, A02b	shared	Chr. VIII	482223	A	C	17	9	0.346154	heterozygous	snp	missense	moderate	GPI16	YHR188C	Leu539Val
A02c	A02a, A02b	shared	Chr. X	309703	A	T	5	5	0.5	heterozygous	snp	missense	moderate	YJL070C	YJL070C	Phe312Tyr
A02c	A02a, A02b	shared	Chr. X	517822	T	C	7	8	0.533333	heterozygous	snp	tRNA		IMT3	tM(CAU)J3	Arg21Arg
A02c	A02a, A02b	shared	Chr. XI	96009	C	T	1	4	0.8	heterozygous	snp	missense	moderate	ASH1	YKL185W	Ser504Leu
A02c	A02a, A02b	shared	Chr. XI	274051	G	A	9	13	0.590909	heterozygous	snp	missense	moderate	MIF2	YKL089W	Asp220Asn
A02c	A02a, A02b	shared	Chr. XI	408302	CGT	CT	4	3	0.428571	heterozygous	del	intergenic	modifier
A02c	A02a, A02b	shared	Chr. XI	506587	T	A	9	10	0.526316	heterozygous	snp	missense	moderate	YKR032W	YKR032W	Val24Asp
A02c	A02a, A02b	shared	Chr. XI	576028	G	A	5	3	0.375	heterozygous	snp	intergenic	modifier
A02c	A02a, A02b	shared	Chr. XI	582817	A	G	2	8	0.8	heterozygous	snp	missense	moderate	ECM4	YKR076W	Arg179Gly
A02c	A02a, A02b	shared	Chr. XII	30689	G	C	0	31	1	homozygous	snp	missense	moderate	YCT1	YLL055W	Gly194Ala
A02c	A02a, A02b	shared	Chr. XII	172066	C	G	6	3	0.333333	heterozygous	snp	intergenic	modifier
A02c	A02a, A02b	shared	Chr. XII	194099	CTTTTTTA	CTTTTTA	10	12	0.545455	heterozygous	del	intergenic	modifier
A02c	A02a, A02b	shared	Chr. XII	253265	C	A	3	8	0.727273	heterozygous	snp	intergenic	modifier
A02c	A02a, A02b	shared	Chr. XII	369980	C	A	10	4	0.285714	heterozygous	snp	missense	moderate	CCW12	YLR110C	Cys40Phe
A02c	A02a, A02b	shared	Chr. XII	816811	G	C	0	22	1	homozygous	snp	missense	moderate	GAS2	YLR343W	Gly240Arg
A02c	A02a, A02b	shared	Chr. XIII	108637	CAAAAAAAAAAAT	CAAAAAAAAAAAAT	0	6	1	Inconclusive	ins	intergenic	modifier
A02c	A02a, A02b	shared	Chr. XIII	172782	G	C	0	11	1	homozygous	snp	missense	moderate	GAL80	YML051W	Glu397Gln
A02c	A02a, A02b	shared	Chr. XIII	501698	G	T	10	8	0.444444	heterozygous	snp	missense	moderate	SPC24	YMR117C	Ala65Glu
A02c	A02a, A02b	shared	Chr. XIII	584488	T	C	2	2	0.5	heterozygous	snp	missense	moderate	INP2	YMR163C	Gln634Arg
A02c	A02a, A02b	shared	Chr. XIII	719434	T	C	6	5	0.454545	heterozygous	snp	missense	moderate	MRE11	YMR224C	Gln407Arg
A02c	A02a, A02b	shared	Chr. XIII	733514	C	A	8	8	0.5	heterozygous	snp	intergenic	modifier
A02c	A02a, A02b	shared	Chr. XIV	208535	CAAAAAAAC	CAAAAAAC	6	2	0.25	heterozygous	del	frameshift	high	SIN4	YNL236W	Asn538fs
A02c	A02a, A02b	shared	Chr. XIV	290074	G	T	6	10	0.625	heterozygous	snp	missense	moderate	UBP10	YNL186W	Asp193Tyr
A02c	A02a, A02b	shared	Chr. XV	525449	C	A	7	3	0.3	heterozygous	snp	missense	moderate	INP53	YOR109W	His58Asn
A02c	A02a, A02b	shared	Chr. XV	605108	G	A	6	5	0.454545	heterozygous	snp	intergenic	modifier
A02c	A02a, A02b	shared	Chr. XV	639093	A	G	9	5	0.357143	heterozygous	snp	intergenic	modifier
A02c	A02a, A02b	shared	Chr. XV	791576	G	A	7	5	0.416667	heterozygous	snp	synonymous	low	PUS7	YOR243C	Phe222Phe
A02c	A02a, A02b	shared	Chr. XV	966067	CAA	CT	15	11	0.423077	heterozygous	complex	intergenic	modifier
A02c	A02a, A02b	shared	Chr. XV	982175	A	G	8	14	0.636364	heterozygous	snp	synonymous	low	REV1	YOR346W	Glu116Glu
A02c	A02a, A02b	shared	Chr. XVI	42454	T	A	8	4	0.333333	heterozygous	snp	nonsense	high	DIP5	YPL265W	Leu471*
A02c	A02a, A02b	shared	Chr. XVI	359654	ATTTTTTTTTTA	ATTTTTTTTTTTA	2	3	0.6	heterozygous	ins	intergenic	modifier
A02c	A02a, A02b	shared	Chr. XVI	411219	C	T	7	9	0.5625	heterozygous	snp	synonymous	low	GPI2	YPL076W	Ile259Ile
A02c	A02a, A02b	shared	Chr. XVI	777057	G	T	4	2	0.333333	heterozygous	snp	intergenic	modifier
A02c	A02a, A02b	shared	Chr. XVI	859073	A	C	16	12	0.428571	heterozygous	snp	missense	moderate	KRE6	YPR159W	Glu497Asp
A02c	A02a, A02b	shared	Chr. XVI	901446	T	G	17	7	0.291667	heterozygous	snp	missense	moderate	DPM1	YPR183W	Leu231Arg
A02b	A02a, A02c	shared	Chr. I	38880	G	A	25	17	0.404762	heterozygous	snp	missense	moderate	CNE1	YAL058W	Asp473Asn
A02b	A02a, A02c	shared	Chr. I	182522	C	A	7	9	0.5625	heterozygous	snp	tRNA		tS(AGA)A	tS(AGA)A	???28???
A02b	A02a, A02c	shared	Chr. II	354303	T	G	8	13	0.619048	heterozygous	snp	missense	moderate	UBP14	YBR058C	Asn572Thr
A02b	A02a, A02c	shared	Chr. II	625892	G	A	13	13	0.5	heterozygous	snp	missense	moderate	MCM7	YBR202W	Glu41Lys
A02b	A02a, A02c	shared	Chr. IV	173468	C	T	0	23	1	homozygous	snp	missense	moderate	STE7	YDL159W	Arg330Cys
A02b	A02a, A02c	shared	Chr. IV	555200	A	T	8	7	0.466667	heterozygous	snp	intergenic	modifier
A02b	A02a, A02c	shared	Chr. IV	578050	C	G	19	17	0.472222	heterozygous	snp	nonsense	high	LCB2	YDR062W	Ser526*
A02b	A02a, A02c	shared	Chr. IV	594665	T	C	8	3	0.272727	heterozygous	snp	missense	moderate	TPS2	YDR074W	Ile258Thr
A02b	A02a, A02c	shared	Chr. IV	689325	C	A	11	12	0.521739	heterozygous	snp	missense	moderate	VBA4	YDR119W	Gln367Lys
A02b	A02a, A02c	shared	Chr. IV	733435	C	T	14	11	0.44	heterozygous	snp	intergenic	modifier
A02b	A02a, A02c	shared	Chr. IV	1324642	T	A	17	15	0.46875	heterozygous	snp	missense	moderate	TIF35	YDR429C	Arg220Ser
A02b	A02a, A02c	shared	Chr. IV	1495612	G	T	8	9	0.529412	heterozygous	snp	missense	moderate	HLR1	YDR528W	Asp343Tyr
A02b	A02a, A02c	shared	Chr. V	82879	A	C	17	12	0.413793	heterozygous	snp	intergenic	modifier
A02b	A02a, A02c	shared	Chr. V	87101	C	T	8	14	0.636364	heterozygous	snp	synonymous	low	MCM3	YEL032W	Asn55Asn
A02b	A02a, A02c	shared	Chr. V	258260	G	C	11	11	0.5	heterozygous	snp	intergenic	modifier
A02b	A02a, A02c	shared	Chr. V	377543	C	A	11	8	0.421053	heterozygous	snp	missense	moderate	FLO8	YER109C	Gln24His
A02b	A02a, A02c	shared	Chr. V	458552	G	T	18	14	0.4375	heterozygous	snp	missense	moderate	UBP5	YER144C	His558Asn
A02b	A02a, A02c	shared	Chr. VI	84496	G	T	19	22	0.536585	heterozygous	snp	missense	moderate	BST1	YFL025C	Asn913Lys
A02b	A02a, A02c	shared	Chr. VII	24866	G	T	9	12	0.571429	heterozygous	snp	missense	moderate	HXK2	YGL253W	Gly311Val
A02b	A02a, A02c	shared	Chr. VII	224024	C	T	10	9	0.473684	heterozygous	snp	nonsense	high	INO80	YGL150C	Trp517*
A02b	A02a, A02c	shared	Chr. VII	422827	C	T	21	18	0.461538	heterozygous	snp	intergenic	modifier
A02b	A02a, A02c	shared	Chr. VII	700748	CGG	CG	15	11	0.423077	heterozygous	del	tRNA		tL(GAG)G	tL(GAG)G	Gly26fs
A02b	A02a, A02c	shared	Chr. VII	746154	T	A	14	14	0.5	heterozygous	snp	nonsense	high	YGR126W	YGR126W	Leu107*
A02b	A02a, A02c	shared	Chr. VIII	235600	A	G	12	5	0.294118	heterozygous	snp	synonymous	low	TRM5	YHR070W	Leu240Leu
A02b	A02a, A02c	shared	Chr. VIII	397918	T	C	18	16	0.470588	heterozygous	snp	missense	moderate	PEX28	YHR150W	Phe223Ser
A02b	A02a, A02c	shared	Chr. VIII	482223	A	C	23	24	0.510638	heterozygous	snp	missense	moderate	GPI16	YHR188C	Leu539Val
A02b	A02a, A02c	shared	Chr. X	309703	A	T	9	13	0.590909	heterozygous	snp	missense	moderate	YJL070C	YJL070C	Phe312Tyr
A02b	A02a, A02c	shared	Chr. X	517822	T	C	10	11	0.52381	heterozygous	snp	tRNA		IMT3	tM(CAU)J3	Arg21Arg
A02b	A02a, A02c	shared	Chr. XI	96009	C	T	16	12	0.428571	heterozygous	snp	missense	moderate	ASH1	YKL185W	Ser504Leu
A02b	A02a, A02c	shared	Chr. XI	274051	G	A	16	13	0.448276	heterozygous	snp	missense	moderate	MIF2	YKL089W	Asp220Asn
A02b	A02a, A02c	shared	Chr. XI	408302	CGT	CT	13	8	0.380952	heterozygous	del	intergenic	modifier
A02b	A02a, A02c	shared	Chr. XI	506587	T	A	13	15	0.535714	heterozygous	snp	missense	moderate	YKR032W	YKR032W	Val24Asp
A02b	A02a, A02c	shared	Chr. XI	576028	G	A	8	10	0.555556	heterozygous	snp	intergenic	modifier
A02b	A02a, A02c	shared	Chr. XI	582817	A	G	11	12	0.521739	heterozygous	snp	missense	moderate	ECM4	YKR076W	Arg179Gly
A02b	A02a, A02c	shared	Chr. XII	30689	G	C	0	43	1	homozygous	snp	missense	moderate	YCT1	YLL055W	Gly194Ala
A02b	A02a, A02c	shared	Chr. XII	172066	C	G	15	8	0.347826	heterozygous	snp	intergenic	modifier
A02b	A02a, A02c	shared	Chr. XII	194099	CTTTTTTA	CTTTTTA	21	18	0.461538	heterozygous	del	intergenic	modifier
A02b	A02a, A02c	shared	Chr. XII	253265	C	A	19	9	0.321429	heterozygous	snp	intergenic	modifier
A02b	A02a, A02c	shared	Chr. XII	369980	C	A	12	15	0.555556	heterozygous	snp	missense	moderate	CCW12	YLR110C	Cys40Phe
A02b	A02a, A02c	shared	Chr. XII	816811	G	C	14	9	0.391304	heterozygous	snp	missense	moderate	GAS2	YLR343W	Gly240Arg
A02b	A02a, A02c	shared	Chr. XIII	108637	CAAAAAAAAAAAT	CAAAAAAAAAAAAT	8	10	0.555556	heterozygous	ins	intergenic	modifier
A02b	A02a, A02c	shared	Chr. XIII	172782	G	C	12	15	0.555556	heterozygous	snp	missense	moderate	GAL80	YML051W	Glu397Gln
A02b	A02a, A02c	shared	Chr. XIII	501698	G	T	19	16	0.457143	heterozygous	snp	missense	moderate	SPC24	YMR117C	Ala65Glu
A02b	A02a, A02c	shared	Chr. XIII	584488	T	C	12	8	0.4	heterozygous	snp	missense	moderate	INP2	YMR163C	Gln634Arg
A02b	A02a, A02c	shared	Chr. XIII	719434	T	C	7	7	0.5	heterozygous	snp	missense	moderate	MRE11	YMR224C	Gln407Arg
A02b	A02a, A02c	shared	Chr. XIII	733514	C	A	9	7	0.4375	heterozygous	snp	intergenic	modifier
A02b	A02a, A02c	shared	Chr. XIV	208535	CAAAAAAAC	CAAAAAAC	10	12	0.545455	heterozygous	del	frameshift	high	SIN4	YNL236W	Asn538fs
A02b	A02a, A02c	shared	Chr. XIV	290074	G	T	17	23	0.575	heterozygous	snp	missense	moderate	UBP10	YNL186W	Asp193Tyr
A02b	A02a, A02c	shared	Chr. XV	525449	C	A	12	8	0.4	heterozygous	snp	missense	moderate	INP53	YOR109W	His58Asn
A02b	A02a, A02c	shared	Chr. XV	605108	G	A	22	22	0.5	heterozygous	snp	intergenic	modifier
A02b	A02a, A02c	shared	Chr. XV	639093	A	G	15	18	0.545455	heterozygous	snp	intergenic	modifier
A02b	A02a, A02c	shared	Chr. XV	791576	G	A	5	5	0.5	heterozygous	snp	synonymous	low	PUS7	YOR243C	Phe222Phe
A02b	A02a, A02c	shared	Chr. XV	966067	CAA	CT	16	13	0.448276	heterozygous	complex	intergenic	modifier
A02b	A02a, A02c	shared	Chr. XV	982175	A	G	30	24	0.444444	heterozygous	snp	synonymous	low	REV1	YOR346W	Glu116Glu
A02b	A02a, A02c	shared	Chr. XVI	42454	T	A	15	13	0.464286	heterozygous	snp	nonsense	high	DIP5	YPL265W	Leu471*
A02b	A02a, A02c	shared	Chr. XVI	359654	ATTTTTTTTTTA	ATTTTTTTTTTTA	5	5	0.5	heterozygous	ins	intergenic	modifier
A02b	A02a, A02c	shared	Chr. XVI	411219	C	T	15	11	0.423077	heterozygous	snp	synonymous	low	GPI2	YPL076W	Ile259Ile
A02b	A02a, A02c	shared	Chr. XVI	777057	G	T	7	13	0.65	heterozygous	snp	intergenic	modifier
A02b	A02a, A02c	shared	Chr. XVI	859073	A	C	0	42	1	homozygous	snp	missense	moderate	KRE6	YPR159W	Glu497Asp
A02b	A02a, A02c	shared	Chr. XVI	901446	T	G	13	13	0.5	heterozygous	snp	missense	moderate	DPM1	YPR183W	Leu231Arg
A02c	A02b	shared	Chr. I	106124	T	A	4	2	0.333333	heterozygous	snp	intergenic	modifier
A02a	A02b	shared	Chr. IV	1258483	A	T	0	11	1	homozygous	snp	intergenic	modifier
A02c	A02b	shared	Chr. IV	1498941	C	T	13	9	0.409091	heterozygous	snp	missense	moderate	CAB1	YDR531W	Ser237Leu
A02a	A02b	shared	Chr. V	79234	A	T	12	7	0.368421	heterozygous	snp	synonymous	low	UTR2	YEL040W	Ser394Ser
A02a	A02b	shared	Chr. VII	1040719	G	A	4	6	0.6	heterozygous	snp	missense	moderate	TAF1	YGR274C	Pro793Ser
A02a	A02b	shared	Chr. VIII	483338	G	A	4	3	0.428571	heterozygous	snp	missense	moderate	GPI16	YHR188C	Thr167Met
A02c	A02b	shared	Chr. XII	374427	G	T	7	3	0.3	heterozygous	snp	tRNA		tR(ACG)L	tR(ACG)L	???25???
A02a	A02b	shared	Chr. XII	404515	GAG	GG	1	6	0.857143	heterozygous	del	frameshift	high	ACE2	YLR131C	Leu770fs
A02c	A02b	shared	Chr. XII	1033558	A	T	0	11	1	homozygous	snp	missense	moderate	HMG2	YLR450W	Tyr311Phe
A02a	A02b	shared	Chr. XIII	28145	G	T	4	6	0.6	heterozygous	snp	intergenic	modifier
A02a	A02b	shared	Chr. XIII	69970	G	A	5	3	0.375	heterozygous	snp	missense	moderate	CUE4	YML101C	Pro40Leu
A02a	A02b	shared	Chr. XIV	196234	G	C	1	2	0.666667	heterozygous	snp	intergenic	modifier
A02a	A02b	shared	Chr. XV	223934	A	G	5	3	0.375	heterozygous	snp	missense	moderate	GPM3	YOL056W	Asn223Asp
A02a	A02b	shared	Chr. XV	945176	C	A	7	11	0.611111	heterozygous	snp	nonsense	high	MRS2	YOR334W	Ser194*
A02c	A02b	shared	Chr. XV	947102	C	T	3	5	0.625	heterozygous	snp	missense	moderate	ALA1	YOR335C	Asp670Asn
A02a	A02b	shared	Chr. XVI	555890	C	A	0	4	1	Inconclusive	snp	intergenic	modifier
A02c	A02b	shared	Chr. XVI	591564	G	A	6	9	0.6	heterozygous	snp	intergenic	modifier
A02a	A02b, A02c	shared	Chr. I	38880	G	A	17	10	0.37037	heterozygous	snp	missense	moderate	CNE1	YAL058W	Asp473Asn
A02a	A02b, A02c	shared	Chr. I	182522	C	A	3	4	0.571429	heterozygous	snp	tRNA		tS(AGA)A	tS(AGA)A	???28???
A02a	A02b, A02c	shared	Chr. II	354303	T	G	7	10	0.588235	heterozygous	snp	missense	moderate	UBP14	YBR058C	Asn572Thr
A02a	A02b, A02c	shared	Chr. II	625892	G	A	4	4	0.5	heterozygous	snp	missense	moderate	MCM7	YBR202W	Glu41Lys
A02a	A02b, A02c	shared	Chr. IV	173468	C	T	0	19	1	homozygous	snp	missense	moderate	STE7	YDL159W	Arg330Cys
A02a	A02b, A02c	shared	Chr. IV	555200	A	T	1	6	0.857143	heterozygous	snp	intergenic	modifier
A02a	A02b, A02c	shared	Chr. IV	578050	C	G	3	8	0.727273	heterozygous	snp	nonsense	high	LCB2	YDR062W	Ser526*
A02a	A02b, A02c	shared	Chr. IV	594665	T	C	8	9	0.529412	heterozygous	snp	missense	moderate	TPS2	YDR074W	Ile258Thr
A02a	A02b, A02c	shared	Chr. IV	689325	C	A	9	3	0.25	heterozygous	snp	missense	moderate	VBA4	YDR119W	Gln367Lys
A02a	A02b, A02c	shared	Chr. IV	733435	C	T	4	2	0.333333	heterozygous	snp	intergenic	modifier
A02a	A02b, A02c	shared	Chr. IV	1324642	T	A	0	9	1	Inconclusive	snp	missense	moderate	TIF35	YDR429C	Arg220Ser
A02a	A02b, A02c	shared	Chr. IV	1495612	G	T	0	5	1	Inconclusive	snp	missense	moderate	HLR1	YDR528W	Asp343Tyr
A02a	A02b, A02c	shared	Chr. V	82879	A	C	4	2	0.333333	heterozygous	snp	intergenic	modifier
A02a	A02b, A02c	shared	Chr. V	87101	C	T	7	5	0.416667	heterozygous	snp	synonymous	low	MCM3	YEL032W	Asn55Asn
A02a	A02b, A02c	shared	Chr. V	258260	G	C	6	10	0.625	heterozygous	snp	intergenic	modifier
A02a	A02b, A02c	shared	Chr. V	377543	C	A	2	9	0.818182	heterozygous	snp	missense	moderate	FLO8	YER109C	Gln24His
A02a	A02b, A02c	shared	Chr. V	458552	G	T	6	6	0.5	heterozygous	snp	missense	moderate	UBP5	YER144C	His558Asn
A02a	A02b, A02c	shared	Chr. VI	84496	G	T	5	7	0.583333	heterozygous	snp	missense	moderate	BST1	YFL025C	Asn913Lys
A02a	A02b, A02c	shared	Chr. VII	24866	G	T	7	3	0.3	heterozygous	snp	missense	moderate	HXK2	YGL253W	Gly311Val
A02a	A02b, A02c	shared	Chr. VII	224024	C	T	6	3	0.333333	heterozygous	snp	nonsense	high	INO80	YGL150C	Trp517*
A02a	A02b, A02c	shared	Chr. VII	422827	C	T	8	3	0.272727	heterozygous	snp	intergenic	modifier
A02a	A02b, A02c	shared	Chr. VII	700748	CGG	CG	3	2	0.4	heterozygous	del	tRNA		tL(GAG)G	tL(GAG)G	Gly26fs
A02a	A02b, A02c	shared	Chr. VII	746154	T	A	9	8	0.470588	heterozygous	snp	nonsense	high	YGR126W	YGR126W	Leu107*
A02a	A02b, A02c	shared	Chr. VIII	235600	A	G	13	6	0.315789	heterozygous	snp	synonymous	low	TRM5	YHR070W	Leu240Leu
A02a	A02b, A02c	shared	Chr. VIII	397918	T	C	5	4	0.444444	heterozygous	snp	missense	moderate	PEX28	YHR150W	Phe223Ser
A02a	A02b, A02c	shared	Chr. VIII	482223	A	C	14	7	0.333333	heterozygous	snp	missense	moderate	GPI16	YHR188C	Leu539Val
A02a	A02b, A02c	shared	Chr. X	309703	A	T	12	7	0.368421	heterozygous	snp	missense	moderate	YJL070C	YJL070C	Phe312Tyr
A02a	A02b, A02c	shared	Chr. X	517822	T	C	6	6	0.5	heterozygous	snp	tRNA		IMT3	tM(CAU)J3	Arg21Arg
A02a	A02b, A02c	shared	Chr. XI	96009	C	T	3	2	0.4	heterozygous	snp	missense	moderate	ASH1	YKL185W	Ser504Leu
A02a	A02b, A02c	shared	Chr. XI	274051	G	A	11	9	0.45	heterozygous	snp	missense	moderate	MIF2	YKL089W	Asp220Asn
A02a	A02b, A02c	shared	Chr. XI	408302	CGT	CT	3	4	0.571429	heterozygous	del	intergenic	modifier
A02a	A02b, A02c	shared	Chr. XI	506587	T	A	4	3	0.428571	heterozygous	snp	missense	moderate	YKR032W	YKR032W	Val24Asp
A02a	A02b, A02c	shared	Chr. XI	576028	G	A	2	2	0.5	heterozygous	snp	intergenic	modifier
A02a	A02b, A02c	shared	Chr. XI	582817	A	G	7	3	0.3	heterozygous	snp	missense	moderate	ECM4	YKR076W	Arg179Gly
A02a	A02b, A02c	shared	Chr. XII	30689	G	C	0	24	1	homozygous	snp	missense	moderate	YCT1	YLL055W	Gly194Ala
A02a	A02b, A02c	shared	Chr. XII	172066	C	G	3	6	0.666667	heterozygous	snp	intergenic	modifier
A02a	A02b, A02c	shared	Chr. XII	194099	CTTTTTTA	CTTTTTA	3	6	0.666667	heterozygous	del	intergenic	modifier
A02a	A02b, A02c	shared	Chr. XII	253265	C	A	11	6	0.352941	heterozygous	snp	intergenic	modifier
A02a	A02b, A02c	shared	Chr. XII	369980	C	A	1	7	0.875	heterozygous	snp	missense	moderate	CCW12	YLR110C	Cys40Phe
A02a	A02b, A02c	shared	Chr. XII	816811	G	C	0	19	1	homozygous	snp	missense	moderate	GAS2	YLR343W	Gly240Arg
A02a	A02b, A02c	shared	Chr. XIII	108637	CAAAAAAAAAAAT	CAAAAAAAAAAAAT	2	4	0.666667	heterozygous	ins	intergenic	modifier
A02a	A02b, A02c	shared	Chr. XIII	172782	G	C	6	4	0.4	heterozygous	snp	missense	moderate	GAL80	YML051W	Glu397Gln
A02a	A02b, A02c	shared	Chr. XIII	501698	G	T	5	10	0.666667	heterozygous	snp	missense	moderate	SPC24	YMR117C	Ala65Glu
A02a	A02b, A02c	shared	Chr. XIII	584488	T	C					snp	missense	moderate	INP2	YMR163C	Gln634Arg
A02a	A02b, A02c	shared	Chr. XIII	719434	T	C	6	2	0.25	heterozygous	snp	missense	moderate	MRE11	YMR224C	Gln407Arg
A02a	A02b, A02c	shared	Chr. XIII	733514	C	A	6	6	0.5	heterozygous	snp	intergenic	modifier
A02a	A02b, A02c	shared	Chr. XIV	208535	CAAAAAAAC	CAAAAAAC	1	5	0.833333	heterozygous	del	frameshift	high	SIN4	YNL236W	Asn538fs
A02a	A02b, A02c	shared	Chr. XIV	290074	G	T	9	6	0.4	heterozygous	snp	missense	moderate	UBP10	YNL186W	Asp193Tyr
A02a	A02b, A02c	shared	Chr. XV	525449	C	A	8	6	0.428571	heterozygous	snp	missense	moderate	INP53	YOR109W	His58Asn
A02a	A02b, A02c	shared	Chr. XV	605108	G	A	1	6	0.857143	heterozygous	snp	intergenic	modifier
A02a	A02b, A02c	shared	Chr. XV	639093	A	G	9	4	0.307692	heterozygous	snp	intergenic	modifier
A02a	A02b, A02c	shared	Chr. XV	791576	G	A	11	6	0.352941	heterozygous	snp	synonymous	low	PUS7	YOR243C	Phe222Phe
A02a	A02b, A02c	shared	Chr. XV	966067	CAA	CT	15	12	0.444444	heterozygous	complex	intergenic	modifier
A02a	A02b, A02c	shared	Chr. XV	982175	A	G	4	3	0.428571	heterozygous	snp	synonymous	low	REV1	YOR346W	Glu116Glu
A02a	A02b, A02c	shared	Chr. XVI	42454	T	A	8	5	0.384615	heterozygous	snp	nonsense	high	DIP5	YPL265W	Leu471*
A02a	A02b, A02c	shared	Chr. XVI	359654	ATTTTTTTTTTA	ATTTTTTTTTTTA	2	4	0.666667	heterozygous	ins	intergenic	modifier
A02a	A02b, A02c	shared	Chr. XVI	411219	C	T	6	8	0.571429	heterozygous	snp	synonymous	low	GPI2	YPL076W	Ile259Ile
A02a	A02b, A02c	shared	Chr. XVI	777057	G	T	6	3	0.333333	heterozygous	snp	intergenic	modifier
A02a	A02b, A02c	shared	Chr. XVI	859073	A	C	8	4	0.333333	heterozygous	snp	missense	moderate	KRE6	YPR159W	Glu497Asp
A02a	A02b, A02c	shared	Chr. XVI	901446	T	G	7	7	0.5	heterozygous	snp	missense	moderate	DPM1	YPR183W	Leu231Arg
A02b	A02c	shared	Chr. I	106124	T	A	16	4	0.2	heterozygous	snp	intergenic	modifier
A02b	A02c	shared	Chr. IV	1498941	C	T	16	18	0.529412	heterozygous	snp	missense	moderate	CAB1	YDR531W	Ser237Leu
A02b	A02c	shared	Chr. XII	374427	G	T	9	5	0.357143	heterozygous	snp	tRNA		tR(ACG)L	tR(ACG)L	???25???
A02b	A02c	shared	Chr. XII	1033558	A	T	7	11	0.611111	heterozygous	snp	missense	moderate	HMG2	YLR450W	Tyr311Phe
A02b	A02c	shared	Chr. XV	947102	C	T	10	6	0.375	heterozygous	snp	missense	moderate	ALA1	YOR335C	Asp670Asn
A02b	A02c	shared	Chr. XVI	591564	G	A	15	11	0.423077	heterozygous	snp	intergenic	modifier
A10b	A10a	shared	Chr. I	74049	C	A	11	8	0.421053	heterozygous	snp	synonymous	low	YAL037W	YAL037W	Pro10Pro
A10b	A10a	shared	Chr. II	113037	G	A	8	8	0.5	heterozygous	snp	missense	moderate	PTH2	YBL057C	Pro131Ser
A10b	A10a	shared	Chr. II	475669	G	C	14	5	0.263158	heterozygous	snp	missense	moderate	TKL2	YBR117C	Gln257Glu
A10b	A10a	shared	Chr. II	498641	A	T	5	8	0.615385	heterozygous	snp	missense	moderate	CCZ1	YBR131W	Leu493Phe
A10b	A10a	shared	Chr. III	22465	A	G	17	26	0.604651	heterozygous	snp	synonymous	low	KRR1	YCL059C	Ala305Ala
A10b	A10a	shared	Chr. III	23292	C	T	10	14	0.583333	heterozygous	snp	missense	moderate	KRR1	YCL059C	Ala30Thr
A10b	A10a	shared	Chr. IV	673855	G	T	10	7	0.411765	heterozygous	snp	missense	moderate	YDR109C	YDR109C	Leu605Ile
A10b	A10a	shared	Chr. IV	766828	GTTTTTTC	GTTTTTTTC	2	9	0.818182	heterozygous	ins	frameshift	high	ENT5	YDR153C	Gln382fs
A10b	A10a	shared	Chr. IV	835610	T	A	3	3	0.5	heterozygous	snp	intergenic	modifier
A10b	A10a	shared	Chr. IV	959953	C	T	12	12	0.5	heterozygous	snp	intergenic	modifier
A10b	A10a	shared	Chr. IV	1472867	C	A	6	10	0.625	heterozygous	snp	missense	moderate	YDR514C	YDR514C	Ala45Ser
A10b	A10a	shared	Chr. IV	1490546	TGC	TC	5	6	0.545455	heterozygous	del	intergenic	modifier
A10b	A10a	shared	Chr. IV	1511265	G	C	28	11	0.282051	heterozygous	snp	missense	moderate	PAD1	YDR538W	Ala122Pro
A10b	A10a	shared	Chr. IX	66107	GTTTTTTTTTTG	GTTTTTTTTTTTG	6	2	0.25	heterozygous	ins	frameshift	high	MLP2	YIL149C	Thr654fs
A10b	A10a	shared	Chr. IX	144882	G	T	7	9	0.5625	heterozygous	snp	synonymous	low	NUP159	YIL115C	Ile1276Ile
A10b	A10a	shared	Chr. IX	336256	T	A	10	11	0.52381	heterozygous	snp	intergenic	modifier
A10b	A10a	shared	Chr. V	102288	G	A	11	8	0.421053	heterozygous	snp	missense	moderate	SNU13	YEL026W	Ala116Thr
A10b	A10a	shared	Chr. V	311019	C	A	11	6	0.352941	heterozygous	snp	missense	moderate	PTP3	YER075C	Val61Leu
A10b	A10a	shared	Chr. V	327177	C	T					snp	missense	moderate	YER084W	YER084W	Thr38Ile
A10b	A10a	shared	Chr. V	336830	C	T	12	8	0.4	heterozygous	snp	missense	moderate	PTC2	YER089C	Val171Met
A10b	A10a	shared	Chr. V	339243	C	A	8	14	0.636364	heterozygous	snp	missense	moderate	TRP2	YER090W	Ala432Glu
A10b	A10a	shared	Chr. V	344548	C	A	10	3	0.230769	heterozygous	snp	missense	moderate	TSC11	YER093C	Arg1022Met
A10b	A10a	shared	Chr. VI	52755	T	A	10	12	0.545455	heterozygous	snp	missense	moderate	YFL040W	YFL040W	Leu469His
A10b	A10a	shared	Chr. VI	191717	G	T	12	11	0.478261	heterozygous	snp	intergenic	modifier
A10b	A10a	shared	Chr. VI	268345	G	T	16	17	0.515152	heterozygous	snp	intergenic	modifier
A10b	A10a	shared	Chr. VII	418508	T	G	12	20	0.625	heterozygous	snp	missense	moderate	YGL042C	YGL042C	Gln29Pro
A10b	A10a	shared	Chr. VII	577589	C	T	5	7	0.583333	heterozygous	snp	missense	moderate	BUD9	YGR041W	Pro35Ser
A10b	A10a	shared	Chr. VII	758579	G	A	7	8	0.533333	heterozygous	snp	synonymous	low	CAF130	YGR134W	Glu270Glu
A10b	A10a	shared	Chr. VII	768735	T	A	2	9	0.818182	heterozygous	snp	missense	moderate	CBF2	YGR140W	Phe436Tyr
A10b	A10a	shared	Chr. VII	941706	C	A	5	2	0.285714	heterozygous	snp	synonymous	low	HSV2	YGR223C	Ser170Ser
A10b	A10a	shared	Chr. VII	1030464	T	G	9	11	0.55	heterozygous	snp	missense	moderate	YTA7	YGR270W	Ile1032Ser
A10b	A10a	shared	Chr. VII	1032033	A	T	6	10	0.625	heterozygous	snp	missense	moderate	SLH1	YGR271W	Gln81His
A10b	A10a	shared	Chr. VIII	50645	G	T	8	4	0.333333	heterozygous	snp	intergenic	modifier
A10b	A10a	shared	Chr. VIII	162237	T	G	8	5	0.384615	heterozygous	snp	synonymous	low	RPN1	YHR027C	Ala825Ala
A10b	A10a	shared	Chr. VIII	490598	G	C	4	7	0.636364	heterozygous	snp	intergenic	modifier
A10b	A10a	shared	Chr. X	19391	G	C					snp	intergenic	modifier	IMA4	YJL221C
A10b	A10a	shared	Chr. X	354353	T	C	9	4	0.307692	heterozygous	snp	intergenic	modifier
A10b	A10a	shared	Chr. X	588275	C	T	9	6	0.4	heterozygous	snp	synonymous	low	BIR1	YJR089W	Asp186Asp
A10b	A10a	shared	Chr. XI	40549	G	A	7	7	0.5	heterozygous	snp	missense	moderate	UBA1	YKL210W	Asp463Asn
A10b	A10a	shared	Chr. XI	84180	G	T	3	10	0.769231	heterozygous	snp	intergenic	modifier
A10b	A10a	shared	Chr. XI	270172	C	A	15	7	0.318182	heterozygous	snp	missense	moderate	YKL091C	YKL091C	Arg160Leu
A10b	A10a	shared	Chr. XI	289991	G	T	6	4	0.4	heterozygous	snp	missense	moderate	DHR2	YKL078W	Val383Phe
A10b	A10a	shared	Chr. XI	562519	C	A	9	12	0.571429	heterozygous	snp	intergenic	modifier
A10b	A10a	shared	Chr. XI	575592	G	A	5	4	0.444444	heterozygous	snp	missense	moderate	DRE2	YKR071C	Ser130Phe
A10b	A10a	shared	Chr. XI	617394	T	G	0	16	1	homozygous	snp	nonsense	high	PTR2	YKR093W	Tyr555*
A10b	A10a	shared	Chr. XI	618282	T	A	14	7	0.333333	heterozygous	snp	nonsense	high	RPL40B	YKR094C	Lys34*
A10b	A10a	shared	Chr. XII	356983	G	T	10	8	0.444444	heterozygous	snp	synonymous	low	MDN1	YLR106C	Pro2252Pro
A10b	A10a	shared	Chr. XII	369870	C	A	4	4	0.5	heterozygous	snp	nonsense	high	CCW12	YLR110C	Glu77*
A10b	A10a	shared	Chr. XII	637866	G	A	4	11	0.733333	heterozygous	snp	missense	moderate	YEF3	YLR249W	Glu363Lys
A10b	A10a	shared	Chr. XII	814201	A	T	12	11	0.478261	heterozygous	snp	missense	moderate	FKS1	YLR342W	Glu1402Val
A10b	A10a	shared	Chr. XII	930457	CAAAAAT	CAAAAT	6	4	0.4	heterozygous	del	frameshift	high	DUS4	YLR405W	Asn225fs
A10b	A10a	shared	Chr. XII	938662	T	G	4	10	0.714286	heterozygous	snp	synonymous	low	VIP1	YLR410W	Arg374Arg
A10b	A10a	shared	Chr. XIII	178062	G	C	11	8	0.421053	heterozygous	snp	missense	moderate	RSE1	YML049C	Leu82Val
A10b	A10a	shared	Chr. XIII	448052	T	C	10	14	0.583333	heterozygous	snp	missense	moderate	YTA12	YMR089C	Lys12Arg
A10b	A10a	shared	Chr. XIII	517892	A	G	7	7	0.5	heterozygous	snp	synonymous	low	STO1	YMR125W	Arg10Arg
A10b	A10a	shared	Chr. XIII	624929	G	T	6	7	0.538462	heterozygous	snp	missense	moderate	RGM1	YMR182C	Ser80Tyr
A10b	A10a	shared	Chr. XIII	738363	G	C	8	13	0.619048	heterozygous	snp	missense	moderate	FUS2	YMR232W	Gly480Arg
A10b	A10a	shared	Chr. XIII	851164	T	A	11	9	0.45	heterozygous	snp	missense	moderate	HAS1	YMR290C	Gln143Leu
A10b	A10a	shared	Chr. XIV	136952	G	T	6	9	0.6	heterozygous	snp	missense	moderate	ALP1	YNL270C	Ser237Tyr
A10b	A10a	shared	Chr. XIV	496460	G	A	8	5	0.384615	heterozygous	snp	synonymous	low	FKH2	YNL068C	Ile610Ile
A10b	A10a	shared	Chr. XIV	721568	T	C	10	6	0.375	heterozygous	snp	missense	moderate	NOG2	YNR053C	Lys338Arg
A10b	A10a	shared	Chr. XV	17099	A	G	21	20	0.487805	heterozygous	snp	intergenic	modifier
A10b	A10a	shared	Chr. XV	139155	A	G	12	7	0.368421	heterozygous	snp	intergenic	modifier
A10b	A10a	shared	Chr. XV	388738	T	C	0	23	1	homozygous	snp	intergenic	modifier
A10b	A10a	shared	Chr. XV	998440	G	T	0	11	1	homozygous	snp	intergenic	modifier
A10b	A10a	shared	Chr. XVI	147274	G	T	4	8	0.666667	heterozygous	snp	intergenic	modifier
A10b	A10a	shared	Chr. XVI	260013	C	A	3	7	0.7	heterozygous	snp	missense	moderate	PEP4	YPL154C	Ala307Ser
A10b	A10a	shared	Chr. XVI	272121	G	T	12	7	0.368421	heterozygous	snp	missense	moderate	ATG5	YPL149W	Arg271Leu
A10b	A10a	shared	Chr. XVI	337570	C	T	19	15	0.441176	heterozygous	snp	missense	moderate	PEX25	YPL112C	Ala351Thr
A10b	A10a	shared	Chr. XVI	460873	GTT	GT	12	12	0.5	heterozygous	del	frameshift	high	MNN9	YPL050C	Thr365fs
A10b	A10a	shared	Chr. XVI	461775	G	A					snp	synonymous	low	MNN9	YPL050C	Phe64Phe
A10b	A10a	shared	Chr. XVI	725812	C	A	5	12	0.705882	heterozygous	snp	nonsense	high	YPR097W	YPR097W	Ser140*
A10a	A10b	shared	Chr. I	74049	C	A	11	12	0.521739	heterozygous	snp	synonymous	low	YAL037W	YAL037W	Pro10Pro
A10a	A10b	shared	Chr. II	113037	G	A	10	6	0.375	heterozygous	snp	missense	moderate	PTH2	YBL057C	Pro131Ser
A10a	A10b	shared	Chr. II	475669	G	C	8	8	0.5	heterozygous	snp	missense	moderate	TKL2	YBR117C	Gln257Glu
A10a	A10b	shared	Chr. II	498641	A	T	8	8	0.5	heterozygous	snp	missense	moderate	CCZ1	YBR131W	Leu493Phe
A10a	A10b	shared	Chr. III	22465	A	G	30	24	0.444444	heterozygous	snp	synonymous	low	KRR1	YCL059C	Ala305Ala
A10a	A10b	shared	Chr. III	23292	C	T	21	15	0.416667	heterozygous	snp	missense	moderate	KRR1	YCL059C	Ala30Thr
A10a	A10b	shared	Chr. IV	673855	G	T	13	4	0.235294	heterozygous	snp	missense	moderate	YDR109C	YDR109C	Leu605Ile
A10a	A10b	shared	Chr. IV	766828	GTTTTTTC	GTTTTTTTC	5	8	0.615385	heterozygous	ins	frameshift	high	ENT5	YDR153C	Gln382fs
A10a	A10b	shared	Chr. IV	835610	T	A	3	2	0.4	heterozygous	snp	intergenic	modifier
A10a	A10b	shared	Chr. IV	959953	C	T					snp	intergenic	modifier
A10a	A10b	shared	Chr. IV	1472867	C	A	14	5	0.263158	heterozygous	snp	missense	moderate	YDR514C	YDR514C	Ala45Ser
A10a	A10b	shared	Chr. IV	1490546	TGC	TC	8	6	0.428571	heterozygous	del	intergenic	modifier
A10a	A10b	shared	Chr. IV	1511265	G	C	22	12	0.352941	heterozygous	snp	missense	moderate	PAD1	YDR538W	Ala122Pro
A10a	A10b	shared	Chr. IX	66107	GTTTTTTTTTTG	GTTTTTTTTTTTG	8	2	0.2	heterozygous	ins	frameshift	high	MLP2	YIL149C	Thr654fs
A10a	A10b	shared	Chr. IX	144882	G	T	7	4	0.363636	heterozygous	snp	synonymous	low	NUP159	YIL115C	Ile1276Ile
A10a	A10b	shared	Chr. IX	336256	T	A	7	11	0.611111	heterozygous	snp	intergenic	modifier
A10a	A10b	shared	Chr. V	102288	G	A	22	13	0.371429	heterozygous	snp	missense	moderate	SNU13	YEL026W	Ala116Thr
A10a	A10b	shared	Chr. V	311019	C	A	11	5	0.3125	heterozygous	snp	missense	moderate	PTP3	YER075C	Val61Leu
A10a	A10b	shared	Chr. V	327177	C	T	2	3	0.6	heterozygous	snp	missense	moderate	YER084W	YER084W	Thr38Ile
A10a	A10b	shared	Chr. V	336830	C	T	5	7	0.583333	heterozygous	snp	missense	moderate	PTC2	YER089C	Val171Met
A10a	A10b	shared	Chr. V	339243	C	A	5	12	0.705882	heterozygous	snp	missense	moderate	TRP2	YER090W	Ala432Glu
A10a	A10b	shared	Chr. V	344548	C	A	6	4	0.4	heterozygous	snp	missense	moderate	TSC11	YER093C	Arg1022Met
A10a	A10b	shared	Chr. VI	52755	T	A	10	6	0.375	heterozygous	snp	missense	moderate	YFL040W	YFL040W	Leu469His
A10a	A10b	shared	Chr. VI	191717	G	T	7	6	0.461538	heterozygous	snp	intergenic	modifier
A10a	A10b	shared	Chr. VI	268345	G	T	14	19	0.575758	heterozygous	snp	intergenic	modifier
A10a	A10b	shared	Chr. VII	418508	T	G	11	16	0.592593	heterozygous	snp	missense	moderate	YGL042C	YGL042C	Gln29Pro
A10a	A10b	shared	Chr. VII	577589	C	T	10	3	0.230769	heterozygous	snp	missense	moderate	BUD9	YGR041W	Pro35Ser
A10a	A10b	shared	Chr. VII	758579	G	A	14	7	0.333333	heterozygous	snp	synonymous	low	CAF130	YGR134W	Glu270Glu
A10a	A10b	shared	Chr. VII	768735	T	A	3	6	0.666667	heterozygous	snp	missense	moderate	CBF2	YGR140W	Phe436Tyr
A10a	A10b	shared	Chr. VII	941706	C	A	7	5	0.416667	heterozygous	snp	synonymous	low	HSV2	YGR223C	Ser170Ser
A10a	A10b	shared	Chr. VII	1030464	T	G	7	9	0.5625	heterozygous	snp	missense	moderate	YTA7	YGR270W	Ile1032Ser
A10a	A10b	shared	Chr. VII	1032033	A	T	9	11	0.55	heterozygous	snp	missense	moderate	SLH1	YGR271W	Gln81His
A10a	A10b	shared	Chr. VIII	50645	G	T	8	13	0.619048	heterozygous	snp	intergenic	modifier
A10a	A10b	shared	Chr. VIII	162237	T	G	6	4	0.4	heterozygous	snp	synonymous	low	RPN1	YHR027C	Ala825Ala
A10a	A10b	shared	Chr. VIII	490598	G	C	13	8	0.380952	heterozygous	snp	intergenic	modifier
A10a	A10b	shared	Chr. X	19391	G	C	2	2	0.5	heterozygous	snp	intergenic	modifier	IMA4	YJL221C
A10a	A10b	shared	Chr. X	354353	T	C	10	6	0.375	heterozygous	snp	intergenic	modifier
A10a	A10b	shared	Chr. X	588275	C	T	8	10	0.555556	heterozygous	snp	synonymous	low	BIR1	YJR089W	Asp186Asp
A10a	A10b	shared	Chr. XI	40549	G	A	4	7	0.636364	heterozygous	snp	missense	moderate	UBA1	YKL210W	Asp463Asn
A10a	A10b	shared	Chr. XI	84180	G	T	12	16	0.571429	heterozygous	snp	intergenic	modifier
A10a	A10b	shared	Chr. XI	270172	C	A	13	14	0.518519	heterozygous	snp	missense	moderate	YKL091C	YKL091C	Arg160Leu
A10a	A10b	shared	Chr. XI	289991	G	T	3	3	0.5	heterozygous	snp	missense	moderate	DHR2	YKL078W	Val383Phe
A10a	A10b	shared	Chr. XI	562519	C	A	10	13	0.565217	heterozygous	snp	intergenic	modifier
A10a	A10b	shared	Chr. XI	575592	G	A	6	7	0.538462	heterozygous	snp	missense	moderate	DRE2	YKR071C	Ser130Phe
A10a	A10b	shared	Chr. XI	617394	T	G	0	19	1	homozygous	snp	nonsense	high	PTR2	YKR093W	Tyr555*
A10a	A10b	shared	Chr. XI	618282	T	A	11	9	0.45	heterozygous	snp	nonsense	high	RPL40B	YKR094C	Lys34*
A10a	A10b	shared	Chr. XII	356983	G	T	10	5	0.333333	heterozygous	snp	synonymous	low	MDN1	YLR106C	Pro2252Pro
A10a	A10b	shared	Chr. XII	369870	C	A	6	3	0.333333	heterozygous	snp	nonsense	high	CCW12	YLR110C	Glu77*
A10a	A10b	shared	Chr. XII	637866	G	A	12	8	0.4	heterozygous	snp	missense	moderate	YEF3	YLR249W	Glu363Lys
A10a	A10b	shared	Chr. XII	814201	A	T	10	11	0.52381	heterozygous	snp	missense	moderate	FKS1	YLR342W	Glu1402Val
A10a	A10b	shared	Chr. XII	930457	CAAAAAT	CAAAAT	9	14	0.608696	heterozygous	del	frameshift	high	DUS4	YLR405W	Asn225fs
A10a	A10b	shared	Chr. XII	938662	T	G	7	11	0.611111	heterozygous	snp	synonymous	low	VIP1	YLR410W	Arg374Arg
A10a	A10b	shared	Chr. XIII	178062	G	C	3	8	0.727273	heterozygous	snp	missense	moderate	RSE1	YML049C	Leu82Val
A10a	A10b	shared	Chr. XIII	448052	T	C	12	11	0.478261	heterozygous	snp	missense	moderate	YTA12	YMR089C	Lys12Arg
A10a	A10b	shared	Chr. XIII	517892	A	G	15	9	0.375	heterozygous	snp	synonymous	low	STO1	YMR125W	Arg10Arg
A10a	A10b	shared	Chr. XIII	624929	G	T	12	12	0.5	heterozygous	snp	missense	moderate	RGM1	YMR182C	Ser80Tyr
A10a	A10b	shared	Chr. XIII	738363	G	C	10	12	0.545455	heterozygous	snp	missense	moderate	FUS2	YMR232W	Gly480Arg
A10a	A10b	shared	Chr. XIII	851164	T	A	10	10	0.5	heterozygous	snp	missense	moderate	HAS1	YMR290C	Gln143Leu
A10a	A10b	shared	Chr. XIV	136952	G	T	5	8	0.615385	heterozygous	snp	missense	moderate	ALP1	YNL270C	Ser237Tyr
A10a	A10b	shared	Chr. XIV	496460	G	A	4	8	0.666667	heterozygous	snp	synonymous	low	FKH2	YNL068C	Ile610Ile
A10a	A10b	shared	Chr. XIV	721568	T	C	10	7	0.411765	heterozygous	snp	missense	moderate	NOG2	YNR053C	Lys338Arg
A10a	A10b	shared	Chr. XV	17099	A	G	30	28	0.482759	heterozygous	snp	intergenic	modifier
A10a	A10b	shared	Chr. XV	139155	A	G	8	4	0.333333	heterozygous	snp	intergenic	modifier
A10a	A10b	shared	Chr. XV	388738	T	C	0	26	1	homozygous	snp	intergenic	modifier
A10a	A10b	shared	Chr. XV	998440	G	T	0	14	1	homozygous	snp	intergenic	modifier
A10a	A10b	shared	Chr. XVI	147274	G	T	14	11	0.44	heterozygous	snp	intergenic	modifier
A10a	A10b	shared	Chr. XVI	260013	C	A	5	8	0.615385	heterozygous	snp	missense	moderate	PEP4	YPL154C	Ala307Ser
A10a	A10b	shared	Chr. XVI	272121	G	T	2	7	0.777778	heterozygous	snp	missense	moderate	ATG5	YPL149W	Arg271Leu
A10a	A10b	shared	Chr. XVI	337570	C	T	15	18	0.545455	heterozygous	snp	missense	moderate	PEX25	YPL112C	Ala351Thr
A10a	A10b	shared	Chr. XVI	460873	GTT	GT	12	9	0.428571	heterozygous	del	frameshift	high	MNN9	YPL050C	Thr365fs
A10a	A10b	shared	Chr. XVI	461775	G	A	1	3	0.75	heterozygous	snp	synonymous	low	MNN9	YPL050C	Phe64Phe
A10a	A10b	shared	Chr. XVI	725812	C	A	11	10	0.47619	heterozygous	snp	nonsense	high	YPR097W	YPR097W	Ser140*
A11b	A11a	shared	Chr. I	107829	A	T	6	2	0.25	heterozygous	snp	synonymous	low	PMT2	YAL023C	Ile241Ile
A11b	A11a	shared	Chr. II	81650	T	C	5	4	0.444444	heterozygous	snp	missense	moderate	ILS1	YBL076C	Tyr871Cys
A11b	A11a	shared	Chr. II	114987	G	A	5	9	0.642857	heterozygous	snp	missense	moderate	PTC3	YBL056W	Ser409Asn
A11b	A11a	shared	Chr. II	582477	G	A	3	2	0.4	heterozygous	snp	missense	moderate	SWD3	YBR175W	Asp24Asn
A11b	A11a	shared	Chr. II	669008	G	C					snp	synonymous	low	TDP1	YBR223C	Pro430Pro
A11b	A11a	shared	Chr. II	703992	C	T	4	7	0.636364	heterozygous	snp	missense	moderate	YBR241C	YBR241C	Gly22Ser
A11b	A11a	shared	Chr. II	739087	C	A	8	10	0.555556	heterozygous	snp	missense	moderate	TSC10	YBR265W	Thr169Asn
A11b	A11a	shared	Chr. II	747371	C	G	6	3	0.333333	heterozygous	snp	missense	moderate	HSM3	YBR272C	Glu145Gln
A11b	A11a	shared	Chr. III	26911	G	T	0	2	1	Inconclusive	snp	intergenic	modifier
A11b	A11a	shared	Chr. III	297357	C	T	11	4	0.266667	heterozygous	snp	missense	moderate	GIT1	YCR098C	Val417Ile
A11b	A11a	shared	Chr. IV	52575	T	C	3	5	0.625	heterozygous	snp	missense	moderate	SHS1	YDL225W	Leu44Ser
A11b	A11a	shared	Chr. IV	106244	C	T	6	3	0.333333	heterozygous	snp	missense	moderate	ASF2	YDL197C	Gly84Asp
A11b	A11a	shared	Chr. IV	152458	T	A	3	4	0.571429	heterozygous	snp	missense	moderate	GLT1	YDL171C	Glu1061Asp
A11b	A11a	shared	Chr. IV	210948	C	T	0	2	1	Inconclusive	snp	intergenic	modifier
A11b	A11a	shared	Chr. IV	227993	G	C	2	4	0.666667	heterozygous	snp	missense	moderate	LYS21	YDL131W	Gly201Arg
A11b	A11a	shared	Chr. IV	244912	A	G	3	3	0.5	heterozygous	snp	synonymous	low	UBP1	YDL122W	Glu787Glu
A11b	A11a	shared	Chr. IV	303010	ATTTTTTTTTTTC	ATTTTTTTTTTC	3	5	0.625	heterozygous	del	intergenic	modifier
A11b	A11a	shared	Chr. IV	318834	G	C	0	8	1	Inconclusive	snp	missense	moderate	VAM6	YDL077C	Asp429Glu
A11b	A11a	shared	Chr. IV	360734	C	A	3	3	0.5	heterozygous	snp	synonymous	low	MCH1	YDL054C	Leu184Leu
A11b	A11a	shared	Chr. IV	560499	T	G	4	5	0.555556	heterozygous	snp	missense	moderate	DBF4	YDR052C	Asn43His
A11b	A11a	shared	Chr. IV	597684	ATA	ATTA					ins	frameshift	high	PPH3	YDR075W	Asp178fs
A11b	A11a	shared	Chr. IV	682050	G	T	1	3	0.75	heterozygous	snp	missense	moderate	YDR114C	YDR114C	Phe59Leu
A11b	A11a	shared	Chr. IV	792127	A	T					snp	intergenic	modifier
A11b	A11a	shared	Chr. IV	972429	C	A	0	5	1	Inconclusive	snp	missense	moderate	HSP78	YDR258C	Lys605Asn
A11b	A11a	shared	Chr. IV	1089635	C	T	2	7	0.777778	heterozygous	snp	missense	moderate	PIB1	YDR313C	Glu149Lys
A11b	A11a	shared	Chr. IV	1174175	A	C	3	8	0.727273	heterozygous	snp	start lost	high	YPS7	YDR349C	Met1?
A11b	A11a	shared	Chr. IV	1196749	G	A	1	2	0.666667	heterozygous	snp	missense	moderate	TFC6	YDR362C	Thr650Met
A11b	A11a	shared	Chr. IV	1291712	C	T	1	3	0.75	heterozygous	snp	synonymous	low	SIZ1	YDR409W	Thr769Thr
A11b	A11a	shared	Chr. IV	1394520	A	G	2	3	0.6	heterozygous	snp	missense	moderate	RMT2	YDR465C	Tyr19His
A11b	A11a	shared	Chr. IV	1490067	G	C	3	4	0.571429	heterozygous	snp	missense	moderate	API2	YDR525W	Ala55Pro
A11b	A11a	shared	Chr. IX	30367	T	A	0	2	1	Inconclusive	snp	intergenic	modifier
A11b	A11a	shared	Chr. IX	69536	C	T	6	3	0.333333	heterozygous	snp	intergenic	modifier
A11b	A11a	shared	Chr. IX	204793	AA	ACA	3	2	0.4	heterozygous	ins	intergenic	modifier
A11b	A11a	shared	Chr. V	75100	G	C	5	5	0.5	heterozygous	snp	missense	moderate	GDA1	YEL042W	Val444Leu
A11b	A11a	shared	Chr. V	249008	G	T	0	2	1	Inconclusive	snp	intergenic	modifier
A11b	A11a	shared	Chr. V	338546	G	T	3	2	0.4	heterozygous	snp	missense	moderate	TRP2	YER090W	Val200Leu
A11b	A11a	shared	Chr. V	341027	C	G	5	2	0.285714	heterozygous	snp	missense	moderate	MET6	YER091C	Ala381Pro
A11b	A11a	shared	Chr. V	457831	A	G	3	3	0.5	heterozygous	snp	missense	moderate	UBP5	YER144C	Val798Ala
A11b	A11a	shared	Chr. V	507988	C	T	4	6	0.6	heterozygous	snp	missense	moderate	CHD1	YER164W	Ser866Leu
A11b	A11a	shared	Chr. VI	25173	G	A	7	7	0.5	heterozygous	snp	missense	moderate	DAK2	YFL053W	Gly584Glu
A11b	A11a	shared	Chr. VII	246502	G	A	2	5	0.714286	heterozygous	snp	missense	moderate	FLC3	YGL139W	Gly263Ser
A11b	A11a	shared	Chr. VII	501110	C	A					snp	missense	moderate	CUL3	YGR003W	Gln327Lys
A11b	A11a	shared	Chr. VII	643509	C	T	2	3	0.6	heterozygous	snp	missense	moderate	SLX9	YGR081C	Arg91His
A11b	A11a	shared	Chr. VII	680044	C	T					snp	synonymous	low	ASK10	YGR097W	Ser450Ser
A11b	A11a	shared	Chr. VII	823481	T	A					snp	intergenic	modifier
A11b	A11a	shared	Chr. VII	878782	G	A	7	2	0.222222	heterozygous	snp	tRNA		tW(CCA)G2	tW(CCA)G2	Gln12*
A11b	A11a	shared	Chr. VII	1060197	G	A					snp	intergenic	modifier
A11b	A11a	shared	Chr. VIII	28377	T	A	11	4	0.266667	heterozygous	snp	missense	moderate	VMR1	YHL035C	Lys1460Asn
A11b	A11a	shared	Chr. VIII	70286	C	T	9	6	0.4	heterozygous	snp	missense	moderate	YHL017W	YHL017W	Thr4Met
A11b	A11a	shared	Chr. VIII	217350	C	G					snp	missense	moderate	RSC30	YHR056C	Arg162Thr
A11b	A11a	shared	Chr. VIII	221962	A	T	1	12	0.923077	homozygous	snp	missense	moderate	GIC1	YHR061C	Ser173Thr
A11b	A11a	shared	Chr. VIII	273779	A	C	5	9	0.642857	heterozygous	snp	intergenic	modifier
A11b	A11a	shared	Chr. X	59328	G	A	3	6	0.666667	heterozygous	snp	intergenic	modifier
A11b	A11a	shared	Chr. X	145862	A	C	2	7	0.777778	heterozygous	snp	missense	moderate	SFH5	YJL145W	Lys235Gln
A11b	A11a	shared	Chr. X	212526	G	A	1	4	0.8	heterozygous	snp	missense	moderate	UTP10	YJL109C	Thr1595Met
A11b	A11a	shared	Chr. X	273717	C	T	6	2	0.25	heterozygous	snp	synonymous	low	EXO70	YJL085W	Asn297Asn
A11b	A11a	shared	Chr. X	392839	G	C	4	5	0.555556	heterozygous	snp	missense	moderate	RNR2	YJL026W	Gly146Arg
A11b	A11a	shared	Chr. X	667080	C	A	2	6	0.75	heterozygous	snp	missense	moderate	STR2	YJR130C	Val20Leu
A11b	A11a	shared	Chr. XI	2823	C	T	4	2	0.333333	heterozygous	snp	intergenic	modifier
A11b	A11a	shared	Chr. XI	16480	T	C	10	4	0.285714	heterozygous	snp	intergenic	modifier
A11b	A11a	shared	Chr. XI	95559	G	A	5	4	0.444444	heterozygous	snp	missense	moderate	ASH1	YKL185W	Ser354Asn
A11b	A11a	shared	Chr. XI	212237	G	C					snp	missense	moderate	SSH4	YKL124W	Gly549Arg
A11b	A11a	shared	Chr. XI	302176	C	T	5	3	0.375	heterozygous	snp	intergenic	modifier
A11b	A11a	shared	Chr. XI	439512	G	A	4	3	0.428571	heterozygous	snp	intergenic	modifier
A11b	A11a	shared	Chr. XI	521826	A	G					snp	intergenic	modifier
A11b	A11a	shared	Chr. XI	571602	T	A	2	3	0.6	heterozygous	snp	intergenic	modifier
A11b	A11a	shared	Chr. XI	589910	C	T	2	2	0.5	heterozygous	snp	intergenic	modifier
A11b	A11a	shared	Chr. XII	366267	C	T	2	4	0.666667	heterozygous	snp	intergenic	modifier
A11b	A11a	shared	Chr. XII	634278	GAAAAAG	GAAAAG	0	2	1	Inconclusive	del	frameshift	high	RCK2	YLR248W	Lys11fs
A11b	A11a	shared	Chr. XII	656984	G	C	0	5	1	Inconclusive	snp	tRNA		tA(AGC)L	tA(AGC)L	Ala8Gly
A11b	A11a	shared	Chr. XII	1046279	C	T	0	10	1	homozygous	snp	missense	moderate	FMP27	YLR454W	Ala761Val
A11b	A11a	shared	Chr. XIII	30227	C	G	4	8	0.666667	heterozygous	snp	intergenic	modifier
A11b	A11a	shared	Chr. XIII	152111	C	A	3	7	0.7	heterozygous	snp	missense	moderate	OGG1	YML060W	His81Asn
A11b	A11a	shared	Chr. XIII	154461	C	T	4	4	0.5	heterozygous	snp	synonymous	low	NTE1	YML059C	Lys1266Lys
A11b	A11a	shared	Chr. XIII	208538	C	G	0	5	1	Inconclusive	snp	missense	moderate	AMD1	YML035C	Cys108Ser
A11b	A11a	shared	Chr. XIII	209365	G	C	3	2	0.4	heterozygous	snp	intergenic	modifier
A11b	A11a	shared	Chr. XIII	224412	A	G	1	4	0.8	heterozygous	snp	synonymous	low	YML6	YML025C	Ser285Ser
A11b	A11a	shared	Chr. XIII	323742	A	C	2	6	0.75	heterozygous	snp	missense	moderate	CSI1	YMR025W	Lys148Thr
A11b	A11a	shared	Chr. XIII	402238	T	G					snp	missense	moderate	SOV1	YMR066W	Val233Gly
A11b	A11a	shared	Chr. XIII	762267	C	G	1	2	0.666667	heterozygous	snp	intergenic	modifier
A11b	A11a	shared	Chr. XIII	853177	C	T	3	2	0.4	heterozygous	snp	missense	moderate	TDA1	YMR291W	Ala183Val
A11b	A11a	shared	Chr. XIII	902020	C	T	3	7	0.7	heterozygous	snp	synonymous	low	PRE5	YMR314W	Ala104Ala
A11b	A11a	shared	Chr. XIII	904238	A	G	5	8	0.615385	heterozygous	snp	intergenic	modifier
A11b	A11a	shared	Chr. XIV	86778	G	A	7	5	0.416667	heterozygous	snp	synonymous	low	RFC3	YNL290W	Leu187Leu
A11b	A11a	shared	Chr. XIV	148129	A	C	4	2	0.333333	heterozygous	snp	intergenic	modifier
A11b	A11a	shared	Chr. XIV	188359	C	G	10	7	0.411765	heterozygous	snp	missense	moderate	SLA2	YNL243W	Ser103Arg
A11b	A11a	shared	Chr. XIV	446298	A	T	2	4	0.666667	heterozygous	snp	synonymous	low	YNL095C	YNL095C	Val181Val
A11b	A11a	shared	Chr. XIV	632672	GTTTTTTTTC	GTTTTTTTC	2	4	0.666667	heterozygous	del	intergenic	modifier
A11b	A11a	shared	Chr. XV	156559	A	T					snp	synonymous	low	DUF1	YOL087C	Thr693Thr
A11b	A11a	shared	Chr. XV	237845	G	A	3	3	0.5	heterozygous	snp	missense	moderate	GAL11	YOL051W	Gly969Asp
A11b	A11a	shared	Chr. XV	428284	C	A	1	2	0.666667	heterozygous	snp	missense	moderate	VHS3	YOR054C	Arg525Leu
A11b	A11a	shared	Chr. XV	578670	T	G					snp	missense	moderate	BAG7	YOR134W	Phe36Cys
A11b	A11a	shared	Chr. XV	614396	G	T	4	4	0.5	heterozygous	snp	missense	moderate	RPB2	YOR151C	Pro759His
A11b	A11a	shared	Chr. XV	619955	C	T	1	4	0.8	heterozygous	snp	missense	moderate	PDR5	YOR153W	Thr39Ile
A11b	A11a	shared	Chr. XV	780170	A	G					snp	missense	moderate	IRC13	YOR235W	Asn101Asp
A11b	A11a	shared	Chr. XV	832226	G	C	4	2	0.333333	heterozygous	snp	intergenic	modifier
A11b	A11a	shared	Chr. XVI	16376	G	A	7	7	0.5	heterozygous	snp	missense	moderate	YPL277C	YPL277C	Pro165Ser
A11b	A11a	shared	Chr. XVI	770782	G	A	4	2	0.333333	heterozygous	snp	intergenic	modifier
A11a	A11b	shared	Chr. I	107829	A	T	15	20	0.571429	heterozygous	snp	synonymous	low	PMT2	YAL023C	Ile241Ile
A11a	A11b	shared	Chr. II	81650	T	C	12	16	0.571429	heterozygous	snp	missense	moderate	ILS1	YBL076C	Tyr871Cys
A11a	A11b	shared	Chr. II	114987	G	A	2	11	0.846154	heterozygous	snp	missense	moderate	PTC3	YBL056W	Ser409Asn
A11a	A11b	shared	Chr. II	582477	G	A	9	10	0.526316	heterozygous	snp	missense	moderate	SWD3	YBR175W	Asp24Asn
A11a	A11b	shared	Chr. II	669008	G	C	5	5	0.5	heterozygous	snp	synonymous	low	TDP1	YBR223C	Pro430Pro
A11a	A11b	shared	Chr. II	703992	C	T	11	5	0.3125	heterozygous	snp	missense	moderate	YBR241C	YBR241C	Gly22Ser
A11a	A11b	shared	Chr. II	739087	C	A	17	8	0.32	heterozygous	snp	missense	moderate	TSC10	YBR265W	Thr169Asn
A11a	A11b	shared	Chr. II	747371	C	G	12	18	0.6	heterozygous	snp	missense	moderate	HSM3	YBR272C	Glu145Gln
A11a	A11b	shared	Chr. III	26911	G	T	16	16	0.5	heterozygous	snp	intergenic	modifier
A11a	A11b	shared	Chr. III	297357	C	T	14	10	0.416667	heterozygous	snp	missense	moderate	GIT1	YCR098C	Val417Ile
A11a	A11b	shared	Chr. IV	52575	T	C	11	15	0.576923	heterozygous	snp	missense	moderate	SHS1	YDL225W	Leu44Ser
A11a	A11b	shared	Chr. IV	106244	C	T	12	11	0.478261	heterozygous	snp	missense	moderate	ASF2	YDL197C	Gly84Asp
A11a	A11b	shared	Chr. IV	152458	T	A	13	13	0.5	heterozygous	snp	missense	moderate	GLT1	YDL171C	Glu1061Asp
A11a	A11b	shared	Chr. IV	210948	C	T	7	7	0.5	heterozygous	snp	intergenic	modifier
A11a	A11b	shared	Chr. IV	227993	G	C	12	4	0.25	heterozygous	snp	missense	moderate	LYS21	YDL131W	Gly201Arg
A11a	A11b	shared	Chr. IV	244912	A	G	10	18	0.642857	heterozygous	snp	synonymous	low	UBP1	YDL122W	Glu787Glu
A11a	A11b	shared	Chr. IV	303010	ATTTTTTTTTTTC	ATTTTTTTTTTC	7	10	0.588235	heterozygous	del	intergenic	modifier
A11a	A11b	shared	Chr. IV	318834	G	C	0	27	1	homozygous	snp	missense	moderate	VAM6	YDL077C	Asp429Glu
A11a	A11b	shared	Chr. IV	360734	C	A	6	6	0.5	heterozygous	snp	synonymous	low	MCH1	YDL054C	Leu184Leu
A11a	A11b	shared	Chr. IV	560499	T	G	12	8	0.4	heterozygous	snp	missense	moderate	DBF4	YDR052C	Asn43His
A11a	A11b	shared	Chr. IV	597684	ATA	ATTA	8	10	0.555556	heterozygous	ins	frameshift	high	PPH3	YDR075W	Asp178fs
A11a	A11b	shared	Chr. IV	682050	G	T	11	10	0.47619	heterozygous	snp	missense	moderate	YDR114C	YDR114C	Phe59Leu
A11a	A11b	shared	Chr. IV	792127	A	T	4	7	0.636364	heterozygous	snp	intergenic	modifier
A11a	A11b	shared	Chr. IV	972429	C	A	1	18	0.947368	homozygous	snp	missense	moderate	HSP78	YDR258C	Lys605Asn
A11a	A11b	shared	Chr. IV	1089635	C	T	10	10	0.5	heterozygous	snp	missense	moderate	PIB1	YDR313C	Glu149Lys
A11a	A11b	shared	Chr. IV	1174175	A	C	15	10	0.4	heterozygous	snp	start lost	high	YPS7	YDR349C	Met1?
A11a	A11b	shared	Chr. IV	1196749	G	A	15	9	0.375	heterozygous	snp	missense	moderate	TFC6	YDR362C	Thr650Met
A11a	A11b	shared	Chr. IV	1291712	C	T	14	15	0.517241	heterozygous	snp	synonymous	low	SIZ1	YDR409W	Thr769Thr
A11a	A11b	shared	Chr. IV	1394520	A	G	10	11	0.52381	heterozygous	snp	missense	moderate	RMT2	YDR465C	Tyr19His
A11a	A11b	shared	Chr. IV	1490067	G	C	5	4	0.444444	heterozygous	snp	missense	moderate	API2	YDR525W	Ala55Pro
A11a	A11b	shared	Chr. IX	30367	T	A	12	7	0.368421	heterozygous	snp	intergenic	modifier
A11a	A11b	shared	Chr. IX	69536	C	T	18	21	0.538462	heterozygous	snp	intergenic	modifier
A11a	A11b	shared	Chr. IX	204793	AA	ACA	1	2	0.666667	heterozygous	ins	intergenic	modifier
A11a	A11b	shared	Chr. V	75100	G	C	10	19	0.655172	heterozygous	snp	missense	moderate	GDA1	YEL042W	Val444Leu
A11a	A11b	shared	Chr. V	249008	G	T	8	5	0.384615	heterozygous	snp	intergenic	modifier
A11a	A11b	shared	Chr. V	338546	G	T	13	8	0.380952	heterozygous	snp	missense	moderate	TRP2	YER090W	Val200Leu
A11a	A11b	shared	Chr. V	341027	C	G	6	7	0.538462	heterozygous	snp	missense	moderate	MET6	YER091C	Ala381Pro
A11a	A11b	shared	Chr. V	457831	A	G	12	15	0.555556	heterozygous	snp	missense	moderate	UBP5	YER144C	Val798Ala
A11a	A11b	shared	Chr. V	507988	C	T	16	17	0.515152	heterozygous	snp	missense	moderate	CHD1	YER164W	Ser866Leu
A11a	A11b	shared	Chr. VI	25173	G	A	14	13	0.481481	heterozygous	snp	missense	moderate	DAK2	YFL053W	Gly584Glu
A11a	A11b	shared	Chr. VII	246502	G	A	4	16	0.8	heterozygous	snp	missense	moderate	FLC3	YGL139W	Gly263Ser
A11a	A11b	shared	Chr. VII	501110	C	A	9	6	0.4	heterozygous	snp	missense	moderate	CUL3	YGR003W	Gln327Lys
A11a	A11b	shared	Chr. VII	643509	C	T	14	5	0.263158	heterozygous	snp	missense	moderate	SLX9	YGR081C	Arg91His
A11a	A11b	shared	Chr. VII	680044	C	T	5	10	0.666667	heterozygous	snp	synonymous	low	ASK10	YGR097W	Ser450Ser
A11a	A11b	shared	Chr. VII	823481	T	A	12	6	0.333333	heterozygous	snp	intergenic	modifier
A11a	A11b	shared	Chr. VII	878782	G	A	3	4	0.571429	heterozygous	snp	tRNA		tW(CCA)G2	tW(CCA)G2	Gln12*
A11a	A11b	shared	Chr. VII	1060197	G	A	16	12	0.428571	heterozygous	snp	intergenic	modifier
A11a	A11b	shared	Chr. VIII	28377	T	A	30	11	0.268293	heterozygous	snp	missense	moderate	VMR1	YHL035C	Lys1460Asn
A11a	A11b	shared	Chr. VIII	70286	C	T	20	12	0.375	heterozygous	snp	missense	moderate	YHL017W	YHL017W	Thr4Met
A11a	A11b	shared	Chr. VIII	217350	C	G	27	12	0.307692	heterozygous	snp	missense	moderate	RSC30	YHR056C	Arg162Thr
A11a	A11b	shared	Chr. VIII	221962	A	T	0	28	1	homozygous	snp	missense	moderate	GIC1	YHR061C	Ser173Thr
A11a	A11b	shared	Chr. VIII	273779	A	C	17	9	0.346154	heterozygous	snp	intergenic	modifier
A11a	A11b	shared	Chr. X	59328	G	A	11	12	0.521739	heterozygous	snp	intergenic	modifier
A11a	A11b	shared	Chr. X	145862	A	C	7	6	0.461538	heterozygous	snp	missense	moderate	SFH5	YJL145W	Lys235Gln
A11a	A11b	shared	Chr. X	212526	G	A	12	7	0.368421	heterozygous	snp	missense	moderate	UTP10	YJL109C	Thr1595Met
A11a	A11b	shared	Chr. X	273717	C	T	13	15	0.535714	heterozygous	snp	synonymous	low	EXO70	YJL085W	Asn297Asn
A11a	A11b	shared	Chr. X	392839	G	C	6	4	0.4	heterozygous	snp	missense	moderate	RNR2	YJL026W	Gly146Arg
A11a	A11b	shared	Chr. X	667080	C	A	12	16	0.571429	heterozygous	snp	missense	moderate	STR2	YJR130C	Val20Leu
A11a	A11b	shared	Chr. XI	2823	C	T	18	5	0.217391	heterozygous	snp	intergenic	modifier
A11a	A11b	shared	Chr. XI	16480	T	C	11	23	0.676471	heterozygous	snp	intergenic	modifier
A11a	A11b	shared	Chr. XI	95559	G	A	6	6	0.5	heterozygous	snp	missense	moderate	ASH1	YKL185W	Ser354Asn
A11a	A11b	shared	Chr. XI	212237	G	C	8	4	0.333333	heterozygous	snp	missense	moderate	SSH4	YKL124W	Gly549Arg
A11a	A11b	shared	Chr. XI	302176	C	T	15	7	0.318182	heterozygous	snp	intergenic	modifier
A11a	A11b	shared	Chr. XI	439512	G	A	18	14	0.4375	heterozygous	snp	intergenic	modifier
A11a	A11b	shared	Chr. XI	521826	A	G	11	9	0.45	heterozygous	snp	intergenic	modifier
A11a	A11b	shared	Chr. XI	571602	T	A	8	7	0.466667	heterozygous	snp	intergenic	modifier
A11a	A11b	shared	Chr. XI	589910	C	T	10	5	0.333333	heterozygous	snp	intergenic	modifier
A11a	A11b	shared	Chr. XII	366267	C	T	9	11	0.55	heterozygous	snp	intergenic	modifier
A11a	A11b	shared	Chr. XII	634278	GAAAAAG	GAAAAG	0	16	1	homozygous	del	frameshift	high	RCK2	YLR248W	Lys11fs
A11a	A11b	shared	Chr. XII	656984	G	C	0	3	1	Inconclusive	snp	tRNA		tA(AGC)L	tA(AGC)L	Ala8Gly
A11a	A11b	shared	Chr. XII	1046279	C	T	0	39	1	homozygous	snp	missense	moderate	FMP27	YLR454W	Ala761Val
A11a	A11b	shared	Chr. XIII	30227	C	G	17	16	0.484848	heterozygous	snp	intergenic	modifier
A11a	A11b	shared	Chr. XIII	152111	C	A	8	14	0.636364	heterozygous	snp	missense	moderate	OGG1	YML060W	His81Asn
A11a	A11b	shared	Chr. XIII	154461	C	T	9	9	0.5	heterozygous	snp	synonymous	low	NTE1	YML059C	Lys1266Lys
A11a	A11b	shared	Chr. XIII	208538	C	G	0	5	1	Inconclusive	snp	missense	moderate	AMD1	YML035C	Cys108Ser
A11a	A11b	shared	Chr. XIII	209365	G	C	20	7	0.259259	heterozygous	snp	intergenic	modifier
A11a	A11b	shared	Chr. XIII	224412	A	G	5	10	0.666667	heterozygous	snp	synonymous	low	YML6	YML025C	Ser285Ser
A11a	A11b	shared	Chr. XIII	323742	A	C	10	5	0.333333	heterozygous	snp	missense	moderate	CSI1	YMR025W	Lys148Thr
A11a	A11b	shared	Chr. XIII	402238	T	G	11	7	0.388889	heterozygous	snp	missense	moderate	SOV1	YMR066W	Val233Gly
A11a	A11b	shared	Chr. XIII	762267	C	G	14	11	0.44	heterozygous	snp	intergenic	modifier
A11a	A11b	shared	Chr. XIII	853177	C	T	11	10	0.47619	heterozygous	snp	missense	moderate	TDA1	YMR291W	Ala183Val
A11a	A11b	shared	Chr. XIII	902020	C	T	11	15	0.576923	heterozygous	snp	synonymous	low	PRE5	YMR314W	Ala104Ala
A11a	A11b	shared	Chr. XIII	904238	A	G	14	12	0.461538	heterozygous	snp	intergenic	modifier
A11a	A11b	shared	Chr. XIV	86778	G	A	19	14	0.424242	heterozygous	snp	synonymous	low	RFC3	YNL290W	Leu187Leu
A11a	A11b	shared	Chr. XIV	148129	A	C	17	10	0.37037	heterozygous	snp	intergenic	modifier
A11a	A11b	shared	Chr. XIV	188359	C	G	11	14	0.56	heterozygous	snp	missense	moderate	SLA2	YNL243W	Ser103Arg
A11a	A11b	shared	Chr. XIV	446298	A	T	4	5	0.555556	heterozygous	snp	synonymous	low	YNL095C	YNL095C	Val181Val
A11a	A11b	shared	Chr. XIV	632672	GTTTTTTTTC	GTTTTTTTC	13	9	0.409091	heterozygous	del	intergenic	modifier
A11a	A11b	shared	Chr. XV	156559	A	T	7	11	0.611111	heterozygous	snp	synonymous	low	DUF1	YOL087C	Thr693Thr
A11a	A11b	shared	Chr. XV	237845	G	A	7	16	0.695652	heterozygous	snp	missense	moderate	GAL11	YOL051W	Gly969Asp
A11a	A11b	shared	Chr. XV	428284	C	A	6	9	0.6	heterozygous	snp	missense	moderate	VHS3	YOR054C	Arg525Leu
A11a	A11b	shared	Chr. XV	578670	T	G	9	5	0.357143	heterozygous	snp	missense	moderate	BAG7	YOR134W	Phe36Cys
A11a	A11b	shared	Chr. XV	614396	G	T	19	6	0.24	heterozygous	snp	missense	moderate	RPB2	YOR151C	Pro759His
A11a	A11b	shared	Chr. XV	619955	C	T	11	8	0.421053	heterozygous	snp	missense	moderate	PDR5	YOR153W	Thr39Ile
A11a	A11b	shared	Chr. XV	780170	A	G	13	13	0.5	heterozygous	snp	missense	moderate	IRC13	YOR235W	Asn101Asp
A11a	A11b	shared	Chr. XV	832226	G	C	3	3	0.5	heterozygous	snp	intergenic	modifier
A11a	A11b	shared	Chr. XVI	16376	G	A	13	10	0.434783	heterozygous	snp	missense	moderate	YPL277C	YPL277C	Pro165Ser
A11a	A11b	shared	Chr. XVI	770782	G	A	9	13	0.590909	heterozygous	snp	intergenic	modifier
A12b	A12a	shared	Chr. I	17048	T	C	11	4	0.266667	heterozygous	snp	intergenic	modifier
A12b	A12a	shared	Chr. I	46181	G	C	7	15	0.681818	heterozygous	snp	missense	moderate	FLC2	YAL053W	Val95Leu
A12b	A12a	shared	Chr. II	476910	CG	CAA	3	10	0.769231	heterozygous	complex	intergenic	modifier
A12b	A12a	shared	Chr. II	513741	T	C	10	7	0.411765	heterozygous	snp	intergenic	modifier
A12b	A12a	shared	Chr. II	773067	C	G	17	10	0.37037	heterozygous	snp	missense	moderate	YBR284W	YBR284W	Ala610Gly
A12b	A12a	shared	Chr. II	781647	G	A	10	12	0.545455	heterozygous	snp	missense	moderate	SNF5	YBR289W	Glu661Lys
A12b	A12a	shared	Chr. III	90923	G	T	22	17	0.435897	heterozygous	snp	tRNA		SUP53	tL(CAA)C
A12b	A12a	shared	Chr. III	228049	T	G	7	8	0.533333	heterozygous	snp	intergenic	modifier
A12b	A12a	shared	Chr. III	280053	T	G	4	3	0.428571	heterozygous	snp	intergenic	modifier
A12b	A12a	shared	Chr. III	285967	A	T	13	9	0.409091	heterozygous	snp	nonsense	high	CDC39	YCR093W	Lys1951*
A12b	A12a	shared	Chr. III	291137	A	G	6	9	0.6	heterozygous	snp	intergenic	modifier
A12b	A12a	shared	Chr. IV	162956	C	T	10	8	0.444444	heterozygous	snp	missense	moderate	NRP1	YDL167C	Asp67Asn
A12b	A12a	shared	Chr. IV	306721	G	T	13	6	0.315789	heterozygous	snp	intergenic	modifier
A12b	A12a	shared	Chr. IV	638219	C	A	0	4	1	Inconclusive	snp	missense	moderate	GIS1	YDR096W	Gln361Lys
A12b	A12a	shared	Chr. IV	749648	C	G	14	6	0.3	heterozygous	snp	synonymous	low	SWI5	YDR146C	Leu365Leu
A12b	A12a	shared	Chr. IV	1011248	C	T	4	5	0.555556	heterozygous	snp	missense	moderate	DON1	YDR273W	Ser358Phe
A12b	A12a	shared	Chr. IV	1103913	C	T	7	4	0.363636	heterozygous	snp	missense	moderate	MCM21	YDR318W	Ser24Leu
A12b	A12a	shared	Chr. IV	1231401	C	T	3	6	0.666667	heterozygous	snp	missense	moderate	RGA2	YDR379W	Thr412Ile
A12b	A12a	shared	Chr. IX	26622	G	T	8	10	0.555556	heterozygous	snp	intergenic	modifier
A12b	A12a	shared	Chr. IX	128546	A	G	4	6	0.6	heterozygous	snp	synonymous	low	SIM1	YIL123W	Leu132Leu
A12b	A12a	shared	Chr. IX	197554	T	A	4	7	0.636364	heterozygous	snp	intergenic	modifier
A12b	A12a	shared	Chr. V	83969	G	T	6	5	0.454545	heterozygous	snp	missense	moderate	ANP1	YEL036C	Pro195Gln
A12b	A12a	shared	Chr. V	267146	G	A	4	3	0.428571	heterozygous	snp	missense	moderate	FCY2	YER056C	Ser323Phe
A12b	A12a	shared	Chr. V	273670	G	A	7	4	0.363636	heterozygous	snp	synonymous	low	PCL6	YER059W	Thr349Thr
A12b	A12a	shared	Chr. V	385237	G	A	5	8	0.615385	heterozygous	snp	nonsense	high	SWI4	YER111C	Gln214*
A12b	A12a	shared	Chr. V	548536	G	A	6	14	0.7	heterozygous	snp	missense	moderate	DMC1	YER179W	Gly39Glu
A12b	A12a	shared	Chr. VI	4782	CAC	CC	6	6	0.5	heterozygous	del	intergenic	modifier
A12b	A12a	shared	Chr. VI	4787	C	A	5	8	0.615385	heterozygous	snp	intergenic	modifier
A12b	A12a	shared	Chr. VI	176914	G	C	12	7	0.368421	heterozygous	snp	intergenic	modifier
A12b	A12a	shared	Chr. VI	258513	T	G	14	9	0.391304	heterozygous	snp	intergenic	modifier
A12b	A12a	shared	Chr. VII	31481	C	A	10	7	0.411765	heterozygous	snp	intergenic	modifier
A12b	A12a	shared	Chr. VII	92722	G	A	6	9	0.6	heterozygous	snp	missense	moderate	NCS6	YGL211W	Ala71Thr
A12b	A12a	shared	Chr. VII	444683	C	G	12	15	0.555556	heterozygous	snp	synonymous	low	CWH41	YGL027C	Pro487Pro
A12b	A12a	shared	Chr. VII	580178	G	T	6	5	0.454545	heterozygous	snp	missense	moderate	YGR042W	YGR042W	Ala235Ser
A12b	A12a	shared	Chr. VII	840148	T	C	8	4	0.333333	heterozygous	snp	missense	moderate	PSD2	YGR170W	Phe1003Leu
A12b	A12a	shared	Chr. VII	891498	C	T	13	8	0.380952	heterozygous	snp	missense	moderate	FYV8	YGR196C	Arg230Lys
A12b	A12a	shared	Chr. VII	1016854	C	G	2	6	0.75	heterozygous	snp	intergenic	modifier
A12b	A12a	shared	Chr. VII	1030551	C	G	4	5	0.555556	heterozygous	snp	missense	moderate	YTA7	YGR270W	Pro1061Arg
A12b	A12a	shared	Chr. VII	1041959	C	G	9	6	0.4	heterozygous	snp	missense	moderate	TAF1	YGR274C	Trp379Cys
A12b	A12a	shared	Chr. VIII	217707	C	A	4	5	0.555556	heterozygous	snp	missense	moderate	RSC30	YHR056C	Cys43Phe
A12b	A12a	shared	Chr. VIII	249007	G	T	3	8	0.727273	heterozygous	snp	missense	moderate	PPE1	YHR075C	Thr212Asn
A12b	A12a	shared	Chr. X	178108	C	A	4	6	0.6	heterozygous	snp	missense	moderate	PBS2	YJL128C	Gly666Cys
A12b	A12a	shared	Chr. X	404965	C	T	5	4	0.444444	heterozygous	snp	intergenic	modifier
A12b	A12a	shared	Chr. X	412616	C	T	4	4	0.5	heterozygous	snp	missense	moderate	VTC4	YJL012C	Ala262Thr
A12b	A12a	shared	Chr. X	543060	G	C	3	3	0.5	heterozygous	snp	intergenic	modifier
A12b	A12a	shared	Chr. X	556805	T	C	3	9	0.75	heterozygous	snp	synonymous	low	CCT5	YJR064W	Leu298Leu
A12b	A12a	shared	Chr. X	599584	T	A	7	12	0.631579	heterozygous	snp	missense	moderate	BUD4	YJR092W	Ser284Thr
A12b	A12a	shared	Chr. XI	340141	C	A	3	6	0.666667	heterozygous	snp	missense	moderate	ASK1	YKL052C	Asp136Tyr
A12b	A12a	shared	Chr. XI	350648	T	G	3	3	0.5	heterozygous	snp	missense	moderate	ANR2	YKL047W	Phe396Val
A12b	A12a	shared	Chr. XI	390382	A	T	12	6	0.333333	heterozygous	snp	missense	moderate	PAN3	YKL025C	Val633Asp
A12b	A12a	shared	Chr. XI	616111	G	C	8	6	0.428571	heterozygous	snp	missense	moderate	PTR2	YKR093W	Gly128Arg
A12b	A12a	shared	Chr. XI	616667	G	C	8	5	0.384615	heterozygous	snp	missense	moderate	PTR2	YKR093W	Trp313Ser
A12b	A12a	shared	Chr. XI	651826	G	A	10	9	0.473684	heterozygous	snp	intergenic	modifier
A12b	A12a	shared	Chr. XII	62105	C	G	10	10	0.5	heterozygous	snp	missense	moderate	VPS13	YLL040C	Arg514Pro
A12b	A12a	shared	Chr. XII	118739	C	A	7	4	0.363636	heterozygous	snp	missense	moderate	BPT1	YLL015W	Leu770Ile
A12b	A12a	shared	Chr. XII	198349	G	A	7	4	0.363636	heterozygous	snp	intergenic	modifier
A12b	A12a	shared	Chr. XII	265754	C	G	6	10	0.625	heterozygous	snp	missense	moderate	PER33	YLR064W	Ala100Gly
A12b	A12a	shared	Chr. XII	384742	T	G	5	7	0.583333	heterozygous	snp	missense	moderate	YLR118C	YLR118C	Lys223Gln
A12b	A12a	shared	Chr. XII	904089	C	T	0	3	1	Inconclusive	snp	synonymous	low	CCW14	YLR390W-A	Thr122Thr
A12b	A12a	shared	Chr. XII	953179	G	A	0	13	1	homozygous	snp	missense	moderate	INA1	YLR413W	Arg675Lys
A12b	A12a	shared	Chr. XIII	447134	G	T	7	8	0.533333	heterozygous	snp	missense	moderate	YTA12	YMR089C	Ala318Glu
A12b	A12a	shared	Chr. XIII	546194	C	A	8	7	0.466667	heterozygous	snp	missense	moderate	RIM11	YMR139W	His24Asn
A12b	A12a	shared	Chr. XIII	724231	T	A	0	7	1	Inconclusive	snp	missense	moderate	TAF7	YMR227C	Lys52Met
A12b	A12a	shared	Chr. XIV	6711	C	A	4	6	0.6	heterozygous	snp	missense	moderate	YNL338W	YNL338W	Leu51Ile
A12b	A12a	shared	Chr. XIV	138707	A	C	8	8	0.5	heterozygous	snp	missense	moderate	LYP1	YNL268W	Glu53Ala
A12b	A12a	shared	Chr. XIV	242035	A	G	6	7	0.538462	heterozygous	snp	missense	moderate	RAP1	YNL216W	Glu116Gly
A12b	A12a	shared	Chr. XIV	374974	T	C	4	2	0.333333	heterozygous	snp	intergenic	modifier
A12b	A12a	shared	Chr. XIV	431790	G	C	5	6	0.545455	heterozygous	snp	synonymous	low	POL1	YNL102W	Ser568Ser
A12b	A12a	shared	Chr. XIV	576036	T	C	3	5	0.625	heterozygous	snp	synonymous	low	HHT2	YNL031C	Lys5Lys
A12b	A12a	shared	Chr. XIV	705792	G	C	7	19	0.730769	heterozygous	snp	missense	moderate	AGA1	YNR044W	Met698Ile
A12b	A12a	shared	Chr. XIV	727401	A	C	9	11	0.55	heterozygous	snp	intergenic	modifier
A12b	A12a	shared	Chr. XIV	756430	A	T	8	11	0.578947	heterozygous	snp	synonymous	low	DSE4	YNR067C	Ala890Ala
A12b	A12a	shared	Chr. XV	51617	C	G	5	9	0.642857	heterozygous	snp	missense	moderate	CTR9	YOL145C	Ser391Thr
A12b	A12a	shared	Chr. XV	74950	C	T	8	6	0.428571	heterozygous	snp	missense	moderate	ALR1	YOL130W	Ser184Phe
A12b	A12a	shared	Chr. XV	724351	G	A	9	4	0.307692	heterozygous	snp	missense	moderate	DED1	YOR204W	Asp481Asn
A12b	A12a	shared	Chr. XVI	156328	G	C	11	10	0.47619	heterozygous	snp	intergenic	modifier
A12b	A12a	shared	Chr. XVI	216656	C	G	5	8	0.615385	heterozygous	snp	missense	moderate	TRE1	YPL176C	Glu570Gln
A12b	A12a	shared	Chr. XVI	351630	A	T	6	9	0.6	heterozygous	snp	missense	moderate	SSE1	YPL106C	Phe216Ile
A12b	A12a	shared	Chr. XVI	794075	C	T	5	6	0.545455	heterozygous	snp	missense	moderate	NAT3	YPR131C	Gly142Arg
A12b	A12a	shared	Chr. XVI	859078	A	C	3	14	0.823529	heterozygous	snp	missense	moderate	KRE6	YPR159W	Asp499Ala
A12b	A12a	shared	Chr. XVI	942589	G	A	20	7	0.259259	heterozygous	snp	intergenic	modifier
A12a	A12b	shared	Chr. I	17048	T	C	7	4	0.363636	heterozygous	snp	intergenic	modifier
A12a	A12b	shared	Chr. I	46181	G	C	20	9	0.310345	heterozygous	snp	missense	moderate	FLC2	YAL053W	Val95Leu
A12a	A12b	shared	Chr. II	476910	CG	CAA	9	6	0.4	heterozygous	complex	intergenic	modifier
A12a	A12b	shared	Chr. II	513741	T	C	4	5	0.555556	heterozygous	snp	intergenic	modifier
A12a	A12b	shared	Chr. II	773067	C	G	5	15	0.75	heterozygous	snp	missense	moderate	YBR284W	YBR284W	Ala610Gly
A12a	A12b	shared	Chr. II	781647	G	A	17	12	0.413793	heterozygous	snp	missense	moderate	SNF5	YBR289W	Glu661Lys
A12a	A12b	shared	Chr. III	90923	G	T	20	17	0.459459	heterozygous	snp	tRNA		SUP53	tL(CAA)C
A12a	A12b	shared	Chr. III	228049	T	G	14	9	0.391304	heterozygous	snp	intergenic	modifier
A12a	A12b	shared	Chr. III	280053	T	G	7	9	0.5625	heterozygous	snp	intergenic	modifier
A12a	A12b	shared	Chr. III	285967	A	T	3	5	0.625	heterozygous	snp	nonsense	high	CDC39	YCR093W	Lys1951*
A12a	A12b	shared	Chr. III	291137	A	G	6	16	0.727273	heterozygous	snp	intergenic	modifier
A12a	A12b	shared	Chr. IV	162956	C	T	5	2	0.285714	heterozygous	snp	missense	moderate	NRP1	YDL167C	Asp67Asn
A12a	A12b	shared	Chr. IV	306721	G	T	14	6	0.3	heterozygous	snp	intergenic	modifier
A12a	A12b	shared	Chr. IV	638219	C	A	2	5	0.714286	heterozygous	snp	missense	moderate	GIS1	YDR096W	Gln361Lys
A12a	A12b	shared	Chr. IV	749648	C	G	5	11	0.6875	heterozygous	snp	synonymous	low	SWI5	YDR146C	Leu365Leu
A12a	A12b	shared	Chr. IV	1011248	C	T	4	11	0.733333	heterozygous	snp	missense	moderate	DON1	YDR273W	Ser358Phe
A12a	A12b	shared	Chr. IV	1103913	C	T	3	5	0.625	heterozygous	snp	missense	moderate	MCM21	YDR318W	Ser24Leu
A12a	A12b	shared	Chr. IV	1231401	C	T	6	4	0.4	heterozygous	snp	missense	moderate	RGA2	YDR379W	Thr412Ile
A12a	A12b	shared	Chr. IX	26622	G	T	12	10	0.454545	heterozygous	snp	intergenic	modifier
A12a	A12b	shared	Chr. IX	128546	A	G	2	7	0.777778	heterozygous	snp	synonymous	low	SIM1	YIL123W	Leu132Leu
A12a	A12b	shared	Chr. IX	197554	T	A					snp	intergenic	modifier
A12a	A12b	shared	Chr. V	83969	G	T	6	10	0.625	heterozygous	snp	missense	moderate	ANP1	YEL036C	Pro195Gln
A12a	A12b	shared	Chr. V	267146	G	A	4	9	0.692308	heterozygous	snp	missense	moderate	FCY2	YER056C	Ser323Phe
A12a	A12b	shared	Chr. V	273670	G	A	13	9	0.409091	heterozygous	snp	synonymous	low	PCL6	YER059W	Thr349Thr
A12a	A12b	shared	Chr. V	385237	G	A	10	8	0.444444	heterozygous	snp	nonsense	high	SWI4	YER111C	Gln214*
A12a	A12b	shared	Chr. V	548536	G	A	7	5	0.416667	heterozygous	snp	missense	moderate	DMC1	YER179W	Gly39Glu
A12a	A12b	shared	Chr. VI	4782	CAC	CC	13	13	0.5	heterozygous	del	intergenic	modifier
A12a	A12b	shared	Chr. VI	4787	C	A	14	15	0.517241	heterozygous	snp	intergenic	modifier
A12a	A12b	shared	Chr. VI	176914	G	C	12	11	0.478261	heterozygous	snp	intergenic	modifier
A12a	A12b	shared	Chr. VI	258513	T	G	15	13	0.464286	heterozygous	snp	intergenic	modifier
A12a	A12b	shared	Chr. VII	31481	C	A	14	5	0.263158	heterozygous	snp	intergenic	modifier
A12a	A12b	shared	Chr. VII	92722	G	A	10	12	0.545455	heterozygous	snp	missense	moderate	NCS6	YGL211W	Ala71Thr
A12a	A12b	shared	Chr. VII	444683	C	G	8	5	0.384615	heterozygous	snp	synonymous	low	CWH41	YGL027C	Pro487Pro
A12a	A12b	shared	Chr. VII	580178	G	T	12	4	0.25	heterozygous	snp	missense	moderate	YGR042W	YGR042W	Ala235Ser
A12a	A12b	shared	Chr. VII	840148	T	C	6	6	0.5	heterozygous	snp	missense	moderate	PSD2	YGR170W	Phe1003Leu
A12a	A12b	shared	Chr. VII	891498	C	T	10	5	0.333333	heterozygous	snp	missense	moderate	FYV8	YGR196C	Arg230Lys
A12a	A12b	shared	Chr. VII	1016854	C	G	2	3	0.6	heterozygous	snp	intergenic	modifier
A12a	A12b	shared	Chr. VII	1030551	C	G	7	6	0.461538	heterozygous	snp	missense	moderate	YTA7	YGR270W	Pro1061Arg
A12a	A12b	shared	Chr. VII	1041959	C	G	8	10	0.555556	heterozygous	snp	missense	moderate	TAF1	YGR274C	Trp379Cys
A12a	A12b	shared	Chr. VIII	217707	C	A	8	11	0.578947	heterozygous	snp	missense	moderate	RSC30	YHR056C	Cys43Phe
A12a	A12b	shared	Chr. VIII	249007	G	T	2	2	0.5	heterozygous	snp	missense	moderate	PPE1	YHR075C	Thr212Asn
A12a	A12b	shared	Chr. X	178108	C	A	7	3	0.3	heterozygous	snp	missense	moderate	PBS2	YJL128C	Gly666Cys
A12a	A12b	shared	Chr. X	404965	C	T	4	2	0.333333	heterozygous	snp	intergenic	modifier
A12a	A12b	shared	Chr. X	412616	C	T	7	5	0.416667	heterozygous	snp	missense	moderate	VTC4	YJL012C	Ala262Thr
A12a	A12b	shared	Chr. X	543060	G	C	2	6	0.75	heterozygous	snp	intergenic	modifier
A12a	A12b	shared	Chr. X	556805	T	C	6	8	0.571429	heterozygous	snp	synonymous	low	CCT5	YJR064W	Leu298Leu
A12a	A12b	shared	Chr. X	599584	T	A	16	5	0.238095	heterozygous	snp	missense	moderate	BUD4	YJR092W	Ser284Thr
A12a	A12b	shared	Chr. XI	340141	C	A	4	7	0.636364	heterozygous	snp	missense	moderate	ASK1	YKL052C	Asp136Tyr
A12a	A12b	shared	Chr. XI	350648	T	G	5	9	0.642857	heterozygous	snp	missense	moderate	ANR2	YKL047W	Phe396Val
A12a	A12b	shared	Chr. XI	390382	A	T	5	6	0.545455	heterozygous	snp	missense	moderate	PAN3	YKL025C	Val633Asp
A12a	A12b	shared	Chr. XI	616111	G	C	10	15	0.6	heterozygous	snp	missense	moderate	PTR2	YKR093W	Gly128Arg
A12a	A12b	shared	Chr. XI	616667	G	C	8	9	0.529412	heterozygous	snp	missense	moderate	PTR2	YKR093W	Trp313Ser
A12a	A12b	shared	Chr. XI	651826	G	A	4	13	0.764706	heterozygous	snp	intergenic	modifier
A12a	A12b	shared	Chr. XII	62105	C	G	14	8	0.363636	heterozygous	snp	missense	moderate	VPS13	YLL040C	Arg514Pro
A12a	A12b	shared	Chr. XII	118739	C	A	17	9	0.346154	heterozygous	snp	missense	moderate	BPT1	YLL015W	Leu770Ile
A12a	A12b	shared	Chr. XII	198349	G	A	8	6	0.428571	heterozygous	snp	intergenic	modifier
A12a	A12b	shared	Chr. XII	265754	C	G	11	12	0.521739	heterozygous	snp	missense	moderate	PER33	YLR064W	Ala100Gly
A12a	A12b	shared	Chr. XII	384742	T	G	3	2	0.4	heterozygous	snp	missense	moderate	YLR118C	YLR118C	Lys223Gln
A12a	A12b	shared	Chr. XII	904089	C	T	9	4	0.307692	heterozygous	snp	synonymous	low	CCW14	YLR390W-A	Thr122Thr
A12a	A12b	shared	Chr. XII	953179	G	A	0	13	1	homozygous	snp	missense	moderate	INA1	YLR413W	Arg675Lys
A12a	A12b	shared	Chr. XIII	447134	G	T	10	8	0.444444	heterozygous	snp	missense	moderate	YTA12	YMR089C	Ala318Glu
A12a	A12b	shared	Chr. XIII	546194	C	A	6	6	0.5	heterozygous	snp	missense	moderate	RIM11	YMR139W	His24Asn
A12a	A12b	shared	Chr. XIII	724231	T	A	8	3	0.272727	heterozygous	snp	missense	moderate	TAF7	YMR227C	Lys52Met
A12a	A12b	shared	Chr. XIV	6711	C	A	12	10	0.454545	heterozygous	snp	missense	moderate	YNL338W	YNL338W	Leu51Ile
A12a	A12b	shared	Chr. XIV	138707	A	C	10	6	0.375	heterozygous	snp	missense	moderate	LYP1	YNL268W	Glu53Ala
A12a	A12b	shared	Chr. XIV	242035	A	G	10	12	0.545455	heterozygous	snp	missense	moderate	RAP1	YNL216W	Glu116Gly
A12a	A12b	shared	Chr. XIV	374974	T	C	3	7	0.7	heterozygous	snp	intergenic	modifier
A12a	A12b	shared	Chr. XIV	431790	G	C	7	7	0.5	heterozygous	snp	synonymous	low	POL1	YNL102W	Ser568Ser
A12a	A12b	shared	Chr. XIV	576036	T	C	6	6	0.5	heterozygous	snp	synonymous	low	HHT2	YNL031C	Lys5Lys
A12a	A12b	shared	Chr. XIV	705792	G	C	16	12	0.428571	heterozygous	snp	missense	moderate	AGA1	YNR044W	Met698Ile
A12a	A12b	shared	Chr. XIV	727401	A	C	6	8	0.571429	heterozygous	snp	intergenic	modifier
A12a	A12b	shared	Chr. XIV	756430	A	T	18	15	0.454545	heterozygous	snp	synonymous	low	DSE4	YNR067C	Ala890Ala
A12a	A12b	shared	Chr. XV	51617	C	G	12	10	0.454545	heterozygous	snp	missense	moderate	CTR9	YOL145C	Ser391Thr
A12a	A12b	shared	Chr. XV	74950	C	T	9	14	0.608696	heterozygous	snp	missense	moderate	ALR1	YOL130W	Ser184Phe
A12a	A12b	shared	Chr. XV	724351	G	A	8	8	0.5	heterozygous	snp	missense	moderate	DED1	YOR204W	Asp481Asn
A12a	A12b	shared	Chr. XVI	156328	G	C	4	15	0.789474	heterozygous	snp	intergenic	modifier
A12a	A12b	shared	Chr. XVI	216656	C	G	2	9	0.818182	heterozygous	snp	missense	moderate	TRE1	YPL176C	Glu570Gln
A12a	A12b	shared	Chr. XVI	351630	A	T	15	9	0.375	heterozygous	snp	missense	moderate	SSE1	YPL106C	Phe216Ile
A12a	A12b	shared	Chr. XVI	794075	C	T	5	6	0.545455	heterozygous	snp	missense	moderate	NAT3	YPR131C	Gly142Arg
A12a	A12b	shared	Chr. XVI	859078	A	C	6	10	0.625	heterozygous	snp	missense	moderate	KRE6	YPR159W	Asp499Ala
A12a	A12b	shared	Chr. XVI	942589	G	A	28	17	0.377778	heterozygous	snp	intergenic	modifier
B01b	B01a	shared	Chr. I	19812	A	G	8	10	0.555556	heterozygous	snp	intergenic	modifier
B01b	B01a	shared	Chr. I	47207	G	A	6	11	0.647059	heterozygous	snp	missense	moderate	FLC2	YAL053W	Val437Ile
B01b	B01a	shared	Chr. II	99310	T	C	4	6	0.6	heterozygous	snp	missense	moderate	SEF1	YBL066C	Asn269Ser
B01b	B01a	shared	Chr. II	101340	CAAAAAAAAAAAT	CAAAAAAAAAAT	7	3	0.3	heterozygous	del	intergenic	modifier
B01b	B01a	shared	Chr. II	160773	T	C	7	2	0.222222	heterozygous	snp	missense	moderate	HEK2	YBL032W	Leu197Ser
B01b	B01a	shared	Chr. II	186475	C	T	8	4	0.333333	heterozygous	snp	intergenic	modifier
B01b	B01a	shared	Chr. II	306621	C	T	5	6	0.545455	heterozygous	snp	nonsense	high	PDX3	YBR035C	Trp112*
B01b	B01a	shared	Chr. II	331501	G	A	7	6	0.461538	heterozygous	snp	missense	moderate	ZTA1	YBR046C	Thr4Ile
B01b	B01a	shared	Chr. II	531965	G	A	3	12	0.8	heterozygous	snp	missense	moderate	SUP45	YBR143C	Thr73Ile
B01b	B01a	shared	Chr. II	676781	T	A	3	2	0.4	heterozygous	snp	missense	moderate	ROT2	YBR229C	Lys814Met
B01b	B01a	shared	Chr. II	769942	G	A	3	4	0.571429	heterozygous	snp	synonymous	low	SSH1	YBR283C	Val158Val
B01b	B01a	shared	Chr. III	50832	C	T	9	4	0.307692	heterozygous	snp	synonymous	low	YCL042W	YCL042W	Tyr83Tyr
B01b	B01a	shared	Chr. IV	117653	G	T	2	8	0.8	heterozygous	snp	intergenic	modifier
B01b	B01a	shared	Chr. IV	232860	C	T	5	7	0.583333	heterozygous	snp	missense	moderate	VCX1	YDL128W	Ala70Val
B01b	B01a	shared	Chr. IV	522231	T	C	6	5	0.454545	heterozygous	snp	missense	moderate	ARO3	YDR035W	Phe139Ser
B01b	B01a	shared	Chr. IV	613873	T	C	2	7	0.777778	heterozygous	snp	synonymous	low	TVP23	YDR084C	Thr44Thr
B01b	B01a	shared	Chr. IV	631574	G	A	10	5	0.333333	heterozygous	snp	missense	moderate	DNF2	YDR093W	Gly98Asp
B01b	B01a	shared	Chr. IV	801063	G	A	6	8	0.571429	heterozygous	snp	missense	moderate	SEC7	YDR170C	Ser387Phe
B01b	B01a	shared	Chr. IV	1040381	GAAG	GAAAAA	7	7	0.5	heterozygous	complex	frameshift & synonymous	high	HRQ1	YDR291W	Ala220fs
B01b	B01a	shared	Chr. IV	1124754	C	T	6	8	0.571429	heterozygous	snp	missense	moderate	YSP2	YDR326C	Ala58Thr
B01b	B01a	shared	Chr. IV	1313905	T	G	4	4	0.5	heterozygous	snp	missense	moderate	ARO80	YDR421W	Asp622Glu
B01b	B01a	shared	Chr. IV	1352040	C	T	9	4	0.307692	heterozygous	snp	missense	moderate	YDR444W	YDR444W	Pro584Leu
B01b	B01a	shared	Chr. IV	1496291	A	C	6	5	0.454545	heterozygous	snp	missense	moderate	QCR7	YDR529C	His86Gln
B01b	B01a	shared	Chr. IX	128501	AGG	AG	5	3	0.375	heterozygous	del	frameshift	high	SIM1	YIL123W	Ala119fs
B01b	B01a	shared	Chr. IX	166234	G	C	0	2	1	Inconclusive	snp	intergenic	modifier
B01b	B01a	shared	Chr. V	421371	G	A	8	4	0.333333	heterozygous	snp	missense	moderate	COM2	YER130C	Ser359Phe
B01b	B01a	shared	Chr. V	435632	G	C	1	8	0.888889	heterozygous	snp	intergenic	modifier
B01b	B01a	shared	Chr. V	459768	T	G	9	9	0.5	heterozygous	snp	missense	moderate	UBP5	YER144C	Leu152Phe
B01b	B01a	shared	Chr. VI	1536	T	C	7	7	0.5	heterozygous	snp	synonymous	low	YFL066C	YFL066C	Pro360Pro
B01b	B01a	shared	Chr. VI	18762	G	C	4	4	0.5	heterozygous	snp	intergenic	modifier
B01b	B01a	shared	Chr. VI	62457	G	C	8	9	0.529412	heterozygous	snp	missense	moderate	RPO41	YFL036W	Asp1226His
B01b	B01a	shared	Chr. VI	260382	C	G	6	7	0.538462	heterozygous	snp	intergenic	modifier
B01b	B01a	shared	Chr. VII	66318	C	T	1	5	0.833333	heterozygous	snp	synonymous	low	SAP4	YGL229C	Gln214Gln
B01b	B01a	shared	Chr. VII	544583	G	A	9	8	0.470588	heterozygous	snp	tRNA		tD(GUC)G2	tD(GUC)G2	Val22Val
B01b	B01a	shared	Chr. VII	561750	T	C	4	5	0.555556	heterozygous	snp	intergenic	modifier
B01b	B01a	shared	Chr. VII	794406	C	A	6	2	0.25	heterozygous	snp	intergenic	modifier
B01b	B01a	shared	Chr. VII	808980	G	T	6	5	0.454545	heterozygous	snp	synonymous	low	RTS3	YGR161C	Thr147Thr
B01b	B01a	shared	Chr. VII	912663	C	G	7	2	0.222222	heterozygous	snp	missense	moderate	SER2	YGR208W	Pro261Ala
B01b	B01a	shared	Chr. VII	957224	ATTTTTA	ATTTTA	4	4	0.5	heterozygous	del	frameshift	high	PHO81	YGR233C	Asn329fs
B01b	B01a	shared	Chr. VIII	194848	C	T	3	9	0.75	heterozygous	snp	intergenic	modifier
B01b	B01a	shared	Chr. VIII	368839	G	A	0	4	1	Inconclusive	snp	missense	moderate	ECM14	YHR132C	Pro319Leu
B01b	B01a	shared	Chr. VIII	554022	G	C	0	5	1	Inconclusive	snp	intergenic	modifier
B01b	B01a	shared	Chr. VIII	554028	CATC	TATA	0	4	1	Inconclusive	complex	intergenic	modifier
B01b	B01a	shared	Chr. X	139053	G	A	9	4	0.307692	heterozygous	snp	missense	moderate	DAS1	YJL149W	Asp559Asn
B01b	B01a	shared	Chr. X	168888	T	A	7	10	0.588235	heterozygous	snp	missense	moderate	URA2	YJL130C	Gln1160His
B01b	B01a	shared	Chr. X	262204	G	A					snp	missense	moderate	GWT1	YJL091C	Arg117Trp
B01b	B01a	shared	Chr. X	285117	C	G	7	4	0.363636	heterozygous	snp	missense	moderate	ARP4	YJL081C	Gly52Ala
B01b	B01a	shared	Chr. XI	1035	C	G	15	10	0.4	heterozygous	snp	intergenic	modifier
B01b	B01a	shared	Chr. XI	188349	T	G	8	2	0.2	heterozygous	snp	missense	moderate	APL2	YKL135C	Ile98Leu
B01b	B01a	shared	Chr. XI	384328	AC	TT	10	5	0.333333	heterozygous	mnp	missense	moderate	MAE1	YKL029C	Val133Lys
B01b	B01a	shared	Chr. XI	642496	A	G	2	6	0.75	heterozygous	snp	missense	moderate	SIR1	YKR101W	Asn653Asp
B01b	B01a	shared	Chr. XII	40885	C	G	4	5	0.555556	heterozygous	snp	missense	moderate	LDB18	YLL049W	Pro74Ala
B01b	B01a	shared	Chr. XII	369900	G	A	3	8	0.727273	heterozygous	snp	nonsense	high	CCW12	YLR110C	Gln67*
B01b	B01a	shared	Chr. XII	489455	C	G	9	9	0.5	heterozygous	snp	intergenic	modifier
B01b	B01a	shared	Chr. XII	830781	T	C	8	6	0.428571	heterozygous	snp	intergenic	modifier
B01b	B01a	shared	Chr. XII	1049553	G	T	7	8	0.533333	heterozygous	snp	synonymous	low	FMP27	YLR454W	Pro1852Pro
B01b	B01a	shared	Chr. XIII	179703	A	C	4	4	0.5	heterozygous	snp	intergenic	modifier
B01b	B01a	shared	Chr. XIII	547497	AGC	AC	5	3	0.375	heterozygous	del	intergenic	modifier
B01b	B01a	shared	Chr. XIII	597589	C	T	6	4	0.4	heterozygous	snp	missense	moderate	CEP3	YMR168C	Val524Ile
B01b	B01a	shared	Chr. XIII	661882	A	C	4	6	0.6	heterozygous	snp	intergenic	modifier
B01b	B01a	shared	Chr. XIV	30322	A	C	1	6	0.857143	heterozygous	snp	missense	moderate	FIG4	YNL325C	Phe353Val
B01b	B01a	shared	Chr. XIV	36067	T	C	4	10	0.714286	heterozygous	snp	missense	moderate	VNX1	YNL321W	Ser458Pro
B01b	B01a	shared	Chr. XIV	38184	A	G	4	2	0.333333	heterozygous	snp	missense	moderate	YNL320W	YNL320W	Asn162Ser
B01b	B01a	shared	Chr. XIV	193035	T	G	5	6	0.545455	heterozygous	snp	missense	moderate	ATG2	YNL242W	Leu571Arg
B01b	B01a	shared	Chr. XIV	253991	A	G	1	2	0.666667	heterozygous	snp	intergenic	modifier
B01b	B01a	shared	Chr. XIV	273431	T	G	5	7	0.583333	heterozygous	snp	missense	moderate	YNL194C	YNL194C	Asn62Thr
B01b	B01a	shared	Chr. XIV	491761	T	G	9	7	0.4375	heterozygous	snp	missense	moderate	LAT1	YNL071W	Phe80Cys
B01b	B01a	shared	Chr. XV	102	CCACACACACACAA	CCACACACACACACAA	7	5	0.416667	heterozygous	ins	intergenic	modifier
B01b	B01a	shared	Chr. XV	179389	G	T	4	4	0.5	heterozygous	snp	nonsense	high	IRA2	YOL081W	Glu2774*
B01b	B01a	shared	Chr. XV	342035	G	C	8	10	0.555556	heterozygous	snp	missense	moderate	SLG1	YOR008C	Ser127Cys
B01b	B01a	shared	Chr. XV	901900	G	C	0	13	1	homozygous	snp	synonymous	low	SPS4	YOR313C	Gly325Gly
B01b	B01a	shared	Chr. XVI	150067	A	C	7	10	0.588235	heterozygous	snp	missense	moderate	THI6	YPL214C	Val42Gly
B01b	B01a	shared	Chr. XVI	160989	G	A	4	2	0.333333	heterozygous	snp	missense	moderate	TYW1	YPL207W	Glu361Lys
B01b	B01a	shared	Chr. XVI	342335	G	T	4	3	0.428571	heterozygous	snp	missense	moderate	GDE1	YPL110C	Ala802Glu
B01b	B01a	shared	Chr. XVI	859041	C	T	7	5	0.416667	heterozygous	snp	missense	moderate	KRE6	YPR159W	Pro487Ser
B01b	B01a	shared	Chr. XVI	935677	A	C	4	5	0.555556	heterozygous	snp	intergenic	modifier
B01a	B01b	shared	Chr. I	19812	A	G	11	12	0.521739	heterozygous	snp	intergenic	modifier
B01a	B01b	shared	Chr. I	47207	G	A	11	3	0.214286	heterozygous	snp	missense	moderate	FLC2	YAL053W	Val437Ile
B01a	B01b	shared	Chr. II	99310	T	C	10	7	0.411765	heterozygous	snp	missense	moderate	SEF1	YBL066C	Asn269Ser
B01a	B01b	shared	Chr. II	101340	CAAAAAAAAAAAT	CAAAAAAAAAAT	7	2	0.222222	heterozygous	del	intergenic	modifier
B01a	B01b	shared	Chr. II	160773	T	C	8	10	0.555556	heterozygous	snp	missense	moderate	HEK2	YBL032W	Leu197Ser
B01a	B01b	shared	Chr. II	186475	C	T	6	4	0.4	heterozygous	snp	intergenic	modifier
B01a	B01b	shared	Chr. II	306621	C	T	15	6	0.285714	heterozygous	snp	nonsense	high	PDX3	YBR035C	Trp112*
B01a	B01b	shared	Chr. II	331501	G	A	14	5	0.263158	heterozygous	snp	missense	moderate	ZTA1	YBR046C	Thr4Ile
B01a	B01b	shared	Chr. II	531965	G	A	8	7	0.466667	heterozygous	snp	missense	moderate	SUP45	YBR143C	Thr73Ile
B01a	B01b	shared	Chr. II	676781	T	A	4	4	0.5	heterozygous	snp	missense	moderate	ROT2	YBR229C	Lys814Met
B01a	B01b	shared	Chr. II	769942	G	A	6	7	0.538462	heterozygous	snp	synonymous	low	SSH1	YBR283C	Val158Val
B01a	B01b	shared	Chr. III	50832	C	T	13	9	0.409091	heterozygous	snp	synonymous	low	YCL042W	YCL042W	Tyr83Tyr
B01a	B01b	shared	Chr. IV	117653	G	T	7	3	0.3	heterozygous	snp	intergenic	modifier
B01a	B01b	shared	Chr. IV	232860	C	T	6	3	0.333333	heterozygous	snp	missense	moderate	VCX1	YDL128W	Ala70Val
B01a	B01b	shared	Chr. IV	522231	T	C	6	10	0.625	heterozygous	snp	missense	moderate	ARO3	YDR035W	Phe139Ser
B01a	B01b	shared	Chr. IV	613873	T	C	5	3	0.375	heterozygous	snp	synonymous	low	TVP23	YDR084C	Thr44Thr
B01a	B01b	shared	Chr. IV	631574	G	A	10	4	0.285714	heterozygous	snp	missense	moderate	DNF2	YDR093W	Gly98Asp
B01a	B01b	shared	Chr. IV	801063	G	A	6	10	0.625	heterozygous	snp	missense	moderate	SEC7	YDR170C	Ser387Phe
B01a	B01b	shared	Chr. IV	1040381	GAAG	GAAAAA	6	2	0.25	heterozygous	complex	frameshift & synonymous	high	HRQ1	YDR291W	Ala220fs
B01a	B01b	shared	Chr. IV	1124754	C	T	5	14	0.736842	heterozygous	snp	missense	moderate	YSP2	YDR326C	Ala58Thr
B01a	B01b	shared	Chr. IV	1313905	T	G	3	2	0.4	heterozygous	snp	missense	moderate	ARO80	YDR421W	Asp622Glu
B01a	B01b	shared	Chr. IV	1352040	C	T	8	9	0.529412	heterozygous	snp	missense	moderate	YDR444W	YDR444W	Pro584Leu
B01a	B01b	shared	Chr. IV	1496291	A	C	5	16	0.761905	heterozygous	snp	missense	moderate	QCR7	YDR529C	His86Gln
B01a	B01b	shared	Chr. IX	128501	AGG	AG	10	6	0.375	heterozygous	del	frameshift	high	SIM1	YIL123W	Ala119fs
B01a	B01b	shared	Chr. IX	166234	G	C	4	2	0.333333	heterozygous	snp	intergenic	modifier
B01a	B01b	shared	Chr. V	421371	G	A	11	7	0.388889	heterozygous	snp	missense	moderate	COM2	YER130C	Ser359Phe
B01a	B01b	shared	Chr. V	435632	G	C	13	8	0.380952	heterozygous	snp	intergenic	modifier
B01a	B01b	shared	Chr. V	459768	T	G	8	7	0.466667	heterozygous	snp	missense	moderate	UBP5	YER144C	Leu152Phe
B01a	B01b	shared	Chr. VI	1536	T	C	14	22	0.611111	heterozygous	snp	synonymous	low	YFL066C	YFL066C	Pro360Pro
B01a	B01b	shared	Chr. VI	18762	G	C	4	6	0.6	heterozygous	snp	intergenic	modifier
B01a	B01b	shared	Chr. VI	62457	G	C	10	7	0.411765	heterozygous	snp	missense	moderate	RPO41	YFL036W	Asp1226His
B01a	B01b	shared	Chr. VI	260382	C	G	9	12	0.571429	heterozygous	snp	intergenic	modifier
B01a	B01b	shared	Chr. VII	66318	C	T	7	5	0.416667	heterozygous	snp	synonymous	low	SAP4	YGL229C	Gln214Gln
B01a	B01b	shared	Chr. VII	544583	G	A	7	5	0.416667	heterozygous	snp	tRNA		tD(GUC)G2	tD(GUC)G2	Val22Val
B01a	B01b	shared	Chr. VII	561750	T	C	8	4	0.333333	heterozygous	snp	intergenic	modifier
B01a	B01b	shared	Chr. VII	794406	C	A	6	5	0.454545	heterozygous	snp	intergenic	modifier
B01a	B01b	shared	Chr. VII	808980	G	T	11	5	0.3125	heterozygous	snp	synonymous	low	RTS3	YGR161C	Thr147Thr
B01a	B01b	shared	Chr. VII	912663	C	G	14	18	0.5625	heterozygous	snp	missense	moderate	SER2	YGR208W	Pro261Ala
B01a	B01b	shared	Chr. VII	957224	ATTTTTA	ATTTTA	4	6	0.6	heterozygous	del	frameshift	high	PHO81	YGR233C	Asn329fs
B01a	B01b	shared	Chr. VIII	194848	C	T	7	3	0.3	heterozygous	snp	intergenic	modifier
B01a	B01b	shared	Chr. VIII	368839	G	A	0	13	1	homozygous	snp	missense	moderate	ECM14	YHR132C	Pro319Leu
B01a	B01b	shared	Chr. VIII	554022	G	C	0	4	1	Inconclusive	snp	intergenic	modifier
B01a	B01b	shared	Chr. VIII	554028	CATC	TATA	0	2	1	Inconclusive	complex	intergenic	modifier
B01a	B01b	shared	Chr. X	139053	G	A	3	9	0.75	heterozygous	snp	missense	moderate	DAS1	YJL149W	Asp559Asn
B01a	B01b	shared	Chr. X	168888	T	A	5	5	0.5	heterozygous	snp	missense	moderate	URA2	YJL130C	Gln1160His
B01a	B01b	shared	Chr. X	262204	G	A	4	8	0.666667	heterozygous	snp	missense	moderate	GWT1	YJL091C	Arg117Trp
B01a	B01b	shared	Chr. X	285117	C	G	3	3	0.5	heterozygous	snp	missense	moderate	ARP4	YJL081C	Gly52Ala
B01a	B01b	shared	Chr. XI	1035	C	G	25	20	0.444444	heterozygous	snp	intergenic	modifier
B01a	B01b	shared	Chr. XI	188349	T	G	10	9	0.473684	heterozygous	snp	missense	moderate	APL2	YKL135C	Ile98Leu
B01a	B01b	shared	Chr. XI	384328	AC	TT	16	27	0.627907	heterozygous	mnp	missense	moderate	MAE1	YKL029C	Val133Lys
B01a	B01b	shared	Chr. XI	642496	A	G	9	3	0.25	heterozygous	snp	missense	moderate	SIR1	YKR101W	Asn653Asp
B01a	B01b	shared	Chr. XII	40885	C	G	7	5	0.416667	heterozygous	snp	missense	moderate	LDB18	YLL049W	Pro74Ala
B01a	B01b	shared	Chr. XII	369900	G	A	20	10	0.333333	heterozygous	snp	nonsense	high	CCW12	YLR110C	Gln67*
B01a	B01b	shared	Chr. XII	489455	C	G	2	24	0.923077	homozygous	snp	intergenic	modifier
B01a	B01b	shared	Chr. XII	830781	T	C	0	15	1	homozygous	snp	intergenic	modifier
B01a	B01b	shared	Chr. XII	1049553	G	T	0	23	1	homozygous	snp	synonymous	low	FMP27	YLR454W	Pro1852Pro
B01a	B01b	shared	Chr. XIII	179703	A	C					snp	intergenic	modifier
B01a	B01b	shared	Chr. XIII	547497	AGC	AC	6	2	0.25	heterozygous	del	intergenic	modifier
B01a	B01b	shared	Chr. XIII	597589	C	T	4	7	0.636364	heterozygous	snp	missense	moderate	CEP3	YMR168C	Val524Ile
B01a	B01b	shared	Chr. XIII	661882	A	C	5	12	0.705882	heterozygous	snp	intergenic	modifier
B01a	B01b	shared	Chr. XIV	30322	A	C	4	7	0.636364	heterozygous	snp	missense	moderate	FIG4	YNL325C	Phe353Val
B01a	B01b	shared	Chr. XIV	36067	T	C	13	13	0.5	heterozygous	snp	missense	moderate	VNX1	YNL321W	Ser458Pro
B01a	B01b	shared	Chr. XIV	38184	A	G	9	9	0.5	heterozygous	snp	missense	moderate	YNL320W	YNL320W	Asn162Ser
B01a	B01b	shared	Chr. XIV	193035	T	G	9	4	0.307692	heterozygous	snp	missense	moderate	ATG2	YNL242W	Leu571Arg
B01a	B01b	shared	Chr. XIV	253991	A	G	3	2	0.4	heterozygous	snp	intergenic	modifier
B01a	B01b	shared	Chr. XIV	273431	T	G	11	18	0.62069	heterozygous	snp	missense	moderate	YNL194C	YNL194C	Asn62Thr
B01a	B01b	shared	Chr. XIV	491761	T	G	12	6	0.333333	heterozygous	snp	missense	moderate	LAT1	YNL071W	Phe80Cys
B01a	B01b	shared	Chr. XV	102	CCACACACACACAA	CCACACACACACACAA	11	15	0.576923	heterozygous	ins	intergenic	modifier
B01a	B01b	shared	Chr. XV	179389	G	T	5	10	0.666667	heterozygous	snp	nonsense	high	IRA2	YOL081W	Glu2774*
B01a	B01b	shared	Chr. XV	342035	G	C	7	10	0.588235	heterozygous	snp	missense	moderate	SLG1	YOR008C	Ser127Cys
B01a	B01b	shared	Chr. XV	901900	G	C	0	10	1	homozygous	snp	synonymous	low	SPS4	YOR313C	Gly325Gly
B01a	B01b	shared	Chr. XVI	150067	A	C	8	11	0.578947	heterozygous	snp	missense	moderate	THI6	YPL214C	Val42Gly
B01a	B01b	shared	Chr. XVI	160989	G	A	5	6	0.545455	heterozygous	snp	missense	moderate	TYW1	YPL207W	Glu361Lys
B01a	B01b	shared	Chr. XVI	342335	G	T	7	5	0.416667	heterozygous	snp	missense	moderate	GDE1	YPL110C	Ala802Glu
B01a	B01b	shared	Chr. XVI	859041	C	T	17	11	0.392857	heterozygous	snp	missense	moderate	KRE6	YPR159W	Pro487Ser
B01a	B01b	shared	Chr. XVI	935677	A	C	8	6	0.428571	heterozygous	snp	intergenic	modifier
B02b	B02a	shared	Chr. I	58852	T	A	7	7	0.5	heterozygous	snp	missense	moderate	PTA1	YAL043C	Asp734Val
B02b	B02a	shared	Chr. I	67911	T	C	6	6	0.5	heterozygous	snp	intergenic	modifier
B02b	B02a	shared	Chr. I	72104	C	A	16	7	0.304348	heterozygous	snp	missense	moderate	CDC19	YAL038W	His107Asn
B02b	B02a	shared	Chr. I	131871	C	T	8	4	0.333333	heterozygous	snp	missense	moderate	CYS3	YAL012W	Ala358Val
B02b	B02a	shared	Chr. II	38667	G	A					snp	missense	moderate	ATP1	YBL099W	Glu539Lys
B02b	B02a	shared	Chr. II	138609	C	A	8	10	0.555556	heterozygous	snp	missense	moderate	FUI1	YBL042C	Gly551Val
B02b	B02a	shared	Chr. II	341778	G	C	10	11	0.52381	heterozygous	snp	intergenic	modifier
B02b	B02a	shared	Chr. II	409310	TC	AA	6	5	0.454545	heterozygous	mnp	missense	moderate	TEC1	YBR083W	Ser48Lys
B02b	B02a	shared	Chr. II	472865	C	A	7	9	0.5625	heterozygous	snp	missense	moderate	LYS2	YBR115C	Leu354Phe
B02b	B02a	shared	Chr. II	605964	G	A	9	5	0.357143	heterozygous	snp	intergenic	modifier
B02b	B02a	shared	Chr. II	619312	G	A	8	6	0.428571	heterozygous	snp	missense	moderate	KTR4	YBR199W	Gly135Glu
B02b	B02a	shared	Chr. II	659976	C	T	6	9	0.6	heterozygous	snp	synonymous	low	PYC2	YBR218C	Pro758Pro
B02b	B02a	shared	Chr. II	713001	G	A	7	6	0.461538	heterozygous	snp	intergenic	modifier
B02b	B02a	shared	Chr. III	41074	C	T	3	5	0.625	heterozygous	snp	intergenic	modifier
B02b	B02a	shared	Chr. III	288782	C	T					snp	synonymous	low	OCA4	YCR095C	Lys159Lys
B02b	B02a	shared	Chr. IV	23265	A	C	11	6	0.352941	heterozygous	snp	missense	moderate	LRG1	YDL240W	His148Pro
B02b	B02a	shared	Chr. IV	167506	C	T	3	3	0.5	heterozygous	snp	synonymous	low	YDL162C	YDL162C	Lys70Lys
B02b	B02a	shared	Chr. IV	233027	A	G	13	10	0.434783	heterozygous	snp	missense	moderate	VCX1	YDL128W	Met126Val
B02b	B02a	shared	Chr. IV	513781	G	C	1	2	0.666667	heterozygous	snp	intergenic	modifier
B02b	B02a	shared	Chr. IV	906644	C	G	5	5	0.5	heterozygous	snp	missense	moderate	MFB1	YDR219C	Trp70Ser
B02b	B02a	shared	Chr. IV	998170	C	T	6	9	0.6	heterozygous	snp	missense	moderate	AKR1	YDR264C	Gly52Arg
B02b	B02a	shared	Chr. IV	998696	C	T	4	5	0.555556	heterozygous	snp	intergenic	modifier
B02b	B02a	shared	Chr. IV	1181612	CAAAAAAAAAC	CAAAAAAAAAAC	5	3	0.375	heterozygous	ins	intergenic	modifier
B02b	B02a	shared	Chr. IV	1468358	G	A	9	8	0.470588	heterozygous	snp	synonymous	low	GNP1	YDR508C	Ser29Ser
B02b	B02a	shared	Chr. IX	96042	C	T	11	7	0.388889	heterozygous	snp	missense	moderate	VHS2	YIL135C	Asp112Asn
B02b	B02a	shared	Chr. IX	177295	T	G	5	8	0.615385	heterozygous	snp	intergenic	modifier
B02b	B02a	shared	Chr. V	65637	G	T	6	3	0.333333	heterozygous	snp	missense	moderate	FRD1	YEL047C	Asp387Glu
B02b	B02a	shared	Chr. V	237267	C	T	0	16	1	homozygous	snp	intergenic	modifier
B02b	B02a	shared	Chr. V	302899	A	C	0	18	1	homozygous	snp	missense	moderate	VTC1	YER072W	Thr32Pro
B02b	B02a	shared	Chr. V	431779	C	T	6	9	0.6	heterozygous	snp	intergenic	modifier
B02b	B02a	shared	Chr. V	431812	TTAC	CTAT	11	19	0.633333	heterozygous	complex	intergenic	modifier
B02b	B02a	shared	Chr. V	538402	G	A	0	2	1	Inconclusive	snp	intergenic	modifier
B02b	B02a	shared	Chr. VI	41026	T	A	5	5	0.5	heterozygous	snp	missense	moderate	RGD2	YFL047W	Asp202Glu
B02b	B02a	shared	Chr. VI	122599	G	T	2	2	0.5	heterozygous	snp	missense	moderate	SMC1	YFL008W	Lys1057Asn
B02b	B02a	shared	Chr. VI	166243	C	T	7	4	0.363636	heterozygous	snp	nonsense	high	UBP6	YFR010W	Gln393*
B02b	B02a	shared	Chr. VII	350120	C	G	9	12	0.571429	heterozygous	snp	missense	moderate	LCL3	YGL085W	Pro169Ala
B02b	B02a	shared	Chr. VII	970285	G	C	8	6	0.428571	heterozygous	snp	intergenic	modifier
B02b	B02a	shared	Chr. VII	1055092	C	T	7	11	0.611111	heterozygous	snp	missense	moderate	YOR1	YGR281W	Leu757Phe
B02b	B02a	shared	Chr. VIII	45489	G	A	5	9	0.642857	heterozygous	snp	synonymous	low	ECM29	YHL030W	Gly1802Gly
B02b	B02a	shared	Chr. VIII	46772	C	A	5	2	0.285714	heterozygous	snp	missense	moderate	OCA5	YHL029C	Glu399Asp
B02b	B02a	shared	Chr. VIII	228886	G	C	7	2	0.222222	heterozygous	snp	missense	moderate	RRP3	YHR065C	Ala51Gly
B02b	B02a	shared	Chr. VIII	252935	G	C	5	6	0.545455	heterozygous	snp	missense	moderate	NMD2	YHR077C	Asp903Glu
B02b	B02a	shared	Chr. VIII	317281	C	T	7	5	0.416667	heterozygous	snp	missense	moderate	KIC1	YHR102W	Pro237Leu
B02b	B02a	shared	Chr. VIII	556898	G	T	33	16	0.326531	heterozygous	snp	missense	moderate	YHR217C	YHR217C	Pro49Thr
B02b	B02a	shared	Chr. X	28558	C	T	4	9	0.692308	heterozygous	snp	nonsense	high	HXT8	YJL214W	Gln558*
B02b	B02a	shared	Chr. X	281011	T	A					snp	intergenic	modifier
B02b	B02a	shared	Chr. X	350023	A	G	7	7	0.5	heterozygous	snp	missense	moderate	RTT101	YJL047C	Ser696Pro
B02b	B02a	shared	Chr. X	396692	C	G	0	8	1	Inconclusive	snp	intergenic	modifier
B02b	B02a	shared	Chr. X	554446	C	T	5	3	0.375	heterozygous	snp	missense	moderate	NTA1	YJR062C	Arg135Lys
B02b	B02a	shared	Chr. X	556702	C	T	4	4	0.5	heterozygous	snp	synonymous	low	CCT5	YJR064W	Gly263Gly
B02b	B02a	shared	Chr. XI	21509	C	G	7	9	0.5625	heterozygous	snp	intergenic	modifier
B02b	B02a	shared	Chr. XI	50228	C	T	11	8	0.421053	heterozygous	snp	synonymous	low	LOS1	YKL205W	Leu60Leu
B02b	B02a	shared	Chr. XI	136777	A	G	10	4	0.285714	heterozygous	snp	intergenic	modifier
B02b	B02a	shared	Chr. XI	196049	G	A	6	7	0.538462	heterozygous	snp	intergenic	modifier
B02b	B02a	shared	Chr. XI	217468	C	T	6	3	0.333333	heterozygous	snp	missense	moderate	OAC1	YKL120W	Pro42Leu
B02b	B02a	shared	Chr. XI	285437	T	G					snp	missense	moderate	VMA5	YKL080W	Asn136Lys
B02b	B02a	shared	Chr. XI	327583	A	C	5	4	0.444444	heterozygous	snp	intergenic	modifier
B02b	B02a	shared	Chr. XI	349863	A	T	3	3	0.5	heterozygous	snp	missense	moderate	ANR2	YKL047W	Asp134Val
B02b	B02a	shared	Chr. XI	356108	C	A	15	6	0.285714	heterozygous	snp	intergenic	modifier
B02b	B02a	shared	Chr. XI	502452	C	G	5	4	0.444444	heterozygous	snp	missense	moderate	SPO14	YKR031C	Arg1315Thr
B02b	B02a	shared	Chr. XI	592650	C	T	7	2	0.222222	heterozygous	snp	intergenic	modifier
B02b	B02a	shared	Chr. XI	614804	G	C	8	7	0.466667	heterozygous	snp	intergenic	modifier
B02b	B02a	shared	Chr. XII	181231	G	A	2	7	0.777778	heterozygous	snp	missense	moderate	PSR2	YLR019W	Arg315Lys
B02b	B02a	shared	Chr. XII	369769	G	T	9	11	0.55	heterozygous	snp	nonsense	high	CCW12	YLR110C	Tyr110*
B02b	B02a	shared	Chr. XII	405881	TGG	TG	8	7	0.466667	heterozygous	del	frameshift	high	ACE2	YLR131C	Pro314fs
B02b	B02a	shared	Chr. XII	877002	A	G	0	15	1	homozygous	snp	synonymous	low	SEC61	YLR378C	Thr59Thr
B02b	B02a	shared	Chr. XIII	100959	A	G	14	6	0.3	heterozygous	snp	missense	moderate	YML083C	YML083C	Ile31Thr
B02b	B02a	shared	Chr. XIII	164035	C	G	12	5	0.294118	heterozygous	snp	missense	moderate	IMD4	YML056C	Gly48Arg
B02b	B02a	shared	Chr. XIII	260859	C	A	6	5	0.454545	heterozygous	snp	missense	moderate	TRM12	YML005W	Asp213Glu
B02b	B02a	shared	Chr. XIII	327484	G	C	4	6	0.6	heterozygous	snp	start lost	high	TAP42	YMR028W	Met1?
B02b	B02a	shared	Chr. XIII	887316	A	G	8	10	0.555556	heterozygous	snp	missense	moderate	GAS1	YMR307W	Lys105Arg
B02b	B02a	shared	Chr. XIII	888755	A	G					snp	intergenic	modifier
B02b	B02a	shared	Chr. XIV	10192	C	G	3	4	0.571429	heterozygous	snp	intergenic	modifier
B02b	B02a	shared	Chr. XIV	17807	T	C	8	8	0.5	heterozygous	snp	intergenic	modifier
B02b	B02a	shared	Chr. XIV	25851	C	A	3	7	0.7	heterozygous	snp	missense	moderate	EGT2	YNL327W	Pro602Thr
B02b	B02a	shared	Chr. XIV	136900	A	T	7	9	0.5625	heterozygous	snp	synonymous	low	ALP1	YNL270C	Pro254Pro
B02b	B02a	shared	Chr. XIV	362054	C	A	6	2	0.25	heterozygous	snp	nonsense	high	THO2	YNL139C	Glu1222*
B02b	B02a	shared	Chr. XIV	389349	G	C	2	12	0.857143	heterozygous	snp	missense	moderate	SPC98	YNL126W	Ser708Thr
B02b	B02a	shared	Chr. XIV	443069	G	T	3	6	0.666667	heterozygous	snp	tRNA		tL(CAA)N	tL(CAA)N
B02b	B02a	shared	Chr. XIV	634996	C	T	10	13	0.565217	heterozygous	snp	missense	moderate	RPC34	YNR003C	Gly101Asp
B02b	B02a	shared	Chr. XIV	651996	T	G	6	6	0.5	heterozygous	snp	intergenic	modifier
B02b	B02a	shared	Chr. XV	15259	G	A	7	7	0.5	heterozygous	snp	missense	moderate	YOL159C-A	YOL159C-A	Arg83Cys
B02b	B02a	shared	Chr. XV	601979	G	T	6	3	0.333333	heterozygous	snp	missense	moderate	THI80	YOR143C	Gln122Lys
B02b	B02a	shared	Chr. XV	727029	A	G	6	8	0.571429	heterozygous	snp	missense	moderate	GEP3	YOR205C	Ile69Thr
B02b	B02a	shared	Chr. XV	1013750	ATTTTTTTTTG	ATTTTTTTTTTG	6	4	0.4	heterozygous	ins	frameshift	high	PDE2	YOR360C	Phe358fs
B02b	B02a	shared	Chr. XV	1045093	TAT	TAAT	9	7	0.4375	heterozygous	ins	intergenic	modifier
B02b	B02a	shared	Chr. XVI	285788	T	A	4	5	0.555556	heterozygous	snp	missense	moderate	FRK1	YPL141C	Arg92Trp
B02b	B02a	shared	Chr. XVI	321522	C	T	6	5	0.454545	heterozygous	snp	missense	moderate	MEI5	YPL121C	Val37Ile
B02b	B02a	shared	Chr. XVI	745103	T	A	6	9	0.6	heterozygous	snp	missense	moderate	YPR109W	YPR109W	Phe139Ile
B02a	B02b	shared	Chr. I	58852	T	A	11	10	0.47619	heterozygous	snp	missense	moderate	PTA1	YAL043C	Asp734Val
B02a	B02b	shared	Chr. I	67911	T	C	16	12	0.428571	heterozygous	snp	intergenic	modifier
B02a	B02b	shared	Chr. I	72104	C	A	9	15	0.625	heterozygous	snp	missense	moderate	CDC19	YAL038W	His107Asn
B02a	B02b	shared	Chr. I	131871	C	T	3	8	0.727273	heterozygous	snp	missense	moderate	CYS3	YAL012W	Ala358Val
B02a	B02b	shared	Chr. II	38667	G	A	6	11	0.647059	heterozygous	snp	missense	moderate	ATP1	YBL099W	Glu539Lys
B02a	B02b	shared	Chr. II	138609	C	A	18	19	0.513514	heterozygous	snp	missense	moderate	FUI1	YBL042C	Gly551Val
B02a	B02b	shared	Chr. II	341778	G	C	9	5	0.357143	heterozygous	snp	intergenic	modifier
B02a	B02b	shared	Chr. II	409310	TC	AA	16	10	0.384615	heterozygous	mnp	missense	moderate	TEC1	YBR083W	Ser48Lys
B02a	B02b	shared	Chr. II	472865	C	A	22	11	0.333333	heterozygous	snp	missense	moderate	LYS2	YBR115C	Leu354Phe
B02a	B02b	shared	Chr. II	605964	G	A	10	11	0.52381	heterozygous	snp	intergenic	modifier
B02a	B02b	shared	Chr. II	619312	G	A	29	15	0.340909	heterozygous	snp	missense	moderate	KTR4	YBR199W	Gly135Glu
B02a	B02b	shared	Chr. II	659976	C	T	21	16	0.432432	heterozygous	snp	synonymous	low	PYC2	YBR218C	Pro758Pro
B02a	B02b	shared	Chr. II	713001	G	A	18	28	0.608696	heterozygous	snp	intergenic	modifier
B02a	B02b	shared	Chr. III	41074	C	T	28	14	0.333333	heterozygous	snp	intergenic	modifier
B02a	B02b	shared	Chr. III	288782	C	T	16	9	0.36	heterozygous	snp	synonymous	low	OCA4	YCR095C	Lys159Lys
B02a	B02b	shared	Chr. IV	23265	A	C	32	22	0.407407	heterozygous	snp	missense	moderate	LRG1	YDL240W	His148Pro
B02a	B02b	shared	Chr. IV	167506	C	T	9	10	0.526316	heterozygous	snp	synonymous	low	YDL162C	YDL162C	Lys70Lys
B02a	B02b	shared	Chr. IV	233027	A	G	13	9	0.409091	heterozygous	snp	missense	moderate	VCX1	YDL128W	Met126Val
B02a	B02b	shared	Chr. IV	513781	G	C	13	15	0.535714	heterozygous	snp	intergenic	modifier
B02a	B02b	shared	Chr. IV	906644	C	G	6	4	0.4	heterozygous	snp	missense	moderate	MFB1	YDR219C	Trp70Ser
B02a	B02b	shared	Chr. IV	998170	C	T	11	11	0.5	heterozygous	snp	missense	moderate	AKR1	YDR264C	Gly52Arg
B02a	B02b	shared	Chr. IV	998696	C	T	19	21	0.525	heterozygous	snp	intergenic	modifier
B02a	B02b	shared	Chr. IV	1181612	CAAAAAAAAAC	CAAAAAAAAAAC	9	5	0.357143	heterozygous	ins	intergenic	modifier
B02a	B02b	shared	Chr. IV	1468358	G	A	11	6	0.352941	heterozygous	snp	synonymous	low	GNP1	YDR508C	Ser29Ser
B02a	B02b	shared	Chr. IX	96042	C	T	18	20	0.526316	heterozygous	snp	missense	moderate	VHS2	YIL135C	Asp112Asn
B02a	B02b	shared	Chr. IX	177295	T	G	20	15	0.428571	heterozygous	snp	intergenic	modifier
B02a	B02b	shared	Chr. V	65637	G	T	7	6	0.461538	heterozygous	snp	missense	moderate	FRD1	YEL047C	Asp387Glu
B02a	B02b	shared	Chr. V	237267	C	T	17	16	0.484848	heterozygous	snp	intergenic	modifier
B02a	B02b	shared	Chr. V	302899	A	C	11	18	0.62069	heterozygous	snp	missense	moderate	VTC1	YER072W	Thr32Pro
B02a	B02b	shared	Chr. V	431779	C	T	49	18	0.268657	heterozygous	snp	intergenic	modifier
B02a	B02b	shared	Chr. V	431812	TTAC	CTAT	56	26	0.317073	heterozygous	complex	intergenic	modifier
B02a	B02b	shared	Chr. V	538402	G	A	12	10	0.454545	heterozygous	snp	intergenic	modifier
B02a	B02b	shared	Chr. VI	41026	T	A	16	7	0.304348	heterozygous	snp	missense	moderate	RGD2	YFL047W	Asp202Glu
B02a	B02b	shared	Chr. VI	122599	G	T	12	7	0.368421	heterozygous	snp	missense	moderate	SMC1	YFL008W	Lys1057Asn
B02a	B02b	shared	Chr. VI	166243	C	T	12	8	0.4	heterozygous	snp	nonsense	high	UBP6	YFR010W	Gln393*
B02a	B02b	shared	Chr. VII	350120	C	G	21	14	0.4	heterozygous	snp	missense	moderate	LCL3	YGL085W	Pro169Ala
B02a	B02b	shared	Chr. VII	970285	G	C	18	22	0.55	heterozygous	snp	intergenic	modifier
B02a	B02b	shared	Chr. VII	1055092	C	T	23	12	0.342857	heterozygous	snp	missense	moderate	YOR1	YGR281W	Leu757Phe
B02a	B02b	shared	Chr. VIII	45489	G	A	16	19	0.542857	heterozygous	snp	synonymous	low	ECM29	YHL030W	Gly1802Gly
B02a	B02b	shared	Chr. VIII	46772	C	A	15	20	0.571429	heterozygous	snp	missense	moderate	OCA5	YHL029C	Glu399Asp
B02a	B02b	shared	Chr. VIII	228886	G	C	18	22	0.55	heterozygous	snp	missense	moderate	RRP3	YHR065C	Ala51Gly
B02a	B02b	shared	Chr. VIII	252935	G	C	10	12	0.545455	heterozygous	snp	missense	moderate	NMD2	YHR077C	Asp903Glu
B02a	B02b	shared	Chr. VIII	317281	C	T	19	12	0.387097	heterozygous	snp	missense	moderate	KIC1	YHR102W	Pro237Leu
B02a	B02b	shared	Chr. VIII	556898	G	T	12	16	0.571429	heterozygous	snp	missense	moderate	YHR217C	YHR217C	Pro49Thr
B02a	B02b	shared	Chr. X	28558	C	T	23	19	0.452381	heterozygous	snp	nonsense	high	HXT8	YJL214W	Gln558*
B02a	B02b	shared	Chr. X	281011	T	A	11	4	0.266667	heterozygous	snp	intergenic	modifier
B02a	B02b	shared	Chr. X	350023	A	G	22	14	0.388889	heterozygous	snp	missense	moderate	RTT101	YJL047C	Ser696Pro
B02a	B02b	shared	Chr. X	396692	C	G	0	27	1	homozygous	snp	intergenic	modifier
B02a	B02b	shared	Chr. X	554446	C	T	13	12	0.48	heterozygous	snp	missense	moderate	NTA1	YJR062C	Arg135Lys
B02a	B02b	shared	Chr. X	556702	C	T	9	8	0.470588	heterozygous	snp	synonymous	low	CCT5	YJR064W	Gly263Gly
B02a	B02b	shared	Chr. XI	21509	C	G	15	11	0.423077	heterozygous	snp	intergenic	modifier
B02a	B02b	shared	Chr. XI	50228	C	T	16	11	0.407407	heterozygous	snp	synonymous	low	LOS1	YKL205W	Leu60Leu
B02a	B02b	shared	Chr. XI	136777	A	G	6	8	0.571429	heterozygous	snp	intergenic	modifier
B02a	B02b	shared	Chr. XI	196049	G	A	14	23	0.621622	heterozygous	snp	intergenic	modifier
B02a	B02b	shared	Chr. XI	217468	C	T	14	12	0.461538	heterozygous	snp	missense	moderate	OAC1	YKL120W	Pro42Leu
B02a	B02b	shared	Chr. XI	285437	T	G	6	14	0.7	heterozygous	snp	missense	moderate	VMA5	YKL080W	Asn136Lys
B02a	B02b	shared	Chr. XI	327583	A	C	22	21	0.488372	heterozygous	snp	intergenic	modifier
B02a	B02b	shared	Chr. XI	349863	A	T	13	9	0.409091	heterozygous	snp	missense	moderate	ANR2	YKL047W	Asp134Val
B02a	B02b	shared	Chr. XI	356108	C	A	14	17	0.548387	heterozygous	snp	intergenic	modifier
B02a	B02b	shared	Chr. XI	502452	C	G	16	13	0.448276	heterozygous	snp	missense	moderate	SPO14	YKR031C	Arg1315Thr
B02a	B02b	shared	Chr. XI	592650	C	T	10	8	0.444444	heterozygous	snp	intergenic	modifier
B02a	B02b	shared	Chr. XI	614804	G	C	7	7	0.5	heterozygous	snp	intergenic	modifier
B02a	B02b	shared	Chr. XII	181231	G	A	17	18	0.514286	heterozygous	snp	missense	moderate	PSR2	YLR019W	Arg315Lys
B02a	B02b	shared	Chr. XII	369769	G	T	11	12	0.521739	heterozygous	snp	nonsense	high	CCW12	YLR110C	Tyr110*
B02a	B02b	shared	Chr. XII	405881	TGG	TG	21	16	0.432432	heterozygous	del	frameshift	high	ACE2	YLR131C	Pro314fs
B02a	B02b	shared	Chr. XII	877002	A	G	0	13	1	homozygous	snp	synonymous	low	SEC61	YLR378C	Thr59Thr
B02a	B02b	shared	Chr. XIII	100959	A	G	11	30	0.731707	heterozygous	snp	missense	moderate	YML083C	YML083C	Ile31Thr
B02a	B02b	shared	Chr. XIII	164035	C	G	20	7	0.259259	heterozygous	snp	missense	moderate	IMD4	YML056C	Gly48Arg
B02a	B02b	shared	Chr. XIII	260859	C	A	20	22	0.52381	heterozygous	snp	missense	moderate	TRM12	YML005W	Asp213Glu
B02a	B02b	shared	Chr. XIII	327484	G	C	14	11	0.44	heterozygous	snp	start lost	high	TAP42	YMR028W	Met1?
B02a	B02b	shared	Chr. XIII	887316	A	G	16	16	0.5	heterozygous	snp	missense	moderate	GAS1	YMR307W	Lys105Arg
B02a	B02b	shared	Chr. XIII	888755	A	G	10	10	0.5	heterozygous	snp	intergenic	modifier
B02a	B02b	shared	Chr. XIV	10192	C	G	12	5	0.294118	heterozygous	snp	intergenic	modifier
B02a	B02b	shared	Chr. XIV	17807	T	C	25	16	0.390244	heterozygous	snp	intergenic	modifier
B02a	B02b	shared	Chr. XIV	25851	C	A	28	27	0.490909	heterozygous	snp	missense	moderate	EGT2	YNL327W	Pro602Thr
B02a	B02b	shared	Chr. XIV	136900	A	T	8	7	0.466667	heterozygous	snp	synonymous	low	ALP1	YNL270C	Pro254Pro
B02a	B02b	shared	Chr. XIV	362054	C	A	11	7	0.388889	heterozygous	snp	nonsense	high	THO2	YNL139C	Glu1222*
B02a	B02b	shared	Chr. XIV	389349	G	C	13	7	0.35	heterozygous	snp	missense	moderate	SPC98	YNL126W	Ser708Thr
B02a	B02b	shared	Chr. XIV	443069	G	T	10	8	0.444444	heterozygous	snp	tRNA		tL(CAA)N	tL(CAA)N
B02a	B02b	shared	Chr. XIV	634996	C	T	22	17	0.435897	heterozygous	snp	missense	moderate	RPC34	YNR003C	Gly101Asp
B02a	B02b	shared	Chr. XIV	651996	T	G	10	10	0.5	heterozygous	snp	intergenic	modifier
B02a	B02b	shared	Chr. XV	15259	G	A	30	36	0.545455	heterozygous	snp	missense	moderate	YOL159C-A	YOL159C-A	Arg83Cys
B02a	B02b	shared	Chr. XV	601979	G	T	18	21	0.538462	heterozygous	snp	missense	moderate	THI80	YOR143C	Gln122Lys
B02a	B02b	shared	Chr. XV	727029	A	G	7	8	0.533333	heterozygous	snp	missense	moderate	GEP3	YOR205C	Ile69Thr
B02a	B02b	shared	Chr. XV	1013750	ATTTTTTTTTG	ATTTTTTTTTTG	9	5	0.357143	heterozygous	ins	frameshift	high	PDE2	YOR360C	Phe358fs
B02a	B02b	shared	Chr. XV	1045093	TAT	TAAT	28	22	0.44	heterozygous	ins	intergenic	modifier
B02a	B02b	shared	Chr. XVI	285788	T	A	4	9	0.692308	heterozygous	snp	missense	moderate	FRK1	YPL141C	Arg92Trp
B02a	B02b	shared	Chr. XVI	321522	C	T	6	13	0.684211	heterozygous	snp	missense	moderate	MEI5	YPL121C	Val37Ile
B02a	B02b	shared	Chr. XVI	745103	T	A	15	8	0.347826	heterozygous	snp	missense	moderate	YPR109W	YPR109W	Phe139Ile
B03b	B03a	shared	Chr. I	16897	CGT	CT	9	10	0.526316	heterozygous	del	intergenic	modifier
B03b	B03a	shared	Chr. I	45514	A	T	20	15	0.428571	heterozygous	snp	intergenic	modifier
B03b	B03a	shared	Chr. I	105319	G	T	10	15	0.6	heterozygous	snp	nonsense	high	LTE1	YAL024C	Ser185*
B03b	B03a	shared	Chr. II	401	C	T	23	14	0.378378	heterozygous	snp	missense	moderate	YBL113C	YBL113C	Arg753Lys
B03b	B03a	shared	Chr. II	56637	A	T	16	17	0.515152	heterozygous	snp	missense	moderate	TEL1	YBL088C	Leu916Ile
B03b	B03a	shared	Chr. II	121159	G	A	11	6	0.352941	heterozygous	snp	missense	moderate	SAS3	YBL052C	Ser239Leu
B03b	B03a	shared	Chr. II	176284	C	T	10	10	0.5	heterozygous	snp	missense	moderate	MCM2	YBL023C	Val415Ile
B03b	B03a	shared	Chr. II	733164	G	T	23	15	0.394737	heterozygous	snp	nonsense	high	RGD1	YBR260C	Cys492*
B03b	B03a	shared	Chr. III	82721	T	A	16	13	0.448276	heterozygous	snp	intergenic	modifier
B03b	B03a	shared	Chr. III	121916	G	A	8	5	0.384615	heterozygous	snp	missense	moderate	CIT2	YCR005C	Ser138Leu
B03b	B03a	shared	Chr. IV	29134	G	T	12	12	0.5	heterozygous	snp	missense	moderate	GUD1	YDL238C	Gln441Lys
B03b	B03a	shared	Chr. IV	151548	G	A	14	8	0.363636	heterozygous	snp	synonymous	low	GLT1	YDL171C	Leu1365Leu
B03b	B03a	shared	Chr. IV	157555	T	G	18	6	0.25	heterozygous	snp	nonsense	high	UGA3	YDL170W	Leu413*
B03b	B03a	shared	Chr. IV	602942	C	T	20	18	0.473684	heterozygous	snp	intergenic	modifier
B03b	B03a	shared	Chr. IV	759440	C	A	3	7	0.7	heterozygous	snp	missense	moderate	NUM1	YDR150W	Asp1271Glu
B03b	B03a	shared	Chr. IV	800960	C	A	1	17	0.944444	homozygous	snp	synonymous	low	SEC7	YDR170C	Ser421Ser
B03b	B03a	shared	Chr. IX	167168	C	A	16	10	0.384615	heterozygous	snp	missense	moderate	MOB1	YIL106W	Thr223Asn
B03b	B03a	shared	Chr. IX	283564	G	A	6	5	0.454545	heterozygous	snp	missense	moderate	PRM2	YIL037C	Thr479Ile
B03b	B03a	shared	Chr. V	302455	C	T	10	11	0.52381	heterozygous	snp	intergenic	modifier
B03b	B03a	shared	Chr. VI	112523	G	A	12	9	0.428571	heterozygous	snp	missense	moderate	HXT10	YFL011W	Gly60Glu
B03b	B03a	shared	Chr. VI	224992	C	G	9	6	0.4	heterozygous	snp	intergenic	modifier
B03b	B03a	shared	Chr. VI	246651	G	C	17	15	0.46875	heterozygous	snp	missense	moderate	RMD8	YFR048W	Gly169Ala
B03b	B03a	shared	Chr. VII	12844	A	C	32	28	0.466667	heterozygous	snp	missense	moderate	MNT2	YGL257C	Phe438Leu
B03b	B03a	shared	Chr. VII	542576	C	A	33	26	0.440678	heterozygous	snp	missense	moderate	MSP1	YGR028W	Ala125Glu
B03b	B03a	shared	Chr. VII	648442	T	G	19	14	0.424242	heterozygous	snp	missense	moderate	RPL11B	YGR085C	Lys156Gln
B03b	B03a	shared	Chr. VII	837418	C	A	13	11	0.458333	heterozygous	snp	missense	moderate	PSD2	YGR170W	Pro93Thr
B03b	B03a	shared	Chr. VII	883695	T	G	11	16	0.592593	heterozygous	snp	missense	moderate	TDH3	YGR192C	Asp39Ala
B03b	B03a	shared	Chr. VIII	431942	G	C	6	8	0.571429	heterozygous	snp	synonymous	low	PRP8	YHR165C	Leu1669Leu
B03b	B03a	shared	Chr. VIII	523454	G	C	18	7	0.28	heterozygous	snp	intergenic	modifier
B03b	B03a	shared	Chr. X	367516	G	C	5	8	0.615385	heterozygous	snp	missense	moderate	NSP1	YJL041W	Arg538Pro
B03b	B03a	shared	Chr. X	423016	CTTTTTTTG	CTTTTTTTTG	10	15	0.6	heterozygous	ins	intergenic	modifier
B03b	B03a	shared	Chr. X	494320	ACA	AA	12	16	0.571429	heterozygous	del	frameshift	high	RAV1	YJR033C	Val711fs
B03b	B03a	shared	Chr. X	597873	CGGGGGGC	CGGGGGGGC	10	8	0.444444	heterozygous	ins	frameshift	high	JSN1	YJR091C	Arg155fs
B03b	B03a	shared	Chr. X	640028	C	T	5	37	0.880952	heterozygous	snp	synonymous	low	YJR115W	YJR115W	His29His
B03b	B03a	shared	Chr. XI	80749	T	C	18	15	0.454545	heterozygous	snp	intergenic	modifier
B03b	B03a	shared	Chr. XI	180144	G	A	10	11	0.52381	heterozygous	snp	missense	moderate	SDH3	YKL141W	Ala160Thr
B03b	B03a	shared	Chr. XI	336749	G	T	9	13	0.590909	heterozygous	snp	missense	moderate	DEF1	YKL054C	Gln669Lys
B03b	B03a	shared	Chr. XI	499413	GCC	GC	11	15	0.576923	heterozygous	del	frameshift	high	SET3	YKR029C	Trp140fs
B03b	B03a	shared	Chr. XI	513335	C	G	17	13	0.433333	heterozygous	snp	tRNA		tD(GUC)K	tD(GUC)K	Ala23Ala
B03b	B03a	shared	Chr. XII	318446	G	T	15	18	0.545455	heterozygous	snp	missense	moderate	ALT1	YLR089C	Gln524Lys
B03b	B03a	shared	Chr. XII	552289	G	A	9	10	0.526316	heterozygous	snp	missense	moderate	QRI5	YLR204W	Arg7Gln
B03b	B03a	shared	Chr. XII	850104	C	T	23	28	0.54902	heterozygous	snp	missense	moderate	STE11	YLR362W	Ser80Leu
B03b	B03a	shared	Chr. XIII	131813	G	A	3	9	0.75	heterozygous	snp	intergenic	modifier
B03b	B03a	shared	Chr. XIII	131846	C	T	16	10	0.384615	heterozygous	snp	tRNA		tR(UCU)M2	tR(UCU)M2	Trp17*
B03b	B03a	shared	Chr. XIII	177716	G	A	12	12	0.5	heterozygous	snp	missense	moderate	RSE1	YML049C	Pro197Leu
B03b	B03a	shared	Chr. XIII	466173	G	A	24	15	0.384615	heterozygous	snp	intergenic	modifier
B03b	B03a	shared	Chr. XIII	476981	A	G	15	10	0.4	heterozygous	snp	missense	moderate	PGM2	YMR105C	Phe209Ser
B03b	B03a	shared	Chr. XIII	542649	GAA	TAT	6	10	0.625	heterozygous	complex	nonsense	high	GAT2	YMR136W	ArgLys484*
B03b	B03a	shared	Chr. XIII	553555	C	G	13	11	0.458333	heterozygous	snp	missense	moderate	YMR144W	YMR144W	Ser65Trp
B03b	B03a	shared	Chr. XIII	891230	C	T	5	8	0.615385	heterozygous	snp	nonsense	high	PSE1	YMR308C	Trp331*
B03b	B03a	shared	Chr. XIV	209909	C	G	12	11	0.478261	heterozygous	snp	missense	moderate	YNL235C	YNL235C	Arg24Pro
B03b	B03a	shared	Chr. XIV	283073	ACCCCCCCT	ACCCCCCT	12	15	0.555556	heterozygous	del	intergenic	modifier
B03b	B03a	shared	Chr. XIV	322497	C	A	13	7	0.35	heterozygous	snp	nonsense	high	BNI5	YNL166C	Glu357*
B03b	B03a	shared	Chr. XIV	401580	A	C	20	11	0.354839	heterozygous	snp	missense	moderate	NCS2	YNL119W	Thr181Pro
B03b	B03a	shared	Chr. XIV	409781	G	T	9	10	0.526316	heterozygous	snp	missense	moderate	DMA2	YNL116W	Asp481Tyr
B03b	B03a	shared	Chr. XIV	503992	C	T	26	18	0.409091	heterozygous	snp	missense	moderate	AQR1	YNL065W	Pro90Leu
B03b	B03a	shared	Chr. XIV	550591	A	G	14	11	0.44	heterozygous	snp	missense	moderate	COG6	YNL041C	Leu466Ser
B03b	B03a	shared	Chr. XV	376683	GG	AC	8	21	0.724138	heterozygous	mnp	nonsense	high	AHC1	YOR023C	SerGln343*
B03b	B03a	shared	Chr. XV	501455	T	C	20	16	0.444444	heterozygous	snp	missense	moderate	YOR093C	YOR093C	Glu333Gly
B03b	B03a	shared	Chr. XV	513751	A	G	18	12	0.4	heterozygous	snp	synonymous	low	CRC1	YOR100C	Ser176Ser
B03b	B03a	shared	Chr. XV	514861	C	T	2	9	0.818182	heterozygous	snp	intergenic	modifier
B03b	B03a	shared	Chr. XV	520820	GA	AG	2	7	0.777778	heterozygous	mnp	intergenic	modifier
B03b	B03a	shared	Chr. XV	620429	C	T	7	15	0.681818	heterozygous	snp	missense	moderate	PDR5	YOR153W	Ser197Phe
B03b	B03a	shared	Chr. XV	628212	G	A	5	9	0.642857	heterozygous	snp	intergenic	modifier
B03b	B03a	shared	Chr. XV	678405	A	T	7	10	0.588235	heterozygous	snp	intergenic	modifier
B03b	B03a	shared	Chr. XV	719744	A	C	11	13	0.541667	heterozygous	snp	missense	moderate	BFR1	YOR198C	Ser108Ala
B03b	B03a	shared	Chr. XV	1000955	C	T	4	3	0.428571	heterozygous	snp	intergenic	modifier
B03b	B03a	shared	Chr. XV	1002248	GAA	GA	17	25	0.595238	heterozygous	del	frameshift	high	MSC6	YOR354C	Phe326fs
B03b	B03a	shared	Chr. XV	1011887	G	C	16	25	0.609756	heterozygous	snp	missense	moderate	VTS1	YOR359W	Leu233Phe
B03b	B03a	shared	Chr. XV	1035092	G	T	9	5	0.357143	heterozygous	snp	synonymous	low	NDD1	YOR372C	Gly460Gly
B03b	B03a	shared	Chr. XV	1067534	C	A	31	15	0.326087	heterozygous	snp	synonymous	low	PHR1	YOR386W	Ile232Ile
B03b	B03a	shared	Chr. XVI	65372	CAGAGAGT	CAGAGT	7	14	0.666667	heterozygous	del	frameshift	high	CLN2	YPL256C	Ser414fs
B03b	B03a	shared	Chr. XVI	150650	C	A	9	6	0.4	heterozygous	snp	missense	moderate	LEA1	YPL213W	Gln13Lys
B03b	B03a	shared	Chr. XVI	713929	G	T	19	19	0.5	heterozygous	snp	missense	moderate	YPR089W	YPR089W	Asp219Tyr
B03b	B03a	shared	Chr. XVI	731849	G	A	9	7	0.4375	heterozygous	snp	intergenic	modifier
B03b	B03a	shared	Chr. XVI	796545	T	G	16	14	0.466667	heterozygous	snp	missense	moderate	SPN1	YPR133C	Arg222Ser
B03b	B03a	shared	Chr. XVI	859623	C	T	18	29	0.617021	heterozygous	snp	nonsense	high	KRE6	YPR159W	Gln681*
B03a	B03b	shared	Chr. I	16897	CGT	CT	11	8	0.421053	heterozygous	del	intergenic	modifier
B03a	B03b	shared	Chr. I	45514	A	T	10	11	0.52381	heterozygous	snp	intergenic	modifier
B03a	B03b	shared	Chr. I	105319	G	T	12	12	0.5	heterozygous	snp	nonsense	high	LTE1	YAL024C	Ser185*
B03a	B03b	shared	Chr. II	401	C	T	21	9	0.3	heterozygous	snp	missense	moderate	YBL113C	YBL113C	Arg753Lys
B03a	B03b	shared	Chr. II	56637	A	T	19	15	0.441176	heterozygous	snp	missense	moderate	TEL1	YBL088C	Leu916Ile
B03a	B03b	shared	Chr. II	121159	G	A	3	6	0.666667	heterozygous	snp	missense	moderate	SAS3	YBL052C	Ser239Leu
B03a	B03b	shared	Chr. II	176284	C	T	10	11	0.52381	heterozygous	snp	missense	moderate	MCM2	YBL023C	Val415Ile
B03a	B03b	shared	Chr. II	733164	G	T	17	18	0.514286	heterozygous	snp	nonsense	high	RGD1	YBR260C	Cys492*
B03a	B03b	shared	Chr. III	82721	T	A	12	11	0.478261	heterozygous	snp	intergenic	modifier
B03a	B03b	shared	Chr. III	121916	G	A	10	11	0.52381	heterozygous	snp	missense	moderate	CIT2	YCR005C	Ser138Leu
B03a	B03b	shared	Chr. IV	29134	G	T	7	5	0.416667	heterozygous	snp	missense	moderate	GUD1	YDL238C	Gln441Lys
B03a	B03b	shared	Chr. IV	151548	G	A	15	10	0.4	heterozygous	snp	synonymous	low	GLT1	YDL171C	Leu1365Leu
B03a	B03b	shared	Chr. IV	157555	T	G	9	12	0.571429	heterozygous	snp	nonsense	high	UGA3	YDL170W	Leu413*
B03a	B03b	shared	Chr. IV	602942	C	T	8	16	0.666667	heterozygous	snp	intergenic	modifier
B03a	B03b	shared	Chr. IV	759440	C	A	1	3	0.75	heterozygous	snp	missense	moderate	NUM1	YDR150W	Asp1271Glu
B03a	B03b	shared	Chr. IV	800960	C	A	0	14	1	homozygous	snp	synonymous	low	SEC7	YDR170C	Ser421Ser
B03a	B03b	shared	Chr. IX	167168	C	A	20	15	0.428571	heterozygous	snp	missense	moderate	MOB1	YIL106W	Thr223Asn
B03a	B03b	shared	Chr. IX	283564	G	A	6	7	0.538462	heterozygous	snp	missense	moderate	PRM2	YIL037C	Thr479Ile
B03a	B03b	shared	Chr. V	302455	C	T	17	12	0.413793	heterozygous	snp	intergenic	modifier
B03a	B03b	shared	Chr. VI	112523	G	A	8	8	0.5	heterozygous	snp	missense	moderate	HXT10	YFL011W	Gly60Glu
B03a	B03b	shared	Chr. VI	224992	C	G	11	12	0.521739	heterozygous	snp	intergenic	modifier
B03a	B03b	shared	Chr. VI	246651	G	C	14	21	0.6	heterozygous	snp	missense	moderate	RMD8	YFR048W	Gly169Ala
B03a	B03b	shared	Chr. VII	12844	A	C	31	22	0.415094	heterozygous	snp	missense	moderate	MNT2	YGL257C	Phe438Leu
B03a	B03b	shared	Chr. VII	542576	C	A	37	16	0.301887	heterozygous	snp	missense	moderate	MSP1	YGR028W	Ala125Glu
B03a	B03b	shared	Chr. VII	648442	T	G	17	20	0.540541	heterozygous	snp	missense	moderate	RPL11B	YGR085C	Lys156Gln
B03a	B03b	shared	Chr. VII	837418	C	A	14	11	0.44	heterozygous	snp	missense	moderate	PSD2	YGR170W	Pro93Thr
B03a	B03b	shared	Chr. VII	883695	T	G	8	13	0.619048	heterozygous	snp	missense	moderate	TDH3	YGR192C	Asp39Ala
B03a	B03b	shared	Chr. VIII	431942	G	C	5	6	0.545455	heterozygous	snp	synonymous	low	PRP8	YHR165C	Leu1669Leu
B03a	B03b	shared	Chr. VIII	523454	G	C	10	9	0.473684	heterozygous	snp	intergenic	modifier
B03a	B03b	shared	Chr. X	367516	G	C	7	4	0.363636	heterozygous	snp	missense	moderate	NSP1	YJL041W	Arg538Pro
B03a	B03b	shared	Chr. X	423016	CTTTTTTTG	CTTTTTTTTG	7	9	0.5625	heterozygous	ins	intergenic	modifier
B03a	B03b	shared	Chr. X	494320	ACA	AA	15	11	0.423077	heterozygous	del	frameshift	high	RAV1	YJR033C	Val711fs
B03a	B03b	shared	Chr. X	597873	CGGGGGGC	CGGGGGGGC	5	8	0.615385	heterozygous	ins	frameshift	high	JSN1	YJR091C	Arg155fs
B03a	B03b	shared	Chr. X	640028	C	T	2	31	0.939394	homozygous	snp	synonymous	low	YJR115W	YJR115W	His29His
B03a	B03b	shared	Chr. XI	80749	T	C	13	13	0.5	heterozygous	snp	intergenic	modifier
B03a	B03b	shared	Chr. XI	180144	G	A	8	8	0.5	heterozygous	snp	missense	moderate	SDH3	YKL141W	Ala160Thr
B03a	B03b	shared	Chr. XI	336749	G	T	10	17	0.62963	heterozygous	snp	missense	moderate	DEF1	YKL054C	Gln669Lys
B03a	B03b	shared	Chr. XI	499413	GCC	GC	9	9	0.5	heterozygous	del	frameshift	high	SET3	YKR029C	Trp140fs
B03a	B03b	shared	Chr. XI	513335	C	G					snp	tRNA		tD(GUC)K	tD(GUC)K	Ala23Ala
B03a	B03b	shared	Chr. XII	318446	G	T	18	23	0.560976	heterozygous	snp	missense	moderate	ALT1	YLR089C	Gln524Lys
B03a	B03b	shared	Chr. XII	552289	G	A	0	21	1	homozygous	snp	missense	moderate	QRI5	YLR204W	Arg7Gln
B03a	B03b	shared	Chr. XII	850104	C	T	0	41	1	homozygous	snp	missense	moderate	STE11	YLR362W	Ser80Leu
B03a	B03b	shared	Chr. XIII	131813	G	A	5	8	0.615385	heterozygous	snp	intergenic	modifier
B03a	B03b	shared	Chr. XIII	131846	C	T	12	11	0.478261	heterozygous	snp	tRNA		tR(UCU)M2	tR(UCU)M2	Trp17*
B03a	B03b	shared	Chr. XIII	177716	G	A	8	9	0.529412	heterozygous	snp	missense	moderate	RSE1	YML049C	Pro197Leu
B03a	B03b	shared	Chr. XIII	466173	G	A	16	18	0.529412	heterozygous	snp	intergenic	modifier
B03a	B03b	shared	Chr. XIII	476981	A	G	17	10	0.37037	heterozygous	snp	missense	moderate	PGM2	YMR105C	Phe209Ser
B03a	B03b	shared	Chr. XIII	542649	GAA	TAT	7	12	0.631579	heterozygous	complex	nonsense	high	GAT2	YMR136W	ArgLys484*
B03a	B03b	shared	Chr. XIII	553555	C	G	14	8	0.363636	heterozygous	snp	missense	moderate	YMR144W	YMR144W	Ser65Trp
B03a	B03b	shared	Chr. XIII	891230	C	T	6	11	0.647059	heterozygous	snp	nonsense	high	PSE1	YMR308C	Trp331*
B03a	B03b	shared	Chr. XIV	209909	C	G	15	13	0.464286	heterozygous	snp	missense	moderate	YNL235C	YNL235C	Arg24Pro
B03a	B03b	shared	Chr. XIV	283073	ACCCCCCCT	ACCCCCCT	8	5	0.384615	heterozygous	del	intergenic	modifier
B03a	B03b	shared	Chr. XIV	322497	C	A	13	7	0.35	heterozygous	snp	nonsense	high	BNI5	YNL166C	Glu357*
B03a	B03b	shared	Chr. XIV	401580	A	C	19	22	0.536585	heterozygous	snp	missense	moderate	NCS2	YNL119W	Thr181Pro
B03a	B03b	shared	Chr. XIV	409781	G	T	7	10	0.588235	heterozygous	snp	missense	moderate	DMA2	YNL116W	Asp481Tyr
B03a	B03b	shared	Chr. XIV	503992	C	T	27	19	0.413043	heterozygous	snp	missense	moderate	AQR1	YNL065W	Pro90Leu
B03a	B03b	shared	Chr. XIV	550591	A	G	9	10	0.526316	heterozygous	snp	missense	moderate	COG6	YNL041C	Leu466Ser
B03a	B03b	shared	Chr. XV	376683	GG	AC	6	8	0.571429	heterozygous	mnp	nonsense	high	AHC1	YOR023C	SerGln343*
B03a	B03b	shared	Chr. XV	501455	T	C	14	10	0.416667	heterozygous	snp	missense	moderate	YOR093C	YOR093C	Glu333Gly
B03a	B03b	shared	Chr. XV	513751	A	G	11	5	0.3125	heterozygous	snp	synonymous	low	CRC1	YOR100C	Ser176Ser
B03a	B03b	shared	Chr. XV	514861	C	T	3	3	0.5	heterozygous	snp	intergenic	modifier
B03a	B03b	shared	Chr. XV	520820	GA	AG	6	5	0.454545	heterozygous	mnp	intergenic	modifier
B03a	B03b	shared	Chr. XV	620429	C	T	10	20	0.666667	heterozygous	snp	missense	moderate	PDR5	YOR153W	Ser197Phe
B03a	B03b	shared	Chr. XV	628212	G	A	10	9	0.473684	heterozygous	snp	intergenic	modifier
B03a	B03b	shared	Chr. XV	678405	A	T	16	6	0.272727	heterozygous	snp	intergenic	modifier
B03a	B03b	shared	Chr. XV	719744	A	C	10	15	0.6	heterozygous	snp	missense	moderate	BFR1	YOR198C	Ser108Ala
B03a	B03b	shared	Chr. XV	1000955	C	T	4	2	0.333333	heterozygous	snp	intergenic	modifier
B03a	B03b	shared	Chr. XV	1002248	GAA	GA	22	17	0.435897	heterozygous	del	frameshift	high	MSC6	YOR354C	Phe326fs
B03a	B03b	shared	Chr. XV	1011887	G	C	11	15	0.576923	heterozygous	snp	missense	moderate	VTS1	YOR359W	Leu233Phe
B03a	B03b	shared	Chr. XV	1035092	G	T	7	8	0.533333	heterozygous	snp	synonymous	low	NDD1	YOR372C	Gly460Gly
B03a	B03b	shared	Chr. XV	1067534	C	A	22	23	0.511111	heterozygous	snp	synonymous	low	PHR1	YOR386W	Ile232Ile
B03a	B03b	shared	Chr. XVI	65372	CAGAGAGT	CAGAGT	11	9	0.45	heterozygous	del	frameshift	high	CLN2	YPL256C	Ser414fs
B03a	B03b	shared	Chr. XVI	150650	C	A	13	9	0.409091	heterozygous	snp	missense	moderate	LEA1	YPL213W	Gln13Lys
B03a	B03b	shared	Chr. XVI	713929	G	T	18	20	0.526316	heterozygous	snp	missense	moderate	YPR089W	YPR089W	Asp219Tyr
B03a	B03b	shared	Chr. XVI	731849	G	A	8	8	0.5	heterozygous	snp	intergenic	modifier
B03a	B03b	shared	Chr. XVI	796545	T	G	16	10	0.384615	heterozygous	snp	missense	moderate	SPN1	YPR133C	Arg222Ser
B03a	B03b	shared	Chr. XVI	859623	C	T	29	21	0.42	heterozygous	snp	nonsense	high	KRE6	YPR159W	Gln681*
B10b	B10a	shared	Chr. I	84026	T	A	10	5	0.333333	heterozygous	snp	missense	moderate	PRP45	YAL032C	Asp150Val
B10b	B10a	shared	Chr. II	25646	A	C	15	12	0.444444	heterozygous	snp	nonsense	high	ECM21	YBL101C	Leu885*
B10b	B10a	shared	Chr. II	49633	C	T	14	15	0.517241	heterozygous	snp	synonymous	low	AVT5	YBL089W	Gly20Gly
B10b	B10a	shared	Chr. II	246278	T	G	15	9	0.375	heterozygous	snp	missense	moderate	RCR1	YBR005W	Phe125Val
B10b	B10a	shared	Chr. II	275836	G	C					snp	intergenic	modifier
B10b	B10a	shared	Chr. II	355052	G	T	11	10	0.47619	heterozygous	snp	synonymous	low	UBP14	YBR058C	Gly322Gly
B10b	B10a	shared	Chr. II	494575	C	T	8	7	0.466667	heterozygous	snp	synonymous	low	OPY1	YBR129C	Lys255Lys
B10b	B10a	shared	Chr. II	606893	T	C	6	2	0.25	heterozygous	snp	missense	moderate	RPL21A	YBR191W	Trp79Arg
B10b	B10a	shared	Chr. II	689320	A	G	3	4	0.571429	heterozygous	snp	missense	moderate	VHC1	YBR235W	Lys807Arg
B10b	B10a	shared	Chr. II	798893	C	T	10	11	0.52381	heterozygous	snp	intergenic	modifier
B10b	B10a	shared	Chr. III	256241	G	A	11	17	0.607143	heterozygous	snp	missense	moderate	SRB8	YCR081W	Arg624Lys
B10b	B10a	shared	Chr. IV	24995	A	G	15	9	0.375	heterozygous	snp	missense	moderate	LRG1	YDL240W	Lys725Glu
B10b	B10a	shared	Chr. IV	242871	G	A	4	4	0.5	heterozygous	snp	missense	moderate	UBP1	YDL122W	Gly107Asp
B10b	B10a	shared	Chr. IV	325506	G	T	1	2	0.666667	heterozygous	snp	missense	moderate	BRE1	YDL074C	Ser215Tyr
B10b	B10a	shared	Chr. IV	745839	C	T	8	9	0.529412	heterozygous	snp	missense	moderate	MKC7	YDR144C	Gly88Asp
B10b	B10a	shared	Chr. IV	758945	C	G	3	3	0.5	heterozygous	snp	missense	moderate	NUM1	YDR150W	Asn1106Lys
B10b	B10a	shared	Chr. IV	816758	G	A	10	4	0.285714	heterozygous	snp	intergenic	modifier
B10b	B10a	shared	Chr. IV	935308	G	T	6	3	0.333333	heterozygous	snp	synonymous	low	FMN1	YDR236C	Ile195Ile
B10b	B10a	shared	Chr. IV	1313873	G	A	14	9	0.391304	heterozygous	snp	missense	moderate	ARO80	YDR421W	Ala612Thr
B10b	B10a	shared	Chr. IV	1517406	A	T	10	13	0.565217	heterozygous	snp	missense	moderate	IRC4	YDR540C	Phe90Leu
B10b	B10a	shared	Chr. IX	20786	G	A	13	13	0.5	heterozygous	snp	intergenic	modifier
B10b	B10a	shared	Chr. IX	47856	G	C	14	9	0.391304	heterozygous	snp	missense	moderate	YIL156W-B	YIL156W-B	Glu35Asp
B10b	B10a	shared	Chr. IX	129403	T	G	9	11	0.55	heterozygous	snp	missense	moderate	SIM1	YIL123W	Leu418Trp
B10b	B10a	shared	Chr. V	9022	G	C	22	25	0.531915	heterozygous	snp	intergenic	modifier
B10b	B10a	shared	Chr. V	272035	C	T	5	9	0.642857	heterozygous	snp	missense	moderate	PET117	YER058W	Leu90Phe
B10b	B10a	shared	Chr. VI	66934	G	T	12	8	0.4	heterozygous	snp	missense	moderate	YFL034W	YFL034W	Leu486Phe
B10b	B10a	shared	Chr. VI	102292	A	C	3	12	0.8	heterozygous	snp	missense	moderate	LPD1	YFL018C	Val279Gly
B10b	B10a	shared	Chr. VI	225103	C	T	8	13	0.619048	heterozygous	snp	missense	moderate	PHO4	YFR034C	Val286Met
B10b	B10a	shared	Chr. VII	647065	T	A	3	7	0.7	heterozygous	snp	intergenic	modifier
B10b	B10a	shared	Chr. VII	974989	C	A	8	10	0.555556	heterozygous	snp	missense	moderate	YAP1802	YGR241C	Met531Ile
B10b	B10a	shared	Chr. VII	975040	C	A	13	7	0.35	heterozygous	snp	synonymous	low	YAP1802	YGR241C	Val514Val
B10b	B10a	shared	Chr. VIII	26502	A	T	17	15	0.46875	heterozygous	snp	missense	moderate	MUP3	YHL036W	Ser88Cys
B10b	B10a	shared	Chr. VIII	491131	G	T	10	15	0.6	heterozygous	snp	missense	moderate	NVJ1	YHR195W	Val129Leu
B10b	B10a	shared	Chr. X	144862	C	T	3	5	0.625	heterozygous	snp	intergenic	modifier
B10b	B10a	shared	Chr. X	217943	A	T	3	5	0.625	heterozygous	snp	missense	moderate	PRM10	YJL108C	Phe305Tyr
B10b	B10a	shared	Chr. X	287612	G	A	8	7	0.466667	heterozygous	snp	nonsense	high	SCP160	YJL080C	Gln539*
B10b	B10a	shared	Chr. X	340716	A	G					snp	synonymous	low	IRC8	YJL051W	Leu310Leu
B10b	B10a	shared	Chr. X	340726	GAAAAAAAC	GAAAAAAAAC					ins	frameshift	high	IRC8	YJL051W	Asn316fs
B10b	B10a	shared	Chr. X	341671	C	G	12	5	0.294118	heterozygous	snp	missense	moderate	IRC8	YJL051W	Gln629Glu
B10b	B10a	shared	Chr. XI	41347	C	A	9	12	0.571429	heterozygous	snp	missense	moderate	UBA1	YKL210W	His729Asn
B10b	B10a	shared	Chr. XI	209693	A	G	8	9	0.529412	heterozygous	snp	missense	moderate	RRN3	YKL125W	Ile483Val
B10b	B10a	shared	Chr. XI	284291	C	T	3	7	0.7	heterozygous	snp	missense	moderate	TEF4	YKL081W	Ser358Phe
B10b	B10a	shared	Chr. XI	567251	C	T	5	10	0.666667	heterozygous	snp	intergenic	modifier
B10b	B10a	shared	Chr. XII	525463	T	C	0	13	1	homozygous	snp	missense	moderate	SKG3	YLR187W	Phe200Ser
B10b	B10a	shared	Chr. XII	871358	T	A	0	20	1	homozygous	snp	missense	moderate	VID22	YLR373C	Met4Leu
B10b	B10a	shared	Chr. XII	899162	ATTTTTTTTTA	ATTTTTTTTTTA	0	18	1	homozygous	ins	intergenic	modifier
B10b	B10a	shared	Chr. XII	960659	G	C	0	18	1	homozygous	snp	missense	moderate	YLR419W	YLR419W	Leu744Phe
B10b	B10a	shared	Chr. XIII	120028	G	T	4	6	0.6	heterozygous	snp	intergenic	modifier
B10b	B10a	shared	Chr. XIII	159267	A	T	7	14	0.666667	heterozygous	snp	intergenic	modifier
B10b	B10a	shared	Chr. XIII	499199	G	C	5	2	0.285714	heterozygous	snp	missense	moderate	MGR3	YMR115W	Gly499Ala
B10b	B10a	shared	Chr. XIII	545960	C	A	4	5	0.555556	heterozygous	snp	intergenic	modifier
B10b	B10a	shared	Chr. XIV	64826	GAA	GA	11	8	0.421053	heterozygous	del	intergenic	modifier
B10b	B10a	shared	Chr. XIV	215709	G	C	10	6	0.375	heterozygous	snp	missense	moderate	CSL4	YNL232W	Ala263Pro
B10b	B10a	shared	Chr. XIV	396830	G	A	3	6	0.666667	heterozygous	snp	missense	moderate	NMA111	YNL123W	Gly716Ser
B10b	B10a	shared	Chr. XIV	403743	A	G	5	4	0.444444	heterozygous	snp	missense	moderate	DCP2	YNL118C	Ser608Pro
B10b	B10a	shared	Chr. XIV	506276	T	G	10	8	0.444444	heterozygous	snp	synonymous	low	YDJ1	YNL064C	Leu274Leu
B10b	B10a	shared	Chr. XIV	518801	G	A	7	8	0.533333	heterozygous	snp	synonymous	low	POR1	YNL055C	Asp15Asp
B10b	B10a	shared	Chr. XIV	572886	G	T	9	17	0.653846	heterozygous	snp	intergenic	modifier
B10b	B10a	shared	Chr. XIV	733174	G	T	10	14	0.583333	heterozygous	snp	missense	moderate	BIO5	YNR056C	His44Asn
B10b	B10a	shared	Chr. XV	229239	G	T	8	6	0.428571	heterozygous	snp	missense	moderate	PSH1	YOL054W	Arg209Leu
B10b	B10a	shared	Chr. XV	229612	G	T	3	10	0.769231	heterozygous	snp	missense	moderate	PSH1	YOL054W	Glu333Asp
B10b	B10a	shared	Chr. XV	326598	A	C					snp	intergenic	modifier
B10b	B10a	shared	Chr. XV	614418	C	A	11	14	0.56	heterozygous	snp	missense	moderate	RPB2	YOR151C	Ala752Ser
B10b	B10a	shared	Chr. XV	680171	C	G	4	3	0.428571	heterozygous	snp	missense	moderate	SER1	YOR184W	Thr272Arg
B10b	B10a	shared	Chr. XV	743689	GTC	GC	5	5	0.5	heterozygous	del	frameshift	high	STE4	YOR212W	Ser261fs
B10b	B10a	shared	Chr. XV	990068	G	A	6	7	0.538462	heterozygous	snp	missense	moderate	CIN1	YOR349W	Glu94Lys
B10b	B10a	shared	Chr. XVI	93623	T	C	12	15	0.555556	heterozygous	snp	missense	moderate	IQG1	YPL242C	Tyr496Cys
B10b	B10a	shared	Chr. XVI	107711	G	A	4	7	0.636364	heterozygous	snp	missense	moderate	SSO1	YPL232W	Arg146Lys
B10b	B10a	shared	Chr. XVI	129361	C	A	11	11	0.5	heterozygous	snp	intergenic	modifier
B10b	B10a	shared	Chr. XVI	187227	C	G	1	10	0.909091	homozygous	snp	missense	moderate	NAB3	YPL190C	Glu167Gln
B10b	B10a	shared	Chr. XVI	515289	C	A	6	3	0.333333	heterozygous	snp	missense	moderate	VTC3	YPL019C	Ser577Ile
B10a	B10b	shared	Chr. I	84026	T	A	7	16	0.695652	heterozygous	snp	missense	moderate	PRP45	YAL032C	Asp150Val
B10a	B10b	shared	Chr. II	25646	A	C	15	13	0.464286	heterozygous	snp	nonsense	high	ECM21	YBL101C	Leu885*
B10a	B10b	shared	Chr. II	49633	C	T	24	24	0.5	heterozygous	snp	synonymous	low	AVT5	YBL089W	Gly20Gly
B10a	B10b	shared	Chr. II	246278	T	G	8	4	0.333333	heterozygous	snp	missense	moderate	RCR1	YBR005W	Phe125Val
B10a	B10b	shared	Chr. II	275836	G	C	9	8	0.470588	heterozygous	snp	intergenic	modifier
B10a	B10b	shared	Chr. II	355052	G	T	10	12	0.545455	heterozygous	snp	synonymous	low	UBP14	YBR058C	Gly322Gly
B10a	B10b	shared	Chr. II	494575	C	T	8	9	0.529412	heterozygous	snp	synonymous	low	OPY1	YBR129C	Lys255Lys
B10a	B10b	shared	Chr. II	606893	T	C	8	9	0.529412	heterozygous	snp	missense	moderate	RPL21A	YBR191W	Trp79Arg
B10a	B10b	shared	Chr. II	689320	A	G	7	6	0.461538	heterozygous	snp	missense	moderate	VHC1	YBR235W	Lys807Arg
B10a	B10b	shared	Chr. II	798893	C	T	8	9	0.529412	heterozygous	snp	intergenic	modifier
B10a	B10b	shared	Chr. III	256241	G	A	22	10	0.3125	heterozygous	snp	missense	moderate	SRB8	YCR081W	Arg624Lys
B10a	B10b	shared	Chr. IV	24995	A	G	25	12	0.324324	heterozygous	snp	missense	moderate	LRG1	YDL240W	Lys725Glu
B10a	B10b	shared	Chr. IV	242871	G	A	10	7	0.411765	heterozygous	snp	missense	moderate	UBP1	YDL122W	Gly107Asp
B10a	B10b	shared	Chr. IV	325506	G	T	5	5	0.5	heterozygous	snp	missense	moderate	BRE1	YDL074C	Ser215Tyr
B10a	B10b	shared	Chr. IV	745839	C	T	6	4	0.4	heterozygous	snp	missense	moderate	MKC7	YDR144C	Gly88Asp
B10a	B10b	shared	Chr. IV	758945	C	G	8	6	0.428571	heterozygous	snp	missense	moderate	NUM1	YDR150W	Asn1106Lys
B10a	B10b	shared	Chr. IV	816758	G	A	4	5	0.555556	heterozygous	snp	intergenic	modifier
B10a	B10b	shared	Chr. IV	935308	G	T	8	8	0.5	heterozygous	snp	synonymous	low	FMN1	YDR236C	Ile195Ile
B10a	B10b	shared	Chr. IV	1313873	G	A	7	7	0.5	heterozygous	snp	missense	moderate	ARO80	YDR421W	Ala612Thr
B10a	B10b	shared	Chr. IV	1517406	A	T	13	12	0.48	heterozygous	snp	missense	moderate	IRC4	YDR540C	Phe90Leu
B10a	B10b	shared	Chr. IX	20786	G	A	16	17	0.515152	heterozygous	snp	intergenic	modifier
B10a	B10b	shared	Chr. IX	47856	G	C	17	15	0.46875	heterozygous	snp	missense	moderate	YIL156W-B	YIL156W-B	Glu35Asp
B10a	B10b	shared	Chr. IX	129403	T	G	11	7	0.388889	heterozygous	snp	missense	moderate	SIM1	YIL123W	Leu418Trp
B10a	B10b	shared	Chr. V	9022	G	C	18	21	0.538462	heterozygous	snp	intergenic	modifier
B10a	B10b	shared	Chr. V	272035	C	T	4	8	0.666667	heterozygous	snp	missense	moderate	PET117	YER058W	Leu90Phe
B10a	B10b	shared	Chr. VI	66934	G	T	10	8	0.444444	heterozygous	snp	missense	moderate	YFL034W	YFL034W	Leu486Phe
B10a	B10b	shared	Chr. VI	102292	A	C	14	12	0.461538	heterozygous	snp	missense	moderate	LPD1	YFL018C	Val279Gly
B10a	B10b	shared	Chr. VI	225103	C	T	13	9	0.409091	heterozygous	snp	missense	moderate	PHO4	YFR034C	Val286Met
B10a	B10b	shared	Chr. VII	647065	T	A	5	3	0.375	heterozygous	snp	intergenic	modifier
B10a	B10b	shared	Chr. VII	974989	C	A	15	7	0.318182	heterozygous	snp	missense	moderate	YAP1802	YGR241C	Met531Ile
B10a	B10b	shared	Chr. VII	975040	C	A	6	10	0.625	heterozygous	snp	synonymous	low	YAP1802	YGR241C	Val514Val
B10a	B10b	shared	Chr. VIII	26502	A	T	15	22	0.594595	heterozygous	snp	missense	moderate	MUP3	YHL036W	Ser88Cys
B10a	B10b	shared	Chr. VIII	491131	G	T	20	17	0.459459	heterozygous	snp	missense	moderate	NVJ1	YHR195W	Val129Leu
B10a	B10b	shared	Chr. X	144862	C	T	6	6	0.5	heterozygous	snp	intergenic	modifier
B10a	B10b	shared	Chr. X	217943	A	T	8	9	0.529412	heterozygous	snp	missense	moderate	PRM10	YJL108C	Phe305Tyr
B10a	B10b	shared	Chr. X	287612	G	A	10	6	0.375	heterozygous	snp	nonsense	high	SCP160	YJL080C	Gln539*
B10a	B10b	shared	Chr. X	340716	A	G	7	12	0.631579	heterozygous	snp	synonymous	low	IRC8	YJL051W	Leu310Leu
B10a	B10b	shared	Chr. X	340726	GAAAAAAAC	GAAAAAAAAC	7	12	0.631579	heterozygous	ins	frameshift	high	IRC8	YJL051W	Asn316fs
B10a	B10b	shared	Chr. X	341671	C	G	16	14	0.466667	heterozygous	snp	missense	moderate	IRC8	YJL051W	Gln629Glu
B10a	B10b	shared	Chr. XI	41347	C	A	7	11	0.611111	heterozygous	snp	missense	moderate	UBA1	YKL210W	His729Asn
B10a	B10b	shared	Chr. XI	209693	A	G	6	11	0.647059	heterozygous	snp	missense	moderate	RRN3	YKL125W	Ile483Val
B10a	B10b	shared	Chr. XI	284291	C	T	10	11	0.52381	heterozygous	snp	missense	moderate	TEF4	YKL081W	Ser358Phe
B10a	B10b	shared	Chr. XI	567251	C	T	11	12	0.521739	heterozygous	snp	intergenic	modifier
B10a	B10b	shared	Chr. XII	525463	T	C	0	26	1	homozygous	snp	missense	moderate	SKG3	YLR187W	Phe200Ser
B10a	B10b	shared	Chr. XII	871358	T	A	0	9	1	Inconclusive	snp	missense	moderate	VID22	YLR373C	Met4Leu
B10a	B10b	shared	Chr. XII	899162	ATTTTTTTTTA	ATTTTTTTTTTA	0	21	1	homozygous	ins	intergenic	modifier
B10a	B10b	shared	Chr. XII	960659	G	C	0	16	1	homozygous	snp	missense	moderate	YLR419W	YLR419W	Leu744Phe
B10a	B10b	shared	Chr. XIII	120028	G	T	4	6	0.6	heterozygous	snp	intergenic	modifier
B10a	B10b	shared	Chr. XIII	159267	A	T	15	13	0.464286	heterozygous	snp	intergenic	modifier
B10a	B10b	shared	Chr. XIII	499199	G	C	4	3	0.428571	heterozygous	snp	missense	moderate	MGR3	YMR115W	Gly499Ala
B10a	B10b	shared	Chr. XIII	545960	C	A	8	6	0.428571	heterozygous	snp	intergenic	modifier
B10a	B10b	shared	Chr. XIV	64826	GAA	GA	14	10	0.416667	heterozygous	del	intergenic	modifier
B10a	B10b	shared	Chr. XIV	215709	G	C	2	10	0.833333	heterozygous	snp	missense	moderate	CSL4	YNL232W	Ala263Pro
B10a	B10b	shared	Chr. XIV	396830	G	A	3	7	0.7	heterozygous	snp	missense	moderate	NMA111	YNL123W	Gly716Ser
B10a	B10b	shared	Chr. XIV	403743	A	G	11	11	0.5	heterozygous	snp	missense	moderate	DCP2	YNL118C	Ser608Pro
B10a	B10b	shared	Chr. XIV	506276	T	G	13	12	0.48	heterozygous	snp	synonymous	low	YDJ1	YNL064C	Leu274Leu
B10a	B10b	shared	Chr. XIV	518801	G	A	10	8	0.444444	heterozygous	snp	synonymous	low	POR1	YNL055C	Asp15Asp
B10a	B10b	shared	Chr. XIV	572886	G	T	18	8	0.307692	heterozygous	snp	intergenic	modifier
B10a	B10b	shared	Chr. XIV	733174	G	T	22	11	0.333333	heterozygous	snp	missense	moderate	BIO5	YNR056C	His44Asn
B10a	B10b	shared	Chr. XV	229239	G	T	5	10	0.666667	heterozygous	snp	missense	moderate	PSH1	YOL054W	Arg209Leu
B10a	B10b	shared	Chr. XV	229612	G	T	6	12	0.666667	heterozygous	snp	missense	moderate	PSH1	YOL054W	Glu333Asp
B10a	B10b	shared	Chr. XV	326598	A	C	1	2	0.666667	heterozygous	snp	intergenic	modifier
B10a	B10b	shared	Chr. XV	614418	C	A	13	6	0.315789	heterozygous	snp	missense	moderate	RPB2	YOR151C	Ala752Ser
B10a	B10b	shared	Chr. XV	680171	C	G	9	6	0.4	heterozygous	snp	missense	moderate	SER1	YOR184W	Thr272Arg
B10a	B10b	shared	Chr. XV	743689	GTC	GC	8	8	0.5	heterozygous	del	frameshift	high	STE4	YOR212W	Ser261fs
B10a	B10b	shared	Chr. XV	990068	G	A	4	8	0.666667	heterozygous	snp	missense	moderate	CIN1	YOR349W	Glu94Lys
B10a	B10b	shared	Chr. XVI	93623	T	C	8	14	0.636364	heterozygous	snp	missense	moderate	IQG1	YPL242C	Tyr496Cys
B10a	B10b	shared	Chr. XVI	107711	G	A	3	2	0.4	heterozygous	snp	missense	moderate	SSO1	YPL232W	Arg146Lys
B10a	B10b	shared	Chr. XVI	129361	C	A	11	9	0.45	heterozygous	snp	intergenic	modifier
B10a	B10b	shared	Chr. XVI	187227	C	G	6	15	0.714286	heterozygous	snp	missense	moderate	NAB3	YPL190C	Glu167Gln
B10a	B10b	shared	Chr. XVI	515289	C	A	5	8	0.615385	heterozygous	snp	missense	moderate	VTC3	YPL019C	Ser577Ile
B11b	B11a	shared	Chr. I	73180	A	G	25	18	0.418605	heterozygous	snp	synonymous	low	CDC19	YAL038W	Glu465Glu
B11b	B11a	shared	Chr. I	172572	A	G	25	18	0.418605	heterozygous	snp	missense	moderate	CDC15	YAR019C	Leu855Ser
B11b	B11a	shared	Chr. II	109869	C	A	45	40	0.470588	heterozygous	snp	missense	moderate	YEL1	YBL060W	Asp646Glu
B11b	B11a	shared	Chr. II	114790	C	A	31	28	0.474576	heterozygous	snp	synonymous	low	PTC3	YBL056W	Thr343Thr
B11b	B11a	shared	Chr. II	296463	A	G	58	52	0.472727	heterozygous	snp	missense	moderate	CDS1	YBR029C	Phe427Ser
B11b	B11a	shared	Chr. II	393858	A	G	30	27	0.473684	heterozygous	snp	missense	moderate	ECM33	YBR078W	His135Arg
B11b	B11a	shared	Chr. III	194667	T	C	1	48	0.979592	homozygous	snp	missense	moderate	PHO87	YCR037C	Asp840Gly
B11b	B11a	shared	Chr. III	212742	G	C	0	43	1	homozygous	snp	missense	moderate	ARE1	YCR048W	Glu272Gln
B11b	B11a	shared	Chr. III	293694	G	T	1	50	0.980392	homozygous	snp	intergenic	modifier
B11b	B11a	shared	Chr. IV	567103	C	T	42	34	0.447368	heterozygous	snp	synonymous	low	YOS9	YDR057W	Leu393Leu
B11b	B11a	shared	Chr. IV	601260	T	G	15	27	0.642857	heterozygous	snp	synonymous	low	SED1	YDR077W	Thr156Thr
B11b	B11a	shared	Chr. IV	837914	T	C	26	21	0.446809	heterozygous	snp	synonymous	low	CCT6	YDR188W	Ser498Ser
B11b	B11a	shared	Chr. IV	848540	A	C	32	31	0.492063	heterozygous	snp	intergenic	modifier
B11b	B11a	shared	Chr. IV	1002893	C	G	23	20	0.465116	heterozygous	snp	missense	moderate	CIA1	YDR267C	Asp204His
B11b	B11a	shared	Chr. IV	1305168	T	G	46	51	0.525773	heterozygous	snp	intergenic	modifier
B11b	B11a	shared	Chr. IV	1308189	C	T	15	7	0.318182	heterozygous	snp	synonymous	low	HKR1	YDR420W	Ser641Ser
B11b	B11a	shared	Chr. IV	1447521	TAAAAAAAAAAG	TAAAAAAAAAAAG	32	26	0.448276	heterozygous	ins	intergenic	modifier
B11b	B11a	shared	Chr. IV	1450693	T	A	27	38	0.584615	heterozygous	snp	intergenic	modifier
B11b	B11a	shared	Chr. IV	1493085	G	C	42	30	0.416667	heterozygous	snp	intergenic	modifier
B11b	B11a	shared	Chr. IX	101283	GAAA	AAAG	30	37	0.552239	heterozygous	complex	missense	moderate	FKH1	YIL131C	LeuSer317ProLeu
B11b	B11a	shared	Chr. IX	128850	G	T	19	21	0.525	heterozygous	snp	missense	moderate	SIM1	YIL123W	Gly234Cys
B11b	B11a	shared	Chr. IX	277006	C	A	23	28	0.54902	heterozygous	snp	missense	moderate	GVP36	YIL041W	Ala161Asp
B11b	B11a	shared	Chr. IX	402204	A	T	20	30	0.6	heterozygous	snp	missense	moderate	DAL81	YIR023W	Asn810Tyr
B11b	B11a	shared	Chr. V	241114	G	A	11	11	0.5	heterozygous	snp	missense	moderate	ACA1	YER045C	Pro130Ser
B11b	B11a	shared	Chr. V	317887	C	T	26	35	0.57377	heterozygous	snp	nonsense	high	ICP55	YER078C	Trp152*
B11b	B11a	shared	Chr. V	345302	G	C	19	21	0.525	heterozygous	snp	missense	moderate	TSC11	YER093C	Leu771Val
B11b	B11a	shared	Chr. V	412028	GAC	GT	28	22	0.44	heterozygous	complex	frameshift & missense	high	RSP5	YER125W	Asp614fs
B11b	B11a	shared	Chr. V	443413	AATT	GTTG	48	30	0.384615	heterozygous	complex	intergenic	modifier
B11b	B11a	shared	Chr. V	539985	C	T	41	38	0.481013	heterozygous	snp	missense	moderate	TMT1	YER175C	Asp127Asn
B11b	B11a	shared	Chr. VI	17333	T	A	41	49	0.544444	heterozygous	snp	synonymous	low	AGP3	YFL055W	Thr110Thr
B11b	B11a	shared	Chr. VI	219569	T	C	72	35	0.327103	heterozygous	snp	missense	moderate	SMC2	YFR031C	Lys180Glu
B11b	B11a	shared	Chr. VI	237364	C	A	35	34	0.492754	heterozygous	snp	intergenic	modifier
B11b	B11a	shared	Chr. VII	156911	C	G	49	49	0.5	heterozygous	snp	missense	moderate	MND1	YGL183C	Val98Leu
B11b	B11a	shared	Chr. VII	308270	C	G	22	17	0.435897	heterozygous	snp	synonymous	low	ARC1	YGL105W	Ser278Ser
B11b	B11a	shared	Chr. VII	368561	A	G	40	25	0.384615	heterozygous	snp	intergenic	modifier
B11b	B11a	shared	Chr. VII	949618	T	C	26	23	0.469388	heterozygous	snp	missense	moderate	SMI1	YGR229C	Ile428Val
B11b	B11a	shared	Chr. VII	993368	A	G	34	31	0.476923	heterozygous	snp	synonymous	low	YGR250C	YGR250C	Leu52Leu
B11b	B11a	shared	Chr. VIII	27504	T	G	51	47	0.479592	heterozygous	snp	missense	moderate	MUP3	YHL036W	Tyr422Asp
B11b	B11a	shared	Chr. VIII	130116	G	A	33	22	0.4	heterozygous	snp	missense	moderate	VPS29	YHR012W	Glu173Lys
B11b	B11a	shared	Chr. VIII	236240	G	C	15	15	0.5	heterozygous	snp	missense	moderate	TRM5	YHR070W	Val454Leu
B11b	B11a	shared	Chr. VIII	357127	G	T	26	41	0.61194	heterozygous	snp	synonymous	low	NDT80	YHR124W	Pro189Pro
B11b	B11a	shared	Chr. VIII	420802	C	A	14	23	0.621622	heterozygous	snp	synonymous	low	YAP1801	YHR161C	Pro495Pro
B11b	B11a	shared	Chr. X	189479	C	T	23	30	0.566038	heterozygous	snp	intergenic	modifier
B11b	B11a	shared	Chr. X	218099	C	G	28	19	0.404255	heterozygous	snp	missense	moderate	PRM10	YJL108C	Cys253Ser
B11b	B11a	shared	Chr. X	512399	C	A	48	32	0.4	heterozygous	snp	synonymous	low	URB2	YJR041C	Ser455Ser
B11b	B11a	shared	Chr. XI	41312	C	T	47	41	0.465909	heterozygous	snp	missense	moderate	UBA1	YKL210W	Pro717Leu
B11b	B11a	shared	Chr. XI	628138	GAA	GAAA	46	38	0.452381	heterozygous	ins	frameshift	high	ESL2	YKR096W	Leu451fs
B11b	B11a	shared	Chr. XII	130258	TAT	TAAT	13	12	0.48	heterozygous	ins	frameshift	high	PSR1	YLL010C	Tyr119fs
B11b	B11a	shared	Chr. XII	214961	C	A	47	40	0.45977	heterozygous	snp	intergenic	modifier
B11b	B11a	shared	Chr. XII	405851	GTT	GT	36	33	0.478261	heterozygous	del	frameshift	high	ACE2	YLR131C	Asn324fs
B11b	B11a	shared	Chr. XII	412479	G	A	20	20	0.5	heterozygous	snp	intergenic	modifier
B11b	B11a	shared	Chr. XII	671946	A	T	0	37	1	homozygous	snp	missense	moderate	RED1	YLR263W	Asp536Val
B11b	B11a	shared	Chr. XII	763002	A	C	0	56	1	homozygous	snp	missense	moderate	CDC3	YLR314C	Leu379Arg
B11b	B11a	shared	Chr. XII	905066	C	T	0	68	1	homozygous	snp	missense	moderate	ART10	YLR392C	Glu414Lys
B11b	B11a	shared	Chr. XIII	152340	C	T	44	38	0.463415	heterozygous	snp	missense	moderate	OGG1	YML060W	Thr157Ile
B11b	B11a	shared	Chr. XIII	194891	T	G	52	51	0.495146	heterozygous	snp	intergenic	modifier
B11b	B11a	shared	Chr. XIII	221856	C	A	17	21	0.552632	heterozygous	snp	missense	moderate	YOX1	YML027W	Arg151Ser
B11b	B11a	shared	Chr. XIII	268143	T	G	18	23	0.560976	heterozygous	snp	intergenic	modifier
B11b	B11a	shared	Chr. XIII	342108	ATT	ATTT	41	30	0.422535	heterozygous	ins	frameshift	high	MIH1	YMR036C	Asn471fs
B11b	B11a	shared	Chr. XIII	342113	C	G	43	31	0.418919	heterozygous	snp	missense	moderate	MIH1	YMR036C	Glu470Gln
B11b	B11a	shared	Chr. XIII	492540	G	C	30	39	0.565217	heterozygous	snp	nonsense	high	YMR111C	YMR111C	Ser418*
B11b	B11a	shared	Chr. XIII	771204	C	G	37	31	0.455882	heterozygous	snp	missense	moderate	GAD1	YMR250W	Ala135Gly
B11b	B11a	shared	Chr. XIV	121027	A	G	40	33	0.452055	heterozygous	snp	intergenic	modifier
B11b	B11a	shared	Chr. XIV	182463	T	C	20	16	0.444444	heterozygous	snp	missense	moderate	RPA49	YNL248C	Asp49Gly
B11b	B11a	shared	Chr. XIV	443728	C	T	19	11	0.366667	heterozygous	snp	synonymous	low	RPS7B	YNL096C	Leu81Leu
B11b	B11a	shared	Chr. XIV	529662	C	A	35	28	0.444444	heterozygous	snp	intergenic	modifier
B11b	B11a	shared	Chr. XIV	568219	T	G	50	55	0.52381	heterozygous	snp	intergenic	modifier
B11b	B11a	shared	Chr. XIV	661067	AGA	AGGA	23	13	0.361111	heterozygous	ins	frameshift	high	ACC1	YNR016C	Leu103fs
B11b	B11a	shared	Chr. XIV	732043	G	A	66	60	0.47619	heterozygous	snp	synonymous	low	BIO5	YNR056C	Leu421Leu
B11b	B11a	shared	Chr. XV	160141	T	G	19	19	0.5	heterozygous	snp	missense	moderate	ADH1	YOL086C	Ile152Leu
B11b	B11a	shared	Chr. XV	409216	T	G	25	27	0.519231	heterozygous	snp	missense	moderate	CUE5	YOR042W	Phe264Leu
B11b	B11a	shared	Chr. XV	476673	C	T	30	37	0.552239	heterozygous	snp	nonsense	high	DIA2	YOR080W	Gln694*
B11b	B11a	shared	Chr. XV	587826	ATC	AC	21	21	0.5	heterozygous	del	frameshift	high	SFL1	YOR140W	Ser283fs
B11b	B11a	shared	Chr. XV	671298	G	A	21	15	0.416667	heterozygous	snp	intergenic	modifier
B11b	B11a	shared	Chr. XV	998460	G	A	36	31	0.462687	heterozygous	snp	missense	moderate	SOG2	YOR353C	Pro790Leu
B11b	B11a	shared	Chr. XVI	697596	T	A	32	35	0.522388	heterozygous	snp	missense	moderate	YPR078C	YPR078C	Asn224Tyr
B11b	B11a	shared	Chr. XVI	718311	T	A	67	55	0.45082	heterozygous	snp	missense	moderate	NVJ2	YPR091C	Asp53Val
B11b	B11a	shared	Chr. XVI	859319	T	A	35	37	0.513889	heterozygous	snp	nonsense	high	KRE6	YPR159W	Tyr579*
B11b	B11a	shared	Chr. XVI	894939	G	T	36	36	0.5	heterozygous	snp	synonymous	low	HDA3	YPR179C	Arg276Arg
B11b	B11a	shared	Chr. XVI	920201	C	A	24	19	0.44186	heterozygous	snp	missense	moderate	QCR2	YPR191W	Ala274Asp
B11a	B11b	shared	Chr. I	73180	A	G					snp	synonymous	low	CDC19	YAL038W	Glu465Glu
B11a	B11b	shared	Chr. I	172572	A	G	4	2	0.333333	heterozygous	snp	missense	moderate	CDC15	YAR019C	Leu855Ser
B11a	B11b	shared	Chr. II	109869	C	A	7	5	0.416667	heterozygous	snp	missense	moderate	YEL1	YBL060W	Asp646Glu
B11a	B11b	shared	Chr. II	114790	C	A	7	4	0.363636	heterozygous	snp	synonymous	low	PTC3	YBL056W	Thr343Thr
B11a	B11b	shared	Chr. II	296463	A	G	2	2	0.5	heterozygous	snp	missense	moderate	CDS1	YBR029C	Phe427Ser
B11a	B11b	shared	Chr. II	393858	A	G	5	8	0.615385	heterozygous	snp	missense	moderate	ECM33	YBR078W	His135Arg
B11a	B11b	shared	Chr. III	194667	T	C	5	7	0.583333	heterozygous	snp	missense	moderate	PHO87	YCR037C	Asp840Gly
B11a	B11b	shared	Chr. III	212742	G	C	11	11	0.5	heterozygous	snp	missense	moderate	ARE1	YCR048W	Glu272Gln
B11a	B11b	shared	Chr. III	293694	G	T	0	4	1	Inconclusive	snp	intergenic	modifier
B11a	B11b	shared	Chr. IV	567103	C	T	8	7	0.466667	heterozygous	snp	synonymous	low	YOS9	YDR057W	Leu393Leu
B11a	B11b	shared	Chr. IV	601260	T	G	12	4	0.25	heterozygous	snp	synonymous	low	SED1	YDR077W	Thr156Thr
B11a	B11b	shared	Chr. IV	837914	T	C	10	6	0.375	heterozygous	snp	synonymous	low	CCT6	YDR188W	Ser498Ser
B11a	B11b	shared	Chr. IV	848540	A	C	5	7	0.583333	heterozygous	snp	intergenic	modifier
B11a	B11b	shared	Chr. IV	1002893	C	G	13	5	0.277778	heterozygous	snp	missense	moderate	CIA1	YDR267C	Asp204His
B11a	B11b	shared	Chr. IV	1305168	T	G	4	5	0.555556	heterozygous	snp	intergenic	modifier
B11a	B11b	shared	Chr. IV	1308189	C	T	6	2	0.25	heterozygous	snp	synonymous	low	HKR1	YDR420W	Ser641Ser
B11a	B11b	shared	Chr. IV	1447521	TAAAAAAAAAAG	TAAAAAAAAAAAG	5	3	0.375	heterozygous	ins	intergenic	modifier
B11a	B11b	shared	Chr. IV	1450693	T	A	6	2	0.25	heterozygous	snp	intergenic	modifier
B11a	B11b	shared	Chr. IV	1493085	G	C	6	6	0.5	heterozygous	snp	intergenic	modifier
B11a	B11b	shared	Chr. IX	101283	GAAA	AAAG	5	4	0.444444	heterozygous	complex	missense	moderate	FKH1	YIL131C	LeuSer317ProLeu
B11a	B11b	shared	Chr. IX	128850	G	T	7	6	0.461538	heterozygous	snp	missense	moderate	SIM1	YIL123W	Gly234Cys
B11a	B11b	shared	Chr. IX	277006	C	A	16	7	0.304348	heterozygous	snp	missense	moderate	GVP36	YIL041W	Ala161Asp
B11a	B11b	shared	Chr. IX	402204	A	T	11	9	0.45	heterozygous	snp	missense	moderate	DAL81	YIR023W	Asn810Tyr
B11a	B11b	shared	Chr. V	241114	G	A	9	12	0.571429	heterozygous	snp	missense	moderate	ACA1	YER045C	Pro130Ser
B11a	B11b	shared	Chr. V	317887	C	T	9	7	0.4375	heterozygous	snp	nonsense	high	ICP55	YER078C	Trp152*
B11a	B11b	shared	Chr. V	345302	G	C	5	7	0.583333	heterozygous	snp	missense	moderate	TSC11	YER093C	Leu771Val
B11a	B11b	shared	Chr. V	412028	GAC	GT	6	6	0.5	heterozygous	complex	frameshift & missense	high	RSP5	YER125W	Asp614fs
B11a	B11b	shared	Chr. V	443413	AATT	GTTG	0	4	1	Inconclusive	complex	intergenic	modifier
B11a	B11b	shared	Chr. V	539985	C	T	6	3	0.333333	heterozygous	snp	missense	moderate	TMT1	YER175C	Asp127Asn
B11a	B11b	shared	Chr. VI	17333	T	A	13	13	0.5	heterozygous	snp	synonymous	low	AGP3	YFL055W	Thr110Thr
B11a	B11b	shared	Chr. VI	219569	T	C	16	10	0.384615	heterozygous	snp	missense	moderate	SMC2	YFR031C	Lys180Glu
B11a	B11b	shared	Chr. VI	237364	C	A	3	2	0.4	heterozygous	snp	intergenic	modifier
B11a	B11b	shared	Chr. VII	156911	C	G	6	3	0.333333	heterozygous	snp	missense	moderate	MND1	YGL183C	Val98Leu
B11a	B11b	shared	Chr. VII	308270	C	G	8	5	0.384615	heterozygous	snp	synonymous	low	ARC1	YGL105W	Ser278Ser
B11a	B11b	shared	Chr. VII	368561	A	G	4	4	0.5	heterozygous	snp	intergenic	modifier
B11a	B11b	shared	Chr. VII	949618	T	C	6	12	0.666667	heterozygous	snp	missense	moderate	SMI1	YGR229C	Ile428Val
B11a	B11b	shared	Chr. VII	993368	A	G	4	8	0.666667	heterozygous	snp	synonymous	low	YGR250C	YGR250C	Leu52Leu
B11a	B11b	shared	Chr. VIII	27504	T	G	11	12	0.521739	heterozygous	snp	missense	moderate	MUP3	YHL036W	Tyr422Asp
B11a	B11b	shared	Chr. VIII	130116	G	A	6	5	0.454545	heterozygous	snp	missense	moderate	VPS29	YHR012W	Glu173Lys
B11a	B11b	shared	Chr. VIII	236240	G	C	5	5	0.5	heterozygous	snp	missense	moderate	TRM5	YHR070W	Val454Leu
B11a	B11b	shared	Chr. VIII	357127	G	T	8	9	0.529412	heterozygous	snp	synonymous	low	NDT80	YHR124W	Pro189Pro
B11a	B11b	shared	Chr. VIII	420802	C	A	4	6	0.6	heterozygous	snp	synonymous	low	YAP1801	YHR161C	Pro495Pro
B11a	B11b	shared	Chr. X	189479	C	T	4	4	0.5	heterozygous	snp	intergenic	modifier
B11a	B11b	shared	Chr. X	218099	C	G	5	5	0.5	heterozygous	snp	missense	moderate	PRM10	YJL108C	Cys253Ser
B11a	B11b	shared	Chr. X	512399	C	A	11	4	0.266667	heterozygous	snp	synonymous	low	URB2	YJR041C	Ser455Ser
B11a	B11b	shared	Chr. XI	41312	C	T	9	9	0.5	heterozygous	snp	missense	moderate	UBA1	YKL210W	Pro717Leu
B11a	B11b	shared	Chr. XI	628138	GAA	GAAA	6	5	0.454545	heterozygous	ins	frameshift	high	ESL2	YKR096W	Leu451fs
B11a	B11b	shared	Chr. XII	130258	TAT	TAAT	6	9	0.6	heterozygous	ins	frameshift	high	PSR1	YLL010C	Tyr119fs
B11a	B11b	shared	Chr. XII	214961	C	A	4	4	0.5	heterozygous	snp	intergenic	modifier
B11a	B11b	shared	Chr. XII	405851	GTT	GT	4	6	0.6	heterozygous	del	frameshift	high	ACE2	YLR131C	Asn324fs
B11a	B11b	shared	Chr. XII	412479	G	A					snp	intergenic	modifier
B11a	B11b	shared	Chr. XII	671946	A	T	0	15	1	homozygous	snp	missense	moderate	RED1	YLR263W	Asp536Val
B11a	B11b	shared	Chr. XII	763002	A	C	1	14	0.933333	homozygous	snp	missense	moderate	CDC3	YLR314C	Leu379Arg
B11a	B11b	shared	Chr. XII	905066	C	T	0	14	1	homozygous	snp	missense	moderate	ART10	YLR392C	Glu414Lys
B11a	B11b	shared	Chr. XIII	152340	C	T	8	5	0.384615	heterozygous	snp	missense	moderate	OGG1	YML060W	Thr157Ile
B11a	B11b	shared	Chr. XIII	194891	T	G					snp	intergenic	modifier
B11a	B11b	shared	Chr. XIII	221856	C	A	8	10	0.555556	heterozygous	snp	missense	moderate	YOX1	YML027W	Arg151Ser
B11a	B11b	shared	Chr. XIII	268143	T	G					snp	intergenic	modifier
B11a	B11b	shared	Chr. XIII	342108	ATT	ATTT	10	7	0.411765	heterozygous	ins	frameshift	high	MIH1	YMR036C	Asn471fs
B11a	B11b	shared	Chr. XIII	342113	C	G	10	7	0.411765	heterozygous	snp	missense	moderate	MIH1	YMR036C	Glu470Gln
B11a	B11b	shared	Chr. XIII	492540	G	C	4	7	0.636364	heterozygous	snp	nonsense	high	YMR111C	YMR111C	Ser418*
B11a	B11b	shared	Chr. XIII	771204	C	G	13	4	0.235294	heterozygous	snp	missense	moderate	GAD1	YMR250W	Ala135Gly
B11a	B11b	shared	Chr. XIV	121027	A	G	5	3	0.375	heterozygous	snp	intergenic	modifier
B11a	B11b	shared	Chr. XIV	182463	T	C	2	5	0.714286	heterozygous	snp	missense	moderate	RPA49	YNL248C	Asp49Gly
B11a	B11b	shared	Chr. XIV	443728	C	T	9	3	0.25	heterozygous	snp	synonymous	low	RPS7B	YNL096C	Leu81Leu
B11a	B11b	shared	Chr. XIV	529662	C	A	7	7	0.5	heterozygous	snp	intergenic	modifier
B11a	B11b	shared	Chr. XIV	568219	T	G	8	6	0.428571	heterozygous	snp	intergenic	modifier
B11a	B11b	shared	Chr. XIV	661067	AGA	AGGA	13	7	0.35	heterozygous	ins	frameshift	high	ACC1	YNR016C	Leu103fs
B11a	B11b	shared	Chr. XIV	732043	G	A	12	13	0.52	heterozygous	snp	synonymous	low	BIO5	YNR056C	Leu421Leu
B11a	B11b	shared	Chr. XV	160141	T	G	10	12	0.545455	heterozygous	snp	missense	moderate	ADH1	YOL086C	Ile152Leu
B11a	B11b	shared	Chr. XV	409216	T	G	5	5	0.5	heterozygous	snp	missense	moderate	CUE5	YOR042W	Phe264Leu
B11a	B11b	shared	Chr. XV	476673	C	T	6	2	0.25	heterozygous	snp	nonsense	high	DIA2	YOR080W	Gln694*
B11a	B11b	shared	Chr. XV	587826	ATC	AC	18	6	0.25	heterozygous	del	frameshift	high	SFL1	YOR140W	Ser283fs
B11a	B11b	shared	Chr. XV	671298	G	A	11	10	0.47619	heterozygous	snp	intergenic	modifier
B11a	B11b	shared	Chr. XV	998460	G	A	4	5	0.555556	heterozygous	snp	missense	moderate	SOG2	YOR353C	Pro790Leu
B11a	B11b	shared	Chr. XVI	697596	T	A	5	5	0.5	heterozygous	snp	missense	moderate	YPR078C	YPR078C	Asn224Tyr
B11a	B11b	shared	Chr. XVI	718311	T	A	11	8	0.421053	heterozygous	snp	missense	moderate	NVJ2	YPR091C	Asp53Val
B11a	B11b	shared	Chr. XVI	859319	T	A	9	8	0.470588	heterozygous	snp	nonsense	high	KRE6	YPR159W	Tyr579*
B11a	B11b	shared	Chr. XVI	894939	G	T	8	15	0.652174	heterozygous	snp	synonymous	low	HDA3	YPR179C	Arg276Arg
B11a	B11b	shared	Chr. XVI	920201	C	A	10	14	0.583333	heterozygous	snp	missense	moderate	QCR2	YPR191W	Ala274Asp
B12a	B12b	shared	Chr. I	1120	C	T	45	12	0.210526	heterozygous	snp	intergenic	modifier
B12b	B12b	shared	Chr. I	1120	C	T	64	34	0.346939	heterozygous	snp	intergenic	modifier
B12b	B12b	shared	Chr. I	82377	C	T	11	10	0.47619	heterozygous	snp	intergenic	modifier
B12a	B12b	shared	Chr. I	82377	C	T	6	8	0.571429	heterozygous	snp	intergenic	modifier
B12b	B12b	shared	Chr. II	212790	G	C	14	15	0.517241	heterozygous	snp	missense	moderate	SLA1	YBL007C	Gln1193Glu
B12a	B12b	shared	Chr. II	212790	G	C	9	10	0.526316	heterozygous	snp	missense	moderate	SLA1	YBL007C	Gln1193Glu
B12b	B12b	shared	Chr. II	570396	C	A	14	19	0.575758	heterozygous	snp	missense	moderate	TYR1	YBR166C	Asp269Tyr
B12a	B12b	shared	Chr. II	570396	C	A	4	9	0.692308	heterozygous	snp	missense	moderate	TYR1	YBR166C	Asp269Tyr
B12b	B12b	shared	Chr. II	725655	C	T	13	8	0.380952	heterozygous	snp	synonymous	low	MTC4	YBR255W	Pro400Pro
B12a	B12b	shared	Chr. II	725655	C	T	9	12	0.571429	heterozygous	snp	synonymous	low	MTC4	YBR255W	Pro400Pro
B12b	B12b	shared	Chr. IV	42478	G	A	27	18	0.4	heterozygous	snp	intergenic	modifier
B12a	B12b	shared	Chr. IV	42478	G	A	13	12	0.48	heterozygous	snp	intergenic	modifier
B12b	B12b	shared	Chr. IV	667339	C	T	22	11	0.333333	heterozygous	snp	synonymous	low	ARP10	YDR106W	Ala112Ala
B12a	B12b	shared	Chr. IV	667339	C	T	4	5	0.555556	heterozygous	snp	synonymous	low	ARP10	YDR106W	Ala112Ala
B12a	B12b	shared	Chr. IV	950752	A	G	12	3	0.2	heterozygous	snp	missense	moderate	PEX5	YDR244W	Asn64Asp
B12b	B12b	shared	Chr. IV	950752	A	G	43	20	0.31746	heterozygous	snp	missense	moderate	PEX5	YDR244W	Asn64Asp
B12b	B12b	shared	Chr. IV	1175846	G	T	22	15	0.405405	heterozygous	snp	tRNA		EMT1	tM(CAU)D	Ter6Tyrext*?
B12a	B12b	shared	Chr. IV	1175846	G	T	8	7	0.466667	heterozygous	snp	tRNA		EMT1	tM(CAU)D	Ter6Tyrext*?
B12a	B12b	shared	Chr. IV	1224511	A	C	3	3	0.5	heterozygous	snp	intergenic	modifier
B12b	B12b	shared	Chr. IV	1224511	A	C	5	9	0.642857	heterozygous	snp	intergenic	modifier
B12b	B12b	shared	Chr. IV	1226512	G	A	14	8	0.363636	heterozygous	snp	nonsense	high	BCS1	YDR375C	Gln9*
B12a	B12b	shared	Chr. IV	1226512	G	A	5	6	0.545455	heterozygous	snp	nonsense	high	BCS1	YDR375C	Gln9*
B12b	B12b	shared	Chr. IV	1240376	C	A	20	8	0.285714	heterozygous	snp	missense	moderate	NKP1	YDR383C	Val101Phe
B12a	B12b	shared	Chr. IV	1240376	C	A	0	20	1	homozygous	snp	missense	moderate	NKP1	YDR383C	Val101Phe
B12a	B12b	shared	Chr. IV	1335072	TA	AG	0	7	1	Inconclusive	mnp	missense	moderate	PPZ2	YDR436W	HisArg84GlnGly
B12b	B12b	shared	Chr. IV	1335072	TA	AG	0	16	1	homozygous	mnp	missense	moderate	PPZ2	YDR436W	HisArg84GlnGly
B12a	B12b	shared	Chr. IX	33	C	T	6	3	0.333333	heterozygous	snp	intergenic	modifier
B12b	B12b	shared	Chr. IX	33	C	T					snp	intergenic	modifier
B12a	B12b	shared	Chr. IX	65081	C	A	12	6	0.333333	heterozygous	snp	missense	moderate	MLP2	YIL149C	Cys996Phe
B12b	B12b	shared	Chr. IX	65081	C	A	8	9	0.529412	heterozygous	snp	missense	moderate	MLP2	YIL149C	Cys996Phe
B12a	B12b	shared	Chr. V	76176	ATT	AT	8	6	0.428571	heterozygous	del	frameshift	high	YEF1	YEL041W	Leu79fs
B12b	B12b	shared	Chr. V	76176	ATT	AT	9	12	0.571429	heterozygous	del	frameshift	high	YEF1	YEL041W	Leu79fs
B12b	B12b	shared	Chr. V	431382	G	T	10	6	0.375	heterozygous	snp	intergenic	modifier
B12a	B12b	shared	Chr. V	431382	G	T	3	5	0.625	heterozygous	snp	intergenic	modifier
B12b	B12b	shared	Chr. V	441457	ATTTTTTTTC	ATTTTTTTTTC	29	15	0.340909	heterozygous	ins	frameshift	high	YER137C	YER137C	Asn121fs
B12a	B12b	shared	Chr. V	441457	ATTTTTTTTC	ATTTTTTTTTC	8	14	0.636364	heterozygous	ins	frameshift	high	YER137C	YER137C	Asn121fs
B12a	B12b	shared	Chr. V	472086	A	G	0	13	1	homozygous	snp	synonymous	low	UBP3	YER151C	Gly113Gly
B12b	B12b	shared	Chr. V	472086	A	G	0	20	1	homozygous	snp	synonymous	low	UBP3	YER151C	Gly113Gly
B12b	B12b	shared	Chr. VI	75313	T	A	8	3	0.272727	heterozygous	snp	synonymous	low	HAC1	YFL031W	Arg45Arg
B12a	B12b	shared	Chr. VI	75313	T	A	5	6	0.545455	heterozygous	snp	synonymous	low	HAC1	YFL031W	Arg45Arg
B12a	B12b	shared	Chr. VI	227888	G	T	10	10	0.5	heterozygous	snp	synonymous	low	RSC8	YFR037C	Val433Val
B12b	B12b	shared	Chr. VI	227888	G	T	7	10	0.588235	heterozygous	snp	synonymous	low	RSC8	YFR037C	Val433Val
B12b	B12b	shared	Chr. VII	293536	T	C	24	13	0.351351	heterozygous	snp	missense	moderate	YGL114W	YGL114W	Leu26Pro
B12a	B12b	shared	Chr. VII	293536	T	C	10	14	0.583333	heterozygous	snp	missense	moderate	YGL114W	YGL114W	Leu26Pro
B12b	B12b	shared	Chr. VII	378202	G	T	11	10	0.47619	heterozygous	snp	synonymous	low	SGF73	YGL066W	Ser198Ser
B12a	B12b	shared	Chr. VII	378202	G	T	5	5	0.5	heterozygous	snp	synonymous	low	SGF73	YGL066W	Ser198Ser
B12a	B12b	shared	Chr. VII	597740	G	C	0	11	1	homozygous	snp	missense	moderate	YGR054W	YGR054W	Ala350Pro
B12b	B12b	shared	Chr. VII	597740	G	C	0	20	1	homozygous	snp	missense	moderate	YGR054W	YGR054W	Ala350Pro
B12a	B12b	shared	Chr. VII	938750	G	T	0	13	1	homozygous	snp	synonymous	low	TOS2	YGR221C	Gly81Gly
B12b	B12b	shared	Chr. VII	938750	G	T	0	26	1	homozygous	snp	synonymous	low	TOS2	YGR221C	Gly81Gly
B12a	B12b	shared	Chr. VII	955969	AGT	AT	1	11	0.916667	homozygous	del	frameshift	high	PHO81	YGR233C	Leu748fs
B12b	B12b	shared	Chr. VII	955969	AGT	AT	0	24	1	homozygous	del	frameshift	high	PHO81	YGR233C	Leu748fs
B12a	B12b	shared	Chr. VII	966110	T	C	0	15	1	homozygous	snp	missense	moderate	KEL2	YGR238C	Asn860Asp
B12b	B12b	shared	Chr. VII	966110	T	C	0	17	1	homozygous	snp	missense	moderate	KEL2	YGR238C	Asn860Asp
B12a	B12b	shared	Chr. VII	970865	A	G	0	17	1	homozygous	snp	missense	moderate	PFK1	YGR240C	Val957Ala
B12b	B12b	shared	Chr. VII	970865	A	G	0	24	1	homozygous	snp	missense	moderate	PFK1	YGR240C	Val957Ala
B12b	B12b	shared	Chr. VIII	13131	G	C	20	17	0.459459	heterozygous	snp	intergenic	modifier
B12a	B12b	shared	Chr. VIII	13131	G	C	10	15	0.6	heterozygous	snp	intergenic	modifier
B12b	B12b	shared	Chr. VIII	340895	G	A	11	14	0.56	heterozygous	snp	synonymous	low	DMA1	YHR115C	Ser155Ser
B12a	B12b	shared	Chr. VIII	340895	G	A	6	9	0.6	heterozygous	snp	synonymous	low	DMA1	YHR115C	Ser155Ser
B12b	B12b	shared	Chr. X	44894	C	T	9	5	0.357143	heterozygous	snp	missense	moderate	LAA1	YJL207C	Arg847His
B12a	B12b	shared	Chr. X	44894	C	T	11	8	0.421053	heterozygous	snp	missense	moderate	LAA1	YJL207C	Arg847His
B12a	B12b	shared	Chr. X	94913	G	A	10	6	0.375	heterozygous	snp	intergenic	modifier
B12b	B12b	shared	Chr. X	94913	G	A	8	6	0.428571	heterozygous	snp	intergenic	modifier
B12b	B12b	shared	Chr. X	94922	G	T	9	5	0.357143	heterozygous	snp	intergenic	modifier
B12a	B12b	shared	Chr. X	94922	G	T	10	6	0.375	heterozygous	snp	intergenic	modifier
B12b	B12b	shared	Chr. X	289380	T	G	19	14	0.424242	heterozygous	snp	intergenic	modifier
B12a	B12b	shared	Chr. X	289380	T	G	8	18	0.692308	heterozygous	snp	intergenic	modifier
B12b	B12b	shared	Chr. X	545620	A	G	18	13	0.419355	heterozygous	snp	intergenic	modifier
B12a	B12b	shared	Chr. X	545620	A	G	7	10	0.588235	heterozygous	snp	intergenic	modifier
B12a	B12b	shared	Chr. XI	37269	G	A	7	9	0.5625	heterozygous	snp	synonymous	low	TRP3	YKL211C	Leu295Leu
B12b	B12b	shared	Chr. XI	37269	G	A	8	15	0.652174	heterozygous	snp	synonymous	low	TRP3	YKL211C	Leu295Leu
B12b	B12b	shared	Chr. XI	65730	G	A	21	15	0.416667	heterozygous	snp	synonymous	low	MNN4	YKL201C	Val579Val
B12a	B12b	shared	Chr. XI	65730	G	A	13	11	0.458333	heterozygous	snp	synonymous	low	MNN4	YKL201C	Val579Val
B12a	B12b	shared	Chr. XI	202910	T	A	0	2	1	Inconclusive	snp	intergenic	modifier
B12b	B12b	shared	Chr. XI	202910	T	A	0	3	1	Inconclusive	snp	intergenic	modifier
B12a	B12b	shared	Chr. XI	218741	T	C	8	7	0.466667	heterozygous	snp	synonymous	low	VPH2	YKL119C	Ser159Ser
B12b	B12b	shared	Chr. XI	218741	T	C	5	8	0.615385	heterozygous	snp	synonymous	low	VPH2	YKL119C	Ser159Ser
B12b	B12b	shared	Chr. XI	378173	C	T	16	20	0.555556	heterozygous	snp	synonymous	low	TTI1	YKL033W	Val906Val
B12a	B12b	shared	Chr. XI	378173	C	T	7	11	0.611111	heterozygous	snp	synonymous	low	TTI1	YKL033W	Val906Val
B12b	B12b	shared	Chr. XI	468234	G	T	23	13	0.361111	heterozygous	snp	missense	moderate	YKR015C	YKR015C	Ala145Asp
B12a	B12b	shared	Chr. XI	468234	G	T	6	4	0.4	heterozygous	snp	missense	moderate	YKR015C	YKR015C	Ala145Asp
B12b	B12b	shared	Chr. XI	523177	G	C	9	9	0.5	heterozygous	snp	missense	moderate	UIP5	YKR044W	Arg388Pro
B12a	B12b	shared	Chr. XI	523177	G	C	5	8	0.615385	heterozygous	snp	missense	moderate	UIP5	YKR044W	Arg388Pro
B12a	B12b	shared	Chr. XII	424023	G	T	4	3	0.428571	heterozygous	snp	missense	moderate	RRN5	YLR141W	Arg114Leu
B12b	B12b	shared	Chr. XII	424023	G	T	2	8	0.8	heterozygous	snp	missense	moderate	RRN5	YLR141W	Arg114Leu
B12b	B12b	shared	Chr. XII	436833	C	G	9	3	0.25	heterozygous	snp	missense	moderate	PEP3	YLR148W	His731Gln
B12a	B12b	shared	Chr. XII	436833	C	G	3	4	0.571429	heterozygous	snp	missense	moderate	PEP3	YLR148W	His731Gln
B12a	B12b	shared	Chr. XII	813345	T	A	5	3	0.375	heterozygous	snp	missense	moderate	FKS1	YLR342W	Ser1117Thr
B12b	B12b	shared	Chr. XII	813345	T	A	0	14	1	homozygous	snp	missense	moderate	FKS1	YLR342W	Ser1117Thr
B12b	B12b	shared	Chr. XIII	31462	G	T	12	16	0.571429	heterozygous	snp	missense	moderate	YML119W	YML119W	Gln284His
B12a	B12b	shared	Chr. XIII	31462	G	T	8	17	0.68	heterozygous	snp	missense	moderate	YML119W	YML119W	Gln284His
B12a	B12b	shared	Chr. XIII	860453	C	A	13	8	0.380952	heterozygous	snp	missense	moderate	LCB1	YMR296C	Val147Phe
B12b	B12b	shared	Chr. XIII	860453	C	A	20	21	0.512195	heterozygous	snp	missense	moderate	LCB1	YMR296C	Val147Phe
B12b	B12b	shared	Chr. XIV	293691	A	C	20	20	0.5	heterozygous	snp	missense	moderate	NPR1	YNL183C	Leu607Val
B12a	B12b	shared	Chr. XIV	293691	A	C	5	12	0.705882	heterozygous	snp	missense	moderate	NPR1	YNL183C	Leu607Val
B12a	B12b	shared	Chr. XIV	307742	C	T	9	6	0.4	heterozygous	snp	missense	moderate	NOP13	YNL175C	Glu291Lys
B12b	B12b	shared	Chr. XIV	307742	C	T	13	10	0.434783	heterozygous	snp	missense	moderate	NOP13	YNL175C	Glu291Lys
B12b	B12b	shared	Chr. XIV	685362	C	T	10	10	0.5	heterozygous	snp	missense	moderate	SSK2	YNR031C	Met24Ile
B12a	B12b	shared	Chr. XIV	685362	C	T	9	12	0.571429	heterozygous	snp	missense	moderate	SSK2	YNR031C	Met24Ile
B12a	B12b	shared	Chr. XIV	718642	T	C	4	3	0.428571	heterozygous	snp	intergenic	modifier
B12b	B12b	shared	Chr. XIV	718642	T	C	4	4	0.5	heterozygous	snp	intergenic	modifier
B12a	B12b	shared	Chr. XV	1302	G	A	33	15	0.3125	heterozygous	snp	missense	moderate	YOL166C	YOL166C	Pro13Ser
B12b	B12b	shared	Chr. XV	1302	G	A	42	28	0.4	heterozygous	snp	missense	moderate	YOL166C	YOL166C	Pro13Ser
B12a	B12b	shared	Chr. XV	7907	G	T	8	10	0.555556	heterozygous	snp	missense	moderate	BDS1	YOL164W	Gly578Val
B12b	B12b	shared	Chr. XV	7907	G	T	1	7	0.875	heterozygous	snp	missense	moderate	BDS1	YOL164W	Gly578Val
B12a	B12b	shared	Chr. XV	22568	C	G	17	19	0.527778	heterozygous	snp	missense	moderate	IMA2	YOL157C	Arg576Thr
B12b	B12b	shared	Chr. XV	22568	C	G	29	34	0.539683	heterozygous	snp	missense	moderate	IMA2	YOL157C	Arg576Thr
B12b	B12b	shared	Chr. XV	28433	C	A	5	6	0.545455	heterozygous	snp	intergenic	modifier
B12a	B12b	shared	Chr. XV	28433	C	A	5	7	0.583333	heterozygous	snp	intergenic	modifier
B12b	B12b	shared	Chr. XV	187554	G	A	12	10	0.454545	heterozygous	snp	synonymous	low	MDM20	YOL076W	Arg177Arg
B12a	B12b	shared	Chr. XV	187554	G	A	7	13	0.65	heterozygous	snp	synonymous	low	MDM20	YOL076W	Arg177Arg
B12a	B12b	shared	Chr. XV	294599	G	T	8	8	0.5	heterozygous	snp	nonsense	high	ESC8	YOL017W	Glu691*
B12b	B12b	shared	Chr. XV	294599	G	T	12	19	0.612903	heterozygous	snp	nonsense	high	ESC8	YOL017W	Glu691*
B12b	B12b	shared	Chr. XV	543090	C	G	12	4	0.25	heterozygous	snp	synonymous	low	RPO31	YOR116C	Gly352Gly
B12a	B12b	shared	Chr. XV	543090	C	G	5	3	0.375	heterozygous	snp	synonymous	low	RPO31	YOR116C	Gly352Gly
B12b	B12b	shared	Chr. XV	928260	C	A	13	10	0.434783	heterozygous	snp	missense	moderate	MYO2	YOR326W	Ser847Tyr
B12a	B12b	shared	Chr. XV	928260	C	A	8	12	0.6	heterozygous	snp	missense	moderate	MYO2	YOR326W	Ser847Tyr
B12b	B12b	shared	Chr. XV	1048412	CTTTTTTTTTTTA	CTTTTTTTTTTA	11	5	0.3125	heterozygous	del	intergenic	modifier
B12a	B12b	shared	Chr. XV	1048412	CTTTTTTTTTTTA	CTTTTTTTTTTA	3	15	0.833333	heterozygous	del	intergenic	modifier
B12b	B12b	shared	Chr. XV	1071122	C	A	8	7	0.466667	heterozygous	snp	intergenic	modifier
B12a	B12b	shared	Chr. XV	1071122	C	A	8	8	0.5	heterozygous	snp	intergenic	modifier
B12b	B12b	shared	Chr. XVI	100323	CGG	CG	12	3	0.2	heterozygous	del	intergenic	modifier
B12a	B12b	shared	Chr. XVI	100323	CGG	CG	0	13	1	homozygous	del	intergenic	modifier
B12a	B12b	shared	Chr. XVI	376952	G	A	9	8	0.470588	heterozygous	snp	splice region & stop retained	low	GLR1	YPL091W	Ter484Ter
B12b	B12b	shared	Chr. XVI	376952	G	A	9	8	0.470588	heterozygous	snp	splice region & stop retained	low	GLR1	YPL091W	Ter484Ter
B12b	B12b	shared	Chr. XVI	378363	C	T	18	19	0.513514	heterozygous	snp	intergenic	modifier
B12a	B12b	shared	Chr. XVI	378363	C	T	7	10	0.588235	heterozygous	snp	intergenic	modifier
B12a	B12b	shared	Chr. XVI	538775	GACAACAACAT	GACAACAT	5	3	0.375	heterozygous	del	conservative inframe deletion	moderate	TAE2	YPL009C	Val52del
B12b	B12b	shared	Chr. XVI	538775	GACAACAACAT	GACAACAT	18	11	0.37931	heterozygous	del	conservative inframe deletion	moderate	TAE2	YPL009C	Val52del
B12a	B12b	shared	Chr. XVI	652351	G	T	5	3	0.375	heterozygous	snp	missense	moderate	PUF2	YPR042C	Gln438Lys
B12b	B12b	shared	Chr. XVI	652351	G	T	7	10	0.588235	heterozygous	snp	missense	moderate	PUF2	YPR042C	Gln438Lys
B12b	B12b	shared	Chr. XVI	741890	G	A	20	9	0.310345	heterozygous	snp	missense	moderate	YTH1	YPR107C	Pro59Ser
B12a	B12b	shared	Chr. XVI	741890	G	A	14	7	0.333333	heterozygous	snp	missense	moderate	YTH1	YPR107C	Pro59Ser
B12b	B12b	shared	Chr. XVI	777411	G	A	18	18	0.5	heterozygous	snp	intergenic	modifier
B12a	B12b	shared	Chr. XVI	777411	G	A	8	9	0.529412	heterozygous	snp	intergenic	modifier
B12a	B12b	shared	Chr. XVI	859132	C	T	14	5	0.263158	heterozygous	snp	missense	moderate	KRE6	YPR159W	Ser517Phe
B12b	B12b	shared	Chr. XVI	859132	C	T	15	19	0.558824	heterozygous	snp	missense	moderate	KRE6	YPR159W	Ser517Phe
C01b	C01a	shared	Chr. II	86363	T	G	6	5	0.454545	heterozygous	snp	missense	moderate	SSA3	YBL075C	Asn29Thr
C01b	C01a	shared	Chr. II	539820	C	G	8	8	0.5	heterozygous	snp	intergenic	modifier
C01b	C01a	shared	Chr. III	186532	G	A					snp	missense	moderate	SNT1	YCR033W	Arg15Lys
C01b	C01a	shared	Chr. IV	506902	CTTTTTTTTA	CTTTTTTTTTA	4	7	0.636364	heterozygous	ins	intergenic	modifier
C01b	C01a	shared	Chr. IV	581713	ACA	AA	9	9	0.5	heterozygous	del	frameshift	high	RRG1	YDR065W	Thr343fs
C01b	C01a	shared	Chr. IV	603832	G	T	11	12	0.521739	heterozygous	snp	intergenic	modifier
C01b	C01a	shared	Chr. IV	833848	G	C	4	5	0.555556	heterozygous	snp	missense	moderate	YDR186C	YDR186C	Gln549Glu
C01b	C01a	shared	Chr. IV	835339	C	G	11	5	0.3125	heterozygous	snp	missense	moderate	YDR186C	YDR186C	Ala52Pro
C01b	C01a	shared	Chr. IV	867984	TAAAAAAAAAAAG	TAAAAAAAAAAAAG	8	3	0.272727	heterozygous	ins	intergenic	modifier
C01b	C01a	shared	Chr. IV	1232530	T	C	9	7	0.4375	heterozygous	snp	synonymous	low	RGA2	YDR379W	Ser788Ser
C01b	C01a	shared	Chr. IV	1257053	G	A	7	3	0.3	heterozygous	snp	tRNA		SUF3	tG(CCC)D	Phe9Phe
C01b	C01a	shared	Chr. IV	1416474	C	A	9	8	0.470588	heterozygous	snp	missense	moderate	PEX29	YDR479C	Gly134Val
C01b	C01a	shared	Chr. IX	27845	C	T	13	5	0.277778	heterozygous	snp	intergenic	modifier
C01b	C01a	shared	Chr. V	68634	T	A	6	6	0.5	heterozygous	snp	missense	moderate	GLY1	YEL046C	Glu53Asp
C01b	C01a	shared	Chr. V	158139	T	C	6	2	0.25	heterozygous	snp	stop lost	high	PMI40	YER003C	Ter295Trpext*?
C01b	C01a	shared	Chr. V	160829	G	T	6	10	0.625	heterozygous	snp	nonsense	high	YND1	YER005W	Glu94*
C01b	C01a	shared	Chr. VI	36320	C	G	12	4	0.25	heterozygous	snp	intergenic	modifier
C01b	C01a	shared	Chr. VI	137884	C	A	8	12	0.6	heterozygous	snp	intergenic	modifier
C01b	C01a	shared	Chr. VII	159679	T	C	9	7	0.4375	heterozygous	snp	intergenic	modifier
C01b	C01a	shared	Chr. VII	906779	C	A	5	8	0.615385	heterozygous	snp	synonymous	low	ADE3	YGR204W	Pro282Pro
C01b	C01a	shared	Chr. VII	960850	C	A	7	7	0.5	heterozygous	snp	missense	moderate	YHB1	YGR234W	Ala316Glu
C01b	C01a	shared	Chr. VIII	225300	C	G	3	6	0.666667	heterozygous	snp	intergenic	modifier
C01b	C01a	shared	Chr. VIII	239754	A	T	7	5	0.416667	heterozygous	snp	missense	moderate	ERG7	YHR072W	Leu219Phe
C01b	C01a	shared	Chr. X	592158	A	G	6	5	0.454545	heterozygous	snp	missense	moderate	GRR1	YJR090C	Tyr724His
C01b	C01a	shared	Chr. X	652167	C	T	9	7	0.4375	heterozygous	snp	synonymous	low	RPS5	YJR123W	Ile89Ile
C01b	C01a	shared	Chr. XI	249759	T	G	4	5	0.555556	heterozygous	snp	nonsense	high	HSL1	YKL101W	Tyr280*
C01b	C01a	shared	Chr. XI	250751	G	C					snp	missense	moderate	HSL1	YKL101W	Arg611Thr
C01b	C01a	shared	Chr. XI	311880	C	A	13	11	0.458333	heterozygous	snp	missense	moderate	NUP100	YKL068W	Ala561Glu
C01b	C01a	shared	Chr. XI	554232	A	G	7	4	0.363636	heterozygous	snp	missense	moderate	GLG1	YKR058W	Lys488Arg
C01b	C01a	shared	Chr. XI	557266	C	G	4	5	0.555556	heterozygous	snp	missense	moderate	UTP30	YKR060W	Thr250Ser
C01b	C01a	shared	Chr. XI	665842	G	T					snp	intergenic	modifier
C01b	C01a	shared	Chr. XIII	67134	C	T	9	7	0.4375	heterozygous	snp	missense	moderate	NUP188	YML103C	Gly139Glu
C01b	C01a	shared	Chr. XIII	463675	T	G	5	10	0.666667	heterozygous	snp	intergenic	modifier
C01b	C01a	shared	Chr. XIV	134313	A	T	10	3	0.230769	heterozygous	snp	missense	moderate	BNI1	YNL271C	Asp357Glu
C01b	C01a	shared	Chr. XIV	651341	C	A	3	5	0.625	heterozygous	snp	missense	moderate	PHO91	YNR013C	Gln124His
C01b	C01a	shared	Chr. XV	532289	GAA	GA	9	3	0.25	heterozygous	del	frameshift	high	CEX1	YOR112W	Lys262fs
C01b	C01a	shared	Chr. XV	659155	GAG	GAAA	11	3	0.214286	heterozygous	complex	frameshift & synonymous	high	MED4	YOR174W	Lys138fs
C01b	C01a	shared	Chr. XV	933161	G	T	9	3	0.25	heterozygous	snp	missense	moderate	PDR10	YOR328W	Met453Ile
C01b	C01a	shared	Chr. XV	1048079	T	A	7	12	0.631579	heterozygous	snp	intergenic	modifier
C01b	C01a	shared	Chr. XVI	38203	C	A	13	13	0.5	heterozygous	snp	nonsense	high	ACM1	YPL267W	Ser12*
C01b	C01a	shared	Chr. XVI	775865	T	G	1	6	0.857143	heterozygous	snp	intergenic	modifier
C01a	C01b	shared	Chr. II	86363	T	G	10	7	0.411765	heterozygous	snp	missense	moderate	SSA3	YBL075C	Asn29Thr
C01a	C01b	shared	Chr. II	539820	C	G	10	16	0.615385	heterozygous	snp	intergenic	modifier
C01a	C01b	shared	Chr. III	186532	G	A	35	11	0.23913	heterozygous	snp	missense	moderate	SNT1	YCR033W	Arg15Lys
C01a	C01b	shared	Chr. IV	506902	CTTTTTTTTA	CTTTTTTTTTA	7	5	0.416667	heterozygous	ins	intergenic	modifier
C01a	C01b	shared	Chr. IV	581713	ACA	AA	12	11	0.478261	heterozygous	del	frameshift	high	RRG1	YDR065W	Thr343fs
C01a	C01b	shared	Chr. IV	603832	G	T	19	12	0.387097	heterozygous	snp	intergenic	modifier
C01a	C01b	shared	Chr. IV	833848	G	C	13	9	0.409091	heterozygous	snp	missense	moderate	YDR186C	YDR186C	Gln549Glu
C01a	C01b	shared	Chr. IV	835339	C	G	11	9	0.45	heterozygous	snp	missense	moderate	YDR186C	YDR186C	Ala52Pro
C01a	C01b	shared	Chr. IV	867984	TAAAAAAAAAAAG	TAAAAAAAAAAAAG	12	4	0.25	heterozygous	ins	intergenic	modifier
C01a	C01b	shared	Chr. IV	1232530	T	C	10	17	0.62963	heterozygous	snp	synonymous	low	RGA2	YDR379W	Ser788Ser
C01a	C01b	shared	Chr. IV	1257053	G	A	11	8	0.421053	heterozygous	snp	tRNA		SUF3	tG(CCC)D	Phe9Phe
C01a	C01b	shared	Chr. IV	1416474	C	A	4	10	0.714286	heterozygous	snp	missense	moderate	PEX29	YDR479C	Gly134Val
C01a	C01b	shared	Chr. IX	27845	C	T	16	14	0.466667	heterozygous	snp	intergenic	modifier
C01a	C01b	shared	Chr. V	68634	T	A	7	10	0.588235	heterozygous	snp	missense	moderate	GLY1	YEL046C	Glu53Asp
C01a	C01b	shared	Chr. V	158139	T	C	11	9	0.45	heterozygous	snp	stop lost	high	PMI40	YER003C	Ter295Trpext*?
C01a	C01b	shared	Chr. V	160829	G	T	5	3	0.375	heterozygous	snp	nonsense	high	YND1	YER005W	Glu94*
C01a	C01b	shared	Chr. VI	36320	C	G	12	16	0.571429	heterozygous	snp	intergenic	modifier
C01a	C01b	shared	Chr. VI	137884	C	A	11	5	0.3125	heterozygous	snp	intergenic	modifier
C01a	C01b	shared	Chr. VII	159679	T	C	21	10	0.322581	heterozygous	snp	intergenic	modifier
C01a	C01b	shared	Chr. VII	906779	C	A	14	7	0.333333	heterozygous	snp	synonymous	low	ADE3	YGR204W	Pro282Pro
C01a	C01b	shared	Chr. VII	960850	C	A	12	18	0.6	heterozygous	snp	missense	moderate	YHB1	YGR234W	Ala316Glu
C01a	C01b	shared	Chr. VIII	225300	C	G	12	8	0.4	heterozygous	snp	intergenic	modifier
C01a	C01b	shared	Chr. VIII	239754	A	T	8	12	0.6	heterozygous	snp	missense	moderate	ERG7	YHR072W	Leu219Phe
C01a	C01b	shared	Chr. X	592158	A	G	15	10	0.4	heterozygous	snp	missense	moderate	GRR1	YJR090C	Tyr724His
C01a	C01b	shared	Chr. X	652167	C	T	15	7	0.318182	heterozygous	snp	synonymous	low	RPS5	YJR123W	Ile89Ile
C01a	C01b	shared	Chr. XI	249759	T	G	12	7	0.368421	heterozygous	snp	nonsense	high	HSL1	YKL101W	Tyr280*
C01a	C01b	shared	Chr. XI	250751	G	C	13	5	0.277778	heterozygous	snp	missense	moderate	HSL1	YKL101W	Arg611Thr
C01a	C01b	shared	Chr. XI	311880	C	A	15	14	0.482759	heterozygous	snp	missense	moderate	NUP100	YKL068W	Ala561Glu
C01a	C01b	shared	Chr. XI	554232	A	G	14	10	0.416667	heterozygous	snp	missense	moderate	GLG1	YKR058W	Lys488Arg
C01a	C01b	shared	Chr. XI	557266	C	G	16	10	0.384615	heterozygous	snp	missense	moderate	UTP30	YKR060W	Thr250Ser
C01a	C01b	shared	Chr. XI	665842	G	T	71	18	0.202247	heterozygous	snp	intergenic	modifier
C01a	C01b	shared	Chr. XIII	67134	C	T	13	12	0.48	heterozygous	snp	missense	moderate	NUP188	YML103C	Gly139Glu
C01a	C01b	shared	Chr. XIII	463675	T	G	13	16	0.551724	heterozygous	snp	intergenic	modifier
C01a	C01b	shared	Chr. XIV	134313	A	T	19	5	0.208333	heterozygous	snp	missense	moderate	BNI1	YNL271C	Asp357Glu
C01a	C01b	shared	Chr. XIV	651341	C	A	13	8	0.380952	heterozygous	snp	missense	moderate	PHO91	YNR013C	Gln124His
C01a	C01b	shared	Chr. XV	532289	GAA	GA	14	12	0.461538	heterozygous	del	frameshift	high	CEX1	YOR112W	Lys262fs
C01a	C01b	shared	Chr. XV	659155	GAG	GAAA	9	12	0.571429	heterozygous	complex	frameshift & synonymous	high	MED4	YOR174W	Lys138fs
C01a	C01b	shared	Chr. XV	933161	G	T	12	16	0.571429	heterozygous	snp	missense	moderate	PDR10	YOR328W	Met453Ile
C01a	C01b	shared	Chr. XV	1048079	T	A	10	12	0.545455	heterozygous	snp	intergenic	modifier
C01a	C01b	shared	Chr. XVI	38203	C	A	18	15	0.454545	heterozygous	snp	nonsense	high	ACM1	YPL267W	Ser12*
C01a	C01b	shared	Chr. XVI	775865	T	G	7	5	0.416667	heterozygous	snp	intergenic	modifier
C02b	C02a	shared	Chr. I	102461	T	A	13	5	0.277778	heterozygous	snp	nonsense	high	LTE1	YAL024C	Lys1138*
C02b	C02a	shared	Chr. II	25030	C	T	10	12	0.545455	heterozygous	snp	synonymous	low	ECM21	YBL101C	Ser1090Ser
C02b	C02a	shared	Chr. II	304814	T	A	5	8	0.615385	heterozygous	snp	intergenic	modifier
C02b	C02a	shared	Chr. II	640481	G	T	9	5	0.357143	heterozygous	snp	missense	moderate	DUR1%2C2	YBR208C	Pro577Gln
C02b	C02a	shared	Chr. II	739031	G	C	2	3	0.6	heterozygous	snp	missense	moderate	TSC10	YBR265W	Gln150His
C02b	C02a	shared	Chr. II	760809	G	C	7	5	0.416667	heterozygous	snp	synonymous	low	DPB3	YBR278W	Ser172Ser
C02b	C02a	shared	Chr. III	184486	C	G	3	4	0.571429	heterozygous	snp	missense	moderate	BPH1	YCR032W	Ala1656Gly
C02b	C02a	shared	Chr. III	288459	T	C	8	12	0.6	heterozygous	snp	missense	moderate	OCA4	YCR095C	Glu267Gly
C02b	C02a	shared	Chr. IV	362839	G	A	10	16	0.615385	heterozygous	snp	missense	moderate	SLC1	YDL052C	Pro249Ser
C02b	C02a	shared	Chr. IV	379639	G	C	6	5	0.454545	heterozygous	snp	synonymous	low	NAT1	YDL040C	Thr600Thr
C02b	C02a	shared	Chr. IV	545987	C	T	7	5	0.416667	heterozygous	snp	intergenic	modifier
C02b	C02a	shared	Chr. IV	655172	C	G	6	8	0.571429	heterozygous	snp	missense	moderate	TVP15	YDR100W	Leu54Val
C02b	C02a	shared	Chr. IV	929889	TAAAAAT	TAAAAAAT	4	10	0.714286	heterozygous	ins	frameshift	high	RTN1	YDR233C	Thr157fs
C02b	C02a	shared	Chr. IV	947306	G	A	14	6	0.3	heterozygous	snp	missense	moderate	AMD2	YDR242W	Arg167Lys
C02b	C02a	shared	Chr. IV	1212695	A	T	2	4	0.666667	heterozygous	snp	missense	moderate	YDR366C	YDR366C	Tyr48Asn
C02b	C02a	shared	Chr. IV	1266846	A	G	7	9	0.5625	heterozygous	snp	intergenic	modifier
C02b	C02a	shared	Chr. IV	1397109	G	A	8	5	0.384615	heterozygous	snp	synonymous	low	PKH3	YDR466W	Lys663Lys
C02b	C02a	shared	Chr. IX	66458	G	T	9	7	0.4375	heterozygous	snp	missense	moderate	MLP2	YIL149C	Ala537Asp
C02b	C02a	shared	Chr. IX	210632	A	G	10	8	0.444444	heterozygous	snp	intergenic	modifier
C02b	C02a	shared	Chr. IX	342089	T	A	2	9	0.818182	heterozygous	snp	intergenic	modifier
C02b	C02a	shared	Chr. V	77498	T	A	7	6	0.461538	heterozygous	snp	intergenic	modifier
C02b	C02a	shared	Chr. V	286271	T	G	2	5	0.714286	heterozygous	snp	missense	moderate	ICL1	YER065C	Lys215Thr
C02b	C02a	shared	Chr. V	383462	GTT	GTTT	5	4	0.444444	heterozygous	ins	frameshift	high	SWI4	YER111C	Asn805fs
C02b	C02a	shared	Chr. V	383467	C	A	5	4	0.444444	heterozygous	snp	nonsense	high	SWI4	YER111C	Glu804*
C02b	C02a	shared	Chr. VI	85736	C	T	11	13	0.541667	heterozygous	snp	missense	moderate	BST1	YFL025C	Arg500Lys
C02b	C02a	shared	Chr. VI	182326	T	G	11	9	0.45	heterozygous	snp	missense	moderate	IGD1	YFR017C	Glu179Ala
C02b	C02a	shared	Chr. VI	221856	G	A	6	6	0.5	heterozygous	snp	intergenic	modifier
C02b	C02a	shared	Chr. VI	253307	T	C	19	21	0.525	heterozygous	snp	missense	moderate	RPN12	YFR052W	Ile268Thr
C02b	C02a	shared	Chr. VII	167183	C	T	1	3	0.75	heterozygous	snp	intergenic	modifier
C02b	C02a	shared	Chr. VII	261662	G	A	8	3	0.272727	heterozygous	snp	missense	moderate	SNT2	YGL131C	Pro1400Ser
C02b	C02a	shared	Chr. VII	371729	T	G	13	10	0.434783	heterozygous	snp	intergenic	modifier
C02b	C02a	shared	Chr. VII	448280	C	A	6	5	0.454545	heterozygous	snp	missense	moderate	TRP5	YGL026C	Val86Phe
C02b	C02a	shared	Chr. VII	1030264	G	C					snp	missense	moderate	YTA7	YGR270W	Leu965Phe
C02b	C02a	shared	Chr. VII	1060736	G	C	14	10	0.416667	heterozygous	snp	missense	moderate	ERV29	YGR284C	Ser285Arg
C02b	C02a	shared	Chr. VIII	183272	C	T	5	6	0.545455	heterozygous	snp	synonymous	low	PUT2	YHR037W	Tyr432Tyr
C02b	C02a	shared	Chr. VIII	211677	G	C	8	9	0.529412	heterozygous	snp	missense	moderate	CIC1	YHR052W	Arg277Thr
C02b	C02a	shared	Chr. VIII	425831	C	T	5	8	0.615385	heterozygous	snp	synonymous	low	DNA2	YHR164C	Arg1116Arg
C02b	C02a	shared	Chr. X	223923	C	T	5	2	0.285714	heterozygous	snp	intergenic	modifier
C02b	C02a	shared	Chr. X	433647	G	T	8	5	0.384615	heterozygous	snp	nonsense	high	OST1	YJL002C	Tyr335*
C02b	C02a	shared	Chr. X	568522	G	A	5	6	0.545455	heterozygous	snp	missense	moderate	RFC2	YJR068W	Gly294Ser
C02b	C02a	shared	Chr. XI	287807	T	G	7	4	0.363636	heterozygous	snp	missense	moderate	SMY1	YKL079W	Leu402Arg
C02b	C02a	shared	Chr. XI	469605	T	A	7	8	0.533333	heterozygous	snp	intergenic	modifier
C02b	C02a	shared	Chr. XI	580795	T	C	3	7	0.7	heterozygous	snp	intergenic	modifier
C02b	C02a	shared	Chr. XI	590076	T	G					snp	intergenic	modifier
C02b	C02a	shared	Chr. XII	678983	A	C	1	11	0.916667	homozygous	snp	missense	moderate	BOP2	YLR267W	Thr258Pro
C02b	C02a	shared	Chr. XII	799408	T	G	1	15	0.9375	homozygous	snp	missense	moderate	NUP2	YLR335W	Leu660Arg
C02b	C02a	shared	Chr. XII	1011934	C	T	0	12	1	homozygous	snp	synonymous	low	DIF1	YLR437C	Gln30Gln
C02b	C02a	shared	Chr. XII	1011940	C	T	0	12	1	homozygous	snp	synonymous	low	DIF1	YLR437C	Gln28Gln
C02b	C02a	shared	Chr. XII	1011948	GCTCC	CCTGT	0	12	1	homozygous	complex	missense	moderate	DIF1	YLR437C	GlnGluGln24GlnGlnGlu
C02b	C02a	shared	Chr. XII	1062916	A	G	11	4	0.266667	heterozygous	snp	intergenic	modifier
C02b	C02a	shared	Chr. XIII	518657	C	A					snp	synonymous	low	STO1	YMR125W	Gly265Gly
C02b	C02a	shared	Chr. XIII	761316	T	G	4	2	0.333333	heterozygous	snp	missense	moderate	FAA4	YMR246W	Phe504Val
C02b	C02a	shared	Chr. XIII	805376	C	T	10	12	0.545455	heterozygous	snp	missense	moderate	RRN9	YMR270C	Asp350Asn
C02b	C02a	shared	Chr. XIV	61131	TCC	TC	5	6	0.545455	heterozygous	del	frameshift	high	YPT11	YNL304W	Gln280fs
C02b	C02a	shared	Chr. XIV	69488	C	A	4	2	0.333333	heterozygous	snp	missense	moderate	CLA4	YNL298W	His192Asn
C02b	C02a	shared	Chr. XIV	130224	A	G	3	2	0.4	heterozygous	snp	synonymous	low	BNI1	YNL271C	Ser1720Ser
C02b	C02a	shared	Chr. XIV	219746	C	T	5	4	0.444444	heterozygous	snp	synonymous	low	URE2	YNL229C	Arg152Arg
C02b	C02a	shared	Chr. XIV	604290	T	A	8	3	0.272727	heterozygous	snp	intergenic	modifier
C02b	C02a	shared	Chr. XV	13247	A	G	12	9	0.428571	heterozygous	snp	intergenic	modifier
C02b	C02a	shared	Chr. XV	23434	C	A	7	11	0.611111	heterozygous	snp	missense	moderate	IMA2	YOL157C	Arg287Ser
C02b	C02a	shared	Chr. XV	183291	C	G					snp	nonsense	high	AVO1	YOL078W	Ser537*
C02b	C02a	shared	Chr. XV	262314	G	A	2	4	0.666667	heterozygous	snp	missense	moderate	SMC5	YOL034W	Asp798Asn
C02b	C02a	shared	Chr. XV	390708	G	T	14	18	0.5625	heterozygous	snp	missense	moderate	HMS1	YOR032C	Thr123Asn
C02b	C02a	shared	Chr. XV	510805	C	T	12	12	0.5	heterozygous	snp	missense	moderate	NUP1	YOR098C	Gly125Glu
C02b	C02a	shared	Chr. XV	779470	ACC	AC	6	7	0.538462	heterozygous	del	intergenic	modifier
C02b	C02a	shared	Chr. XVI	224830	C	A	12	4	0.25	heterozygous	snp	missense	moderate	COX10	YPL172C	Trp304Cys
C02b	C02a	shared	Chr. XVI	227134	C	T	6	7	0.538462	heterozygous	snp	missense	moderate	OYE3	YPL171C	Ala80Thr
C02b	C02a	shared	Chr. XVI	667644	T	G	7	5	0.416667	heterozygous	snp	intergenic	modifier
C02b	C02a	shared	Chr. XVI	747756	C	A	3	5	0.625	heterozygous	snp	missense	moderate	DBF20	YPR111W	Gln151Lys
C02b	C02a	shared	Chr. XVI	828042	T	G	10	17	0.62963	heterozygous	snp	synonymous	low	YPR148C	YPR148C	Ala33Ala
C02b	C02a	shared	Chr. XVI	860365	C	T	4	6	0.6	heterozygous	snp	missense	moderate	YPR159C-A	YPR159C-A	Met17Ile
C02a	C02b	shared	Chr. I	102461	T	A	1	5	0.833333	heterozygous	snp	nonsense	high	LTE1	YAL024C	Lys1138*
C02a	C02b	shared	Chr. II	25030	C	T	7	9	0.5625	heterozygous	snp	synonymous	low	ECM21	YBL101C	Ser1090Ser
C02a	C02b	shared	Chr. II	304814	T	A	1	6	0.857143	heterozygous	snp	intergenic	modifier
C02a	C02b	shared	Chr. II	640481	G	T	5	5	0.5	heterozygous	snp	missense	moderate	DUR1%2C2	YBR208C	Pro577Gln
C02a	C02b	shared	Chr. II	739031	G	C	3	2	0.4	heterozygous	snp	missense	moderate	TSC10	YBR265W	Gln150His
C02a	C02b	shared	Chr. II	760809	G	C	1	11	0.916667	homozygous	snp	synonymous	low	DPB3	YBR278W	Ser172Ser
C02a	C02b	shared	Chr. III	184486	C	G	5	4	0.444444	heterozygous	snp	missense	moderate	BPH1	YCR032W	Ala1656Gly
C02a	C02b	shared	Chr. III	288459	T	C	4	6	0.6	heterozygous	snp	missense	moderate	OCA4	YCR095C	Glu267Gly
C02a	C02b	shared	Chr. IV	362839	G	A	7	8	0.533333	heterozygous	snp	missense	moderate	SLC1	YDL052C	Pro249Ser
C02a	C02b	shared	Chr. IV	379639	G	C	6	4	0.4	heterozygous	snp	synonymous	low	NAT1	YDL040C	Thr600Thr
C02a	C02b	shared	Chr. IV	545987	C	T	5	3	0.375	heterozygous	snp	intergenic	modifier
C02a	C02b	shared	Chr. IV	655172	C	G	5	6	0.545455	heterozygous	snp	missense	moderate	TVP15	YDR100W	Leu54Val
C02a	C02b	shared	Chr. IV	929889	TAAAAAT	TAAAAAAT	6	3	0.333333	heterozygous	ins	frameshift	high	RTN1	YDR233C	Thr157fs
C02a	C02b	shared	Chr. IV	947306	G	A	5	2	0.285714	heterozygous	snp	missense	moderate	AMD2	YDR242W	Arg167Lys
C02a	C02b	shared	Chr. IV	1212695	A	T	2	5	0.714286	heterozygous	snp	missense	moderate	YDR366C	YDR366C	Tyr48Asn
C02a	C02b	shared	Chr. IV	1266846	A	G	5	2	0.285714	heterozygous	snp	intergenic	modifier
C02a	C02b	shared	Chr. IV	1397109	G	A	3	2	0.4	heterozygous	snp	synonymous	low	PKH3	YDR466W	Lys663Lys
C02a	C02b	shared	Chr. IX	66458	G	T	1	3	0.75	heterozygous	snp	missense	moderate	MLP2	YIL149C	Ala537Asp
C02a	C02b	shared	Chr. IX	210632	A	G	4	5	0.555556	heterozygous	snp	intergenic	modifier
C02a	C02b	shared	Chr. IX	342089	T	A					snp	intergenic	modifier
C02a	C02b	shared	Chr. V	77498	T	A	6	3	0.333333	heterozygous	snp	intergenic	modifier
C02a	C02b	shared	Chr. V	286271	T	G	6	8	0.571429	heterozygous	snp	missense	moderate	ICL1	YER065C	Lys215Thr
C02a	C02b	shared	Chr. V	383462	GTT	GTTT	2	4	0.666667	heterozygous	ins	frameshift	high	SWI4	YER111C	Asn805fs
C02a	C02b	shared	Chr. V	383467	C	A	2	4	0.666667	heterozygous	snp	nonsense	high	SWI4	YER111C	Glu804*
C02a	C02b	shared	Chr. VI	85736	C	T	10	10	0.5	heterozygous	snp	missense	moderate	BST1	YFL025C	Arg500Lys
C02a	C02b	shared	Chr. VI	182326	T	G	6	11	0.647059	heterozygous	snp	missense	moderate	IGD1	YFR017C	Glu179Ala
C02a	C02b	shared	Chr. VI	221856	G	A	3	4	0.571429	heterozygous	snp	intergenic	modifier
C02a	C02b	shared	Chr. VI	253307	T	C	6	4	0.4	heterozygous	snp	missense	moderate	RPN12	YFR052W	Ile268Thr
C02a	C02b	shared	Chr. VII	167183	C	T					snp	intergenic	modifier
C02a	C02b	shared	Chr. VII	261662	G	A	3	3	0.5	heterozygous	snp	missense	moderate	SNT2	YGL131C	Pro1400Ser
C02a	C02b	shared	Chr. VII	371729	T	G	9	8	0.470588	heterozygous	snp	intergenic	modifier
C02a	C02b	shared	Chr. VII	448280	C	A	4	4	0.5	heterozygous	snp	missense	moderate	TRP5	YGL026C	Val86Phe
C02a	C02b	shared	Chr. VII	1030264	G	C	1	2	0.666667	heterozygous	snp	missense	moderate	YTA7	YGR270W	Leu965Phe
C02a	C02b	shared	Chr. VII	1060736	G	C	11	9	0.45	heterozygous	snp	missense	moderate	ERV29	YGR284C	Ser285Arg
C02a	C02b	shared	Chr. VIII	183272	C	T					snp	synonymous	low	PUT2	YHR037W	Tyr432Tyr
C02a	C02b	shared	Chr. VIII	211677	G	C	8	4	0.333333	heterozygous	snp	missense	moderate	CIC1	YHR052W	Arg277Thr
C02a	C02b	shared	Chr. VIII	425831	C	T	2	3	0.6	heterozygous	snp	synonymous	low	DNA2	YHR164C	Arg1116Arg
C02a	C02b	shared	Chr. X	223923	C	T	2	4	0.666667	heterozygous	snp	intergenic	modifier
C02a	C02b	shared	Chr. X	433647	G	T	8	6	0.428571	heterozygous	snp	nonsense	high	OST1	YJL002C	Tyr335*
C02a	C02b	shared	Chr. X	568522	G	A	4	5	0.555556	heterozygous	snp	missense	moderate	RFC2	YJR068W	Gly294Ser
C02a	C02b	shared	Chr. XI	287807	T	G	1	3	0.75	heterozygous	snp	missense	moderate	SMY1	YKL079W	Leu402Arg
C02a	C02b	shared	Chr. XI	469605	T	A	3	3	0.5	heterozygous	snp	intergenic	modifier
C02a	C02b	shared	Chr. XI	580795	T	C	7	7	0.5	heterozygous	snp	intergenic	modifier
C02a	C02b	shared	Chr. XI	590076	T	G	3	4	0.571429	heterozygous	snp	intergenic	modifier
C02a	C02b	shared	Chr. XII	678983	A	C	0	5	1	Inconclusive	snp	missense	moderate	BOP2	YLR267W	Thr258Pro
C02a	C02b	shared	Chr. XII	799408	T	G	0	11	1	homozygous	snp	missense	moderate	NUP2	YLR335W	Leu660Arg
C02a	C02b	shared	Chr. XII	1011934	C	T	0	4	1	Inconclusive	snp	synonymous	low	DIF1	YLR437C	Gln30Gln
C02a	C02b	shared	Chr. XII	1011940	C	T	0	4	1	Inconclusive	snp	synonymous	low	DIF1	YLR437C	Gln28Gln
C02a	C02b	shared	Chr. XII	1011948	GCTCC	CCTGT	0	4	1	Inconclusive	complex	missense	moderate	DIF1	YLR437C	GlnGluGln24GlnGlnGlu
C02a	C02b	shared	Chr. XII	1062916	A	G	9	3	0.25	heterozygous	snp	intergenic	modifier
C02a	C02b	shared	Chr. XIII	518657	C	A	2	3	0.6	heterozygous	snp	synonymous	low	STO1	YMR125W	Gly265Gly
C02a	C02b	shared	Chr. XIII	761316	T	G	7	2	0.222222	heterozygous	snp	missense	moderate	FAA4	YMR246W	Phe504Val
C02a	C02b	shared	Chr. XIII	805376	C	T	4	6	0.6	heterozygous	snp	missense	moderate	RRN9	YMR270C	Asp350Asn
C02a	C02b	shared	Chr. XIV	61131	TCC	TC	7	5	0.416667	heterozygous	del	frameshift	high	YPT11	YNL304W	Gln280fs
C02a	C02b	shared	Chr. XIV	69488	C	A	4	5	0.555556	heterozygous	snp	missense	moderate	CLA4	YNL298W	His192Asn
C02a	C02b	shared	Chr. XIV	130224	A	G	5	3	0.375	heterozygous	snp	synonymous	low	BNI1	YNL271C	Ser1720Ser
C02a	C02b	shared	Chr. XIV	219746	C	T	6	9	0.6	heterozygous	snp	synonymous	low	URE2	YNL229C	Arg152Arg
C02a	C02b	shared	Chr. XIV	604290	T	A	3	2	0.4	heterozygous	snp	intergenic	modifier
[truncated: 6,446 more rows]

## Sheet: nuclear_summary_by_clone
Clone	Mutations
A02a	103
A02b	110
A02c	104
A03b	101
A10a	75
[truncated: 92 more rows]

## Sheet: all_mutations_by_call
Shared or Unique	Chromosome	Position	Reference Allele	Alternate Allele	Mutation Type	Coding Effect	Putative Impact	Gene Name	Systematic Name	Protein Coding	Clone	Reference Count	Alternate Count	Alternate Frequency	Zygosity	Clone	Reference Count	Alternate Count	Alt. Freq.	Zygosity	Clone	Reference Count	Alternate Count	Alt. Freq.	Zygosity	Clone	Reference Count	Alternate Count	Alt. Freq.	Zygosity	Clone	Reference Count	Alternate Count	Alt. Freq.	Zygosity	Clone	Reference Count	Alternate Count	Alt. Freq.	Zygosity	Clone	Reference Count	Alternate Count	Alt. Freq.	Zygosity	Clone	Reference Count	Alternate Count	Alt. Freq.
[truncated: 5,103 more rows]
[truncated: 31 more columns]
