# Supplementary material for: Adaptive genome duplication affects patterns of molecular evolution in Saccharomyces cerevisiae
Source: PLoS Genet. 2018 May 25;14(5):e1007396. doi: 10.1371/journal.pgen.1007396 (PMC5991770; doi:10.1371/journal.pgen.1007396)
Supplement: S2 Dataset — (XLSX) [file pgen.1007396.s013.xlsx]

## Sheet: Aneuploidies
Clone/Population	Ploidy	MAT	Chr. I	Chr. II	Chr. III	Chr. IV	Chr. V	Chr. VI	Chr. VII	Chr. VIII	Chr. IX	Chr. X	Chr. XI	Chr. XII	Chr. XIII	Chr. XIV	Chr. XV	Chr. XVI
A02a	Autodiploid	a	1.83333	1.83333	1.83333	1.83333	2	2	2	2	2	2	2	1.83333	1.83333	2	2	2
A02b	Autodiploid	a	2	2	2	2	2.22222	2.22222	2	2	2.14815	2.07407	2.07407	1.92593	2	2	2	2
A02c	Autodiploid	a	2	2	1.875	2	2.25	2.25	2	2	2.125	2.125	2	2	2	2.125	2	2.125
A03b	Autodiploid	a	2.2	2	2.2	2	2.1	2.4	2	2.1	2.1	2.1	2.1	1.9	2	2	2	2
B01a	Autodiploid	a	2.14286	2	2	2	2.14286	2.14286	2	2	2.14286	2	2	2	2	2	2	2
B01b	Autodiploid	a	2	2	2	2	2	2	2	2	2	2	2	2	2	2	2	2
B02a	Autodiploid	a	2	2	2.06897	1.93103	2.13793	2.2069	1.93103	2	2.06897	2.06897	1.93103	2.06897	2	2	2	2
B02b	Autodiploid	a	2.16667	2	2	1.83333	2.16667	2.16667	2	2	2.16667	2	2	2	2	2	2	2
B03a	Autodiploid	a	2	1.91667	2	1.91667	2.08333	2.16667	1.91667	2	2.08333	2.08333	1.91667	1.91667	1.91667	2	2	2
B03b	Autodiploid	a	2	1.92308	2.07692	1.92308	2.15385	2.23077	1.92308	1.92308	2.07692	2	2	1.92308	1.92308	1.92308	1.92308	2
C01a	Autodiploid	a	1.91667	1.91667	3	2	2.08333	2.16667	1.91667	2	2	2	2	2	2	1.91667	2	1.91667
C01b	Autodiploid	a	2	2	3.07692	2	2.15385	2.15385	2	2	2	2	2	2	2	2	2	2
C02a	Autodiploid	a	2	2	2	2	2.25	2.25	2	2	2	2	2	2	2	2	2	2
C02b	Autodiploid	a	1.85714	1.85714	1.85714	1.85714	2.14286	2	2	1.85714	2	2	2	1.85714	1.85714	1.85714	2	2
C03a	Autodiploid	a	2.18605	2	2.09302	1.95349	2.13953	2.4186	1.90698	2.04651	2.18605	2.09302	1.95349	1.95349	1.95349	2.04651	1.95349	1.95349
C03b	Autodiploid	a	2	2	2	2	2.30769	2.30769	2	2	2.15385	2	2	2	2	2	2	2
D01a	Autodiploid	a	2.06667	1.93333	3.06667	2	2.06667	2.2	1.93333	2	2.06667	2.06667	1.93333	2	2	1.93333	2	2
D01b	Autodiploid	a	2.07143	1.85714	3.14286	1.92857	2.07143	2.28571	1.92857	2	2.07143	2	1.92857	1.92857	1.92857	1.92857	1.92857	1.92857
D02a	Autodiploid	a	2	1.93103	2	2	2.13793	2.2069	2	2	2.06897	2.06897	2	2	2	2	2	2
D02b	Autodiploid	a	1.84615	1.92308	1.92308	2	2.07692	2	2	1.92308	2	2	1.92308	1.92308	1.92308	1.92308	2	2
D03a	Autodiploid	a	1.82609	1.91304	2.86957	2	2	2	2	1.91304	2	2	1.91304	2	2	1.91304	2	2
D03b	Autodiploid	a	2	1.9	3.1	1.9	2.2	2.3	2	2	2.1	2	2	2	2	1.9	2	2
E01a	Autodiploid	a	1.94118	2	1.94118	2	2.11765	2.11765	2	2	2	2.05882	2	2.05882	2	1.94118	2	2.05882
E01b	Autodiploid	a	1.93548	1.93548	1.93548	1.93548	2.12903	2.12903	2	1.93548	2	2	1.93548	1.93548	1.93548	1.93548	2	2
E03a	Autodiploid	a	2.17391	2	2.17391	1.91304	2.26087	2.43478	2	2.08696	2.17391	2.08696	2.08696	1.82609	2	2	1.91304	2
E03b	Autodiploid	a	1.91667	1.91667	1.91667	2	2	2	2	1.91667	2	2	1.91667	1.91667	2	1.91667	2	2
F01b	Autodiploid	a	1.81818	1.90909	2.18182	2	2	2	1.90909	1.90909	2	2	1.90909	2.09091	1.90909	1.90909	2	2
F02a	Autodiploid	a	1.88235	1.94118	1.94118	2	2.05882	2.05882	2	1.94118	2	2.05882	1.94118	2.05882	2	1.94118	2	2
F02b	Autodiploid	a	1.91304	1.91304	1.91304	2	2	2	2	2	2	2	1.91304	2	2	2	2	2
F03a	Autodiploid	a	2	2	2	2	2.05556	2.11111	2	2.05556	2.05556	2.11111	2	2.05556	2	2	2	2
F03b	Autodiploid	a	1.84615	2	2	2	2.15385	2.15385	2	2	2	2	2	1.84615	1.84615	1.84615	2	2
G01a	Autodiploid	a	2.08333	2	2	2	2.08333	2.16667	2	2	2.08333	2.08333	2	2.08333	2	2.08333	2	2
G01b	Autodiploid	a	2	2	2	2	2.08	2.16	2	2	2.08	2.08	1.92	2.08	2	2	2	2
G01c	Autodiploid	a	2.19048	1.90476	2.09524	1.90476	2.09524	2.38095	1.90476	2	2.09524	2	1.90476	2	1.90476	2	1.90476	1.90476
G02a	Autodiploid	a	1.93548	1.93548	2	1.93548	2.12903	2.12903	1.93548	2	2	2.06452	1.93548	1.93548	1.93548	2	2	2
G02b	Autodiploid	a	1.9	1.9	1.9	1.9	2	2	1.9	2	2	2	1.9	2	1.9	1.9	2.1	2
G03a	Autodiploid	a	2	2	2	2	2.06452	2.12903	2	2	2.06452	2.06452	1.93548	2	2	2	2	2
G03b	Autodiploid	a	2	2	2.08696	2	2.08696	2.17391	2	2	2.08696	2.08696	2	2	2	2	2	2
H01a	Autodiploid	a	2	2	2	2	2.125	2.125	2	2	2	2.125	2	2	2	2	2	2
H01b	Autodiploid	a	1.86667	2	1.86667	2	2	2	2	2	2	2	2	2	2	1.86667	2	2
H02a	Autodiploid	a	2	2	3	2	2	2.14286	2	2	2	2	1.85714	2	2	2	2	1.85714
H02b	Autodiploid	a	1.92	1.92	2.96	2	2	2	1.92	2	2	2.08	1.92	2.08	2	1.92	2	2
H03a	Autodiploid	a	1.89744	1.94872	1.89744	2	2	2	2	1.94872	2	2.05128	1.94872	2	2	1.94872	2	2
H03b	Autodiploid	a	1.9	2	1.9	2	2	2	2	2	2	2.1	2	2	2	2	2	2
A10a	Autodiploid	α	2.11111	2	2.11111	2	2.11111	2.33333	1.88889	2	2.11111	2	1.88889	2	2	2	2	1.88889
A10b	Autodiploid	α	2.25	2	2.125	2	2.125	2.375	2	2.125	2.125	2.125	2	2.125	2	2	2	2
A11a	Autodiploid	α	2.38095	1.90476	2.28571	1.90476	2	2.47619	1.80952	3.14286	2.19048	2	1.90476	1.90476	1.90476	2	1.90476	1.90476
A11b	Autodiploid	α	2.57143	2	2.28571	1.71429	2	2.85714	1.71429	3.14286	2.28571	2	2	2	2	2	1.71429	1.71429
A12a	Autodiploid	α	2.53333	2	2.26667	1.86667	2.13333	2.66667	1.86667	2.13333	2.26667	2	2	2	1.86667	2.13333	1.86667	1.86667
A12b	Autodiploid	α	2.28571	2	2.14286	1.85714	2	2.57143	1.85714	2.14286	2.14286	2	2	2	1.85714	2	1.85714	1.85714
B10a	Autodiploid	α	2.4	1.9	2.2	1.8	2.1	2.5	1.9	2.1	2.2	2	2	2	1.9	2	1.9	1.9
B10b	Autodiploid	α	2.5	2	2.25	1.875	2.125	2.625	1.875	2.125	2.25	2.125	2	2	2	2	1.875	1.875
B11a	Autodiploid	α	2.46154	1.84615	2.15385	1.84615	1.84615	2.46154	1.84615	2.15385	2.30769	2	2	2	1.84615	2	1.84615	1.84615
B11b	Autodiploid	α	2.09231	1.96923	2.06154	2	1.96923	2.24615	1.93846	2.06154	2.09231	2.09231	1.93846	2.03077	2	2.03077	2	2
B12a	Autodiploid	α	2.53333	2	2.26667	1.86667	2.13333	2.66667	1.86667	2.13333	2.26667	2	2	2	1.86667	2	1.86667	1.86667
B12b	Autodiploid	α	2	1.92308	2.07692	2.07692	2.07692	2.15385	2	2	2.07692	2.07692	1.92308	2	2	2	2	2
C10a	Autodiploid	α	2.36364	2	2.18182	2	2.18182	2.54545	2	2.18182	2.18182	2	2	2.18182	2	2	2	2
C10b	Autodiploid	α	2.31579	1.89474	2.31579	1.89474	2.10526	2.52632	1.89474	2.10526	2.21053	2.10526	2	2.10526	2	2	1.89474	1.89474
C11b	Autodiploid	α	2.53333	2	2.4	1.86667	2.13333	2.66667	1.86667	2.13333	2.26667	2.13333	2	1.86667	2	2	1.86667	1.86667
C11c	Autodiploid	α	2.37037	2	2.2963	1.92593	2.07407	2.51852	1.85185	2.07407	2.22222	2.07407	2	1.92593	1.92593	2	1.85185	1.85185
C12b	Autodiploid	α	2	2	2.11111	2.11111	2.11111	2.11111	2	2.11111	2.11111	2.11111	2	2	2	2	2.11111	2.11111
D10a	Autodiploid	α	2	2	2.11111	2	2.11111	2.22222	2	2	2.11111	2	2	2.11111	2	2	2	2
D11a	Autodiploid	α	2.14815	1.96296	2.14815	1.92593	2.07407	2.2963	1.92593	2.11111	2.14815	2.11111	1.96296	2	2	2.03704	1.96296	1.96296
D11b	Autodiploid	α	2	2	2	2	2	2.16667	2	2	2	2	2	2	2	2	2	2
D12a	Autodiploid	α	1.94118	1.94118	2	1.94118	2	2.05882	1.94118	2	2	2.05882	1.94118	1.94118	1.94118	2	2	1.94118
D12b	Autodiploid	α	1.95238	1.95238	2	2	2	2.14286	2	2.04762	2.04762	2.09524	1.95238	2	2	2	2	2
E10a	Autodiploid	α	2.36364	2	2.18182	1.81818	2	2.36364	1.81818	2	2.18182	2	2	2	2	2	1.81818	1.81818
E10b	Autodiploid	α	2.6	2	2.4	1.8	2.2	2.6	2	2.2	2.2	2	2	2	2	2	2	2
E10c	Autodiploid	α	2.36364	2	2.18182	1.81818	2	2.54545	1.81818	2	2.18182	2	2	2	1.81818	2	1.81818	1.81818
E11a	Autodiploid	α	2.22222	2	2.14815	1.92593	2.07407	2.44444	1.92593	2.07407	2.14815	2.07407	2	1.92593	2	2.07407	1.92593	1.92593
E11b	Autodiploid	α	2	2	2.06897	2.06897	2	2.2069	2	2.06897	2.06897	2.13793	2	2	2.06897	2	2	2
E12a	Autodiploid	α	1.85714	1.85714	2.85714	2	1.85714	2	1.85714	2	2	2	1.85714	1.85714	1.85714	1.85714	1.85714	1.85714
E12b	Autodiploid	α	2	2	4.22222	2.22222	2	2.22222	2	2	2	2.22222	2	2	2	2	2	2
F10a	Autodiploid	α	2.6	1.8	2.4	1.8	2	2.8	1.8	2.2	2.4	2	2	1.8	1.8	2	1.8	1.8
F10b	Autodiploid	α	2.08696	2	2.08696	2	2	2.26087	2	2.08696	2.08696	2.08696	2	2	2	2	2	2
F11a	Autodiploid	α	2.2	1.9	2.2	1.9	2	2.4	1.9	2.1	2.2	2	1.9	2	2	2	1.9	1.9
F11b	Autodiploid	α	2.52632	2	2.52632	1.89474	2.10526	2.73684	1.89474	2.21053	2.31579	2.10526	2	2	2	2.10526	1.89474	1.89474
F12a	Autodiploid	α	2	2	2.09524	1.90476	2.09524	2.19048	1.90476	2.09524	2.09524	2.09524	2	2	2	2	2	2
F12b	Autodiploid	α	2	2	2	2	2	2.15385	2	2	2	2.15385	2	2	2	2	2	2
G11a	Autodiploid	α	2.4	1.8	2.2	1.8	2	2.6	1.8	2	2.2	2	1.8	1.8	1.8	2	1.8	1.8
G12a	Autodiploid	α	2.61538	2	2.46154	1.84615	2.15385	2.61538	1.84615	2.15385	2.30769	2.15385	2	2	2	2	1.84615	1.84615
G12b	Autodiploid	α	2.58824	2	2.47059	1.88235	2.11765	2.70588	1.88235	2.23529	2.35294	2.11765	2	2	2	2	1.88235	1.88235
H10a	Autodiploid	α	2.52174	2	2.43478	1.91304	2.17391	2.78261	1.91304	2.17391	2.34783	2.08696	2	1.91304	2	2	1.91304	1.91304
H10b	Autodiploid	α	2.4	2	2.4	1.9	2.2	2.6	1.9	2.1	2.3	2.1	2	2	2	2	2	2
H11a	Autodiploid	α	2.66667	2	2.53333	1.86667	2.13333	2.93333	1.86667	2.26667	2.4	2.13333	2.13333	2	2	2.13333	1.86667	1.86667
H11b	Autodiploid	α	2.4	2	2.4	1.8	2	2.6	1.8	2.2	2.2	2	2	2	2	2	1.8	1.8
H12a	Autodiploid	α	2.22222	2	2.11111	1.88889	2	2.33333	1.88889	2	2.11111	2	2	2.11111	1.88889	2	1.88889	1.88889
H12b	Autodiploid	α	2.21053	1.89474	2.21053	1.89474	2	2.42105	1.89474	2	2.10526	2	1.89474	2	1.89474	2	1.89474	1.89474
BYB1_B01	Haploid	a	1	0.99187	1.01626	0.97561	1.02439	1	0.99187	0.99187	1.01626	1.02439	0.99187	1.00813	1	0.97561	0.99187	0.98374
BYB1_C05	Haploid	a	1.01695	0.983051	1.0339	0.974576	1.0339	1.02542	0.991525	0.991525	1.01695	1.0339	0.991525	1.00847	1.00847	0.974576	0.991525	0.983051
BYB1_G07	Haploid	a	1.03614	0.987952	1.0241	0.975904	1.03614	1.0241	1	0.987952	1.0241	1.0241	1	1.01205	1	0.987952	0.987952	0.987952
BYB1_H06	Haploid	a	1.00752	0.992481	1.01504	0.984962	1.03008	1	1	0.992481	1.02256	1.02256	1	1.01504	1.01504	0.992481	1	0.992481
BYB1_H10	Haploid	a	0.982143	0.982143	1	0.982143	1.01786	1	0.982143	0.982143	1	1.01786	0.982143	1	1	0.964286	0.982143	0.982143
BYB2_E05	Haploid	a	0.988889	0.977778	1.02222	0.977778	1.03333	1.01111	1	0.977778	1	1.01111	1	1	1	0.955556	0.988889	0.988889
BYB2_F07	Haploid	a	1.01087	0.978261	1.04348	0.967391	1.06522	1.04348	1.01087	0.967391	1.03261	1.03261	1	1	1.01087	0.945652	0.98913	0.978261
BYB2_F09	Haploid	a	1.01724	1	1.01724	0.982759	1.02586	1.01724	1	1	1.02586	1.03448	0.991379	1.00862	1.00862	0.991379	1	0.991379
BYB2_F10	Haploid	a	0.990741	0.990741	1.00926	0.990741	1.02778	1.00926	1	0.990741	1.01852	1.01852	1.00926	1.00926	1.00926	0.981481	1	1
BYS1_A04	Haploid	a	1.01942	1	1.01942	0.990291	1.02913	1.00971	1	1	1.02913	1.01942	1	1.00971	1.00971	0.990291	1	1
BYS1_A07	Haploid	a	0.991304	1	1	0.982609	1.0087	1.0087	0.991304	1	1.0087	1.02609	1	1	1.0087	0.982609	1	0.991304
BYS1_A08	Haploid	a	0.994152	0.994152	0.994152	1.00585	1.00585	1.00585	0.994152	1	1	1	0.994152	1	1	0.994152	1	0.994152
BYS1_A09	Haploid	a	1	1	1.01111	0.977778	1.02222	1.01111	1	1	1.01111	1.02222	1	1.01111	1.01111	0.977778	1	0.988889
BYS1_D03	Haploid	a	1.0203	0.994924	1.01523	0.984772	1.0203	1.00508	1	1	1.02538	1.0203	1	1.00508	1.01015	0.989848	1	0.994924
BYS1_D07	Haploid	a	1	0.977778	1	0.977778	1.02222	1	1	0.977778	1	1.02222	1	1	1	0.977778	0.977778	0.977778
BYS1_D08	Haploid	a	1	1.01818	1.01818	0.981818	1.03636	1.01818	1	1	1.01818	1.03636	1	1.01818	1.01818	0.981818	1	1
BYS1_E03	Haploid	a	0.990291	0.985437	1	0.995146	1.01942	1	1	0.985437	1.00971	1.00971	1.00485	1.00485	1.00485	0.985437	1	1
BYS1_F05	Haploid	a	0.982456	0.991228	0.991228	0.982456	1.00877	1	0.991228	0.991228	1	1.01754	1	1	1	0.982456	1	0.991228
BYS1_G01	Haploid	a	1.02222	0.992593	1.01481	0.985185	1.02963	1.00741	1	1	1.01481	1.02222	1	1.01481	1.00741	0.985185	1	0.992593
BYS1_G02	Haploid	a	1.0084	1	1	0.983193	1.0084	1.01681	0.991597	1	1.01681	1.01681	0.991597	1	1.0084	0.991597	0.991597	0.983193
BYS2_A11	Haploid	a	1.03509	0.982456	1.02632	0.973684	1.04386	1.04386	1	0.991228	1.02632	1.01754	1.00877	1	1.00877	0.982456	0.982456	0.982456
BYS2_B09	Haploid	a	1.00806	0.991935	1	0.983871	1.00806	1.00806	0.991935	1	1	1.00806	1	1.00806	0.991935	0.991935	0.991935	0.991935
BYS2_C01	Haploid	a	1.02564	1	1.01282	0.987179	1.03846	1.02564	1	1	1.02564	1.02564	1	1.01282	1.01282	0.987179	1	0.987179
BYS2_C03	Haploid	a	1	0.987013	1.01299	0.974026	1.02597	1.01299	1	0.987013	1.01299	1.01299	0.987013	1	1	0.974026	1	0.987013
BYS2_C06	Haploid	a	1.00565	1	1.0113	0.99435	1.0339	1.00565	0.966102	0	0	0	0	0	0	0	0	0
BYS2_D06	Haploid	a	1	1	1.01562	0.984375	1.03125	1.01562	1	1	1.01562	1.03125	1	1.01562	1.01562	0.984375	1	1
BYS2_D07	Haploid	a	1	1	1	0.990909	1.02727	1.01818	1	0.990909	1.00909	1.02727	1	1.00909	1.00909	0.981818	1	0.990909
BYS2_E01	Haploid	a	0.990291	0.990291	0.990291	0.980583	1.01942	1	1	0.990291	1.00971	1.00971	1	0.990291	1.00971	0.980583	0.990291	0.990291
BYS2_E03	Haploid	a	1.01163	0.988372	1.01163	0.976744	1.02326	1	0.988372	0.988372	1.01163	1.02326	1	1	1	0.976744	1	0.988372
BYS2_E04	Haploid	a	1.02326	1	1.02326	0.976744	1.02326	1.01163	0.988372	1	1.02326	1.02326	1	1	1	0.988372	1	0.988372
RMB1_A02	Haploid	a	1.02459	0.983607	1.02459	0.97541	1.03279	1.01639	1	0.983607	1.02459	1.02459	0.991803	0.991803	1.0082	0.97541	0.991803	0.983607
RMB2_B10	Haploid	a	1	1	1.01124	0.988764	1.03371	1.01124	1	0.988764	1.01124	1.02247	1	1.01124	1.01124	0.988764	1.01124	1
RMB2_D08	Haploid	a	1.01117	1	1	1	1.01117	1.01117	1	1	1.00559	1.00559	1	1.01117	1.00559	1	1	1
RMB2_F01	Haploid	a	1	1	1.01266	1	1.02532	1	1	1	1.01266	1.01266	1	1.01266	1.01266	0.987342	1	1
RMB2_F09	Haploid	a	1.0119	1	1.0119	0.97619	1.02381	1	1	1	1.02381	1.02381	1	1.0119	1.0119	0.988095	1	1
RMS1_D12	Haploid	a	0.983193	0.991597	1.0084	0.991597	1.03361	1.0084	1.0084	0.983193	1.0084	1.01681	1.0084	1.0084	1.0084	0.97479	1.0084	1
RMS1_E09	Haploid	a	1.01064	0.989362	1.03191	0.957447	1.01064	1.02128	0.978723	0.978723	1.02128	1.03191	0.989362	0.989362	1.48936	0.957447	0.978723	0.968085
RMS1_G02	Haploid	a	0.991379	0.991379	1	0.991379	1.00862	1	0.991379	0.982759	1.01724	1.01724	0.991379	1	1.00862	0.982759	0.991379	0.991379
RMS1_H08	Haploid	a	1	0.99115	1	0.99115	1.0177	1.00885	1	1	1.0177	1.00885	1	1	1.00885	0.99115	1	1
RMS2_D09	Haploid	a	0.987342	0.987342	1.00633	0.981013	1.02532	1	1	0.987342	1.01266	1.01899	1	1	1.00633	0.974684	0.993671	0.987342
