# Supplementary material for: Adaptive genome duplication affects patterns of molecular evolution in Saccharomyces cerevisiae
Source: PLoS Genet. 2018 May 25;14(5):e1007396. doi: 10.1371/journal.pgen.1007396 (PMC5991770; doi:10.1371/journal.pgen.1007396)
Supplement: S3 Dataset — (XLSX) [file pgen.1007396.s014.xlsx]

## Sheet: CNVs
Clone/Population	Ploidy	MAT	Chr. I 210-225	Chr. III 85	Chr. III 150-170	Chr. IV 900-1000	Chr. V 450-500	Chr. VIII 530-550	Chr. XIII 190-200	Chr. XIV 545-560	Chr. XV 900-1100
A02a	Autodiploid	a			1N
A02b	Autodiploid	a			1N
A02c	Autodiploid	a			1N
A03b	Autodiploid	a
B01a	Autodiploid	a	1N
B01b	Autodiploid	a	1N
B02a	Autodiploid	a
B02b	Autodiploid	a
B03a	Autodiploid	a
B03b	Autodiploid	a
C01a	Autodiploid	a
C01b	Autodiploid	a
C02a	Autodiploid	a
C02b	Autodiploid	a
C03a	Autodiploid	a				3N
C03b	Autodiploid	a
D01a	Autodiploid	a
D01b	Autodiploid	a
D02a	Autodiploid	a
D02b	Autodiploid	a
D03a	Autodiploid	a
D03b	Autodiploid	a
E01a	Autodiploid	a
E01b	Autodiploid	a
E03a	Autodiploid	a
E03b	Autodiploid	a
F01b	Autodiploid	a
F02a	Autodiploid	a							3N
F02b	Autodiploid	a							3N
F03a	Autodiploid	a
F03b	Autodiploid	a
G01a	Autodiploid	a		0N
G01b	Autodiploid	a		0N
G01c	Autodiploid	a		0N
G02a	Autodiploid	a
G02b	Autodiploid	a									3N
G03a	Autodiploid	a
G03b	Autodiploid	a
H01a	Autodiploid	a
H01b	Autodiploid	a
H02a	Autodiploid	a
H02b	Autodiploid	a
H03a	Autodiploid	a
H03b	Autodiploid	a
A10a	Autodiploid	α
A10b	Autodiploid	α
A11a	Autodiploid	α
A11b	Autodiploid	α
A12a	Autodiploid	α								3N
A12b	Autodiploid	α								3N
B10a	Autodiploid	α			1N
B10b	Autodiploid	α			1N
B11a	Autodiploid	α					1N
B11b	Autodiploid	α					1N
B12a	Autodiploid	α				3N
B12b	Autodiploid	α				3N
C10a	Autodiploid	α							1N
C10b	Autodiploid	α
C11a	Autodiploid	α			1N
C11b	Autodiploid	α			1N
C11c	Autodiploid	α			1N
C12b	Autodiploid	α
D10a	Autodiploid	α							1N
D11a	Autodiploid	α
D11b	Autodiploid	α
D12a	Autodiploid	α
D12b	Autodiploid	α
E10a	Autodiploid	α
E10b	Autodiploid	α
E10c	Autodiploid	α							1N
E11a	Autodiploid	α	1N					1N
E11b	Autodiploid	α	1N					1N
E12a	Autodiploid	α				3N
E12b	Autodiploid	α				3N
F10a	Autodiploid	α			1N		1N
F10b	Autodiploid	α					1N
F11a	Autodiploid	α
F11b	Autodiploid	α
F12a	Autodiploid	α
F12b	Autodiploid	α
G10b	Autodiploid	α
G11a	Autodiploid	α
G12a	Autodiploid	α
G12b	Autodiploid	α
H10a	Autodiploid	α
H10b	Autodiploid	α
H11a	Autodiploid	α
H11b	Autodiploid	α
H12a	Autodiploid	α							1N
H12b	Autodiploid	α
BYB1-B01	Haploid	a
BYB1-C05	Haploid	a
BYB1-G07	Haploid	a
BYB1-H06	Haploid	a
BYB1-H10	Haploid	a
BYB2-E05	Haploid	a
BYB2-F07	Haploid	a
BYB2-F09	Haploid	a
BYB2-F10	Haploid	a
BYS1-A04	Haploid	a
BYS1-A07	Haploid	a
BYS1-A08	Haploid	a
BYS1-A09	Haploid	a
BYS1-D03	Haploid	a
BYS1-D07	Haploid	a
BYS1-D08	Haploid	a
BYS1-E03	Haploid	a
BYS1-F05	Haploid	a
BYS1-G01	Haploid	a
BYS1-G02	Haploid	a
BYS2-B09	Haploid	a
BYS2-C01	Haploid	a
BYS2-C03	Haploid	a
BYS2-C06	Haploid	a
BYS2-D06	Haploid	a							3N
BYS2-D07	Haploid	a
BYS2-E01	Haploid	a
BYS2-E03	Haploid	a
BYS2-E04	Haploid	a
RMB1-A02	Haploid	a
RMB2-B10	Haploid	a
RMB2-D08	Haploid	a
RMB2-F01	Haploid	a
RMB2-F01	Haploid	a
RMB2-F09	Haploid	a
RMS1-D12	Haploid	a
RMS1-E09	Haploid	a
RMS1-G02	Haploid	a				3N
RMS1-H08	Haploid	a
RMS2-D09	Haploid	a
